# Supplementary material for: DNA methylation valley as a distinguishing feature occurs in root-specific expressed nicotine-related genes in Nicotiana attenuata
Source: Front Plant Sci. 2025 Aug 5;16:1647622. doi: 10.3389/fpls.2025.1647622 (PMC12361153; doi:10.3389/fpls.2025.1647622)
Supplement: Supplementary Table 1 — WGBS quality control, mapping ratio and mC proportion. [file Table1.xlsx]

## Sheet: quality
			Before filter			After filter
sample	Clean Data(bp)	Q20(%)	N(%)	GC(%)	Clean Data(bp)	Q20(%)	N(%)	GC(%)
L1	20419085100	19749002240 (96.72%)	206799 (0.0%)	5962426959 (29.2%)	20332776747 (99.58%)	19682252344 (96.8%)	161805 (0.0%)	5921362524 (29.12%)
L2	19486132800	18895053220 (96.97%)	247358 (0.0%)	5601759268 (28.75%)	19392691254 (99.52%)	18824058321 (97.07%)	199383 (0.0%)	5557069924 (28.66%)
L3	20240506200	19657616741 (97.12%)	259018 (0.0%)	5846803981 (28.88%)	20145198222 (99.53%)	19584848663 (97.22%)	208006 (0.0%)	5800738524 (28.8%)
R1	20212357200	19575795263 (96.85%)	256594 (0.0%)	5614668959 (27.78%)	20104380859 (99.47%)	19492547157 (96.96%)	205329 (0.0%)	5562765970 (27.67%)
R2	21989786100	21308428605 (96.9%)	288286 (0.0%)	6183211491 (28.12%)	21862176710 (99.42%)	21209798036 (97.02%)	224695 (0.0%)	6122255542 (28.01%)
R3	20567662500	19916843349 (96.84%)	268601 (0.0%)	5773359317 (28.07%)	20439629969 (99.38%)	19815527131 (96.95%)	211114 (0.0%)	5711173361 (27.94%)

## Sheet: Align
Samples	Total Reads	Mapped Reads	Mapped Ratio(%)	genome size	Sequence Depth
L1	135841200	128533094	94.62	2033138937	9.48
L2	129562514	120689301	93.15	2033138937	8.9
L3	134585136	127462026	94.71	2033138937	9.4
R1	134374290	117859144	87.71	2033138937	8.7
R2	146152808	131125201	89.72	2033138937	9.67
R3	136710840	121554570	88.91	2033138937	8.97

## Sheet: mC proportion
L1	Pattern	mCG	mCHG	mCHH		R1	Pattern	mCG	mCHG	mCHH
	Number	31927583	31338169	36061450			Number	28430869	27305813	19294078
	Proportion	32.14	31.55	36.31			Proportion	37.89	36.39	25.71
L2	Pattern	mCG	mCHG	mCHH		R2	Pattern	mCG	mCHG	mCHH
	Number	29258333	28533403	31404423			Number	30478133	29470651	24365811
	Proportion	32.8	31.99	35.21			Proportion	36.15	34.95	28.9
L3	Pattern	mCG	mCHG	mCHH		R3	Pattern	mCG	mCHG	mCHH
	Number	29487380	28954034	33962394			Number	29594800	28405695	20316955
	Proportion	31.91	31.33	36.75			Proportion	37.79	36.27	25.94
