# Supplementary material for: DNA methylation valley as a distinguishing feature occurs in root-specific expressed nicotine-related genes in Nicotiana attenuata
Source: Front Plant Sci. 2025 Aug 5;16:1647622. doi: 10.3389/fpls.2025.1647622 (PMC12361153; doi:10.3389/fpls.2025.1647622)
Supplement: Supplementary Table 2 — DMV genes, and their TAU index summary. [file Table2.xlsx]

## Sheet: leaf DMV gene
leaf
Symbol
LOC109205101
LOC109205103
LOC109205110
LOC109205113
LOC109205116
LOC109205120
LOC109205128
LOC109205131
LOC109205146
LOC109205147
LOC109205160
LOC109205163
LOC109205170
LOC109205172
LOC109205182
LOC109205183
LOC109205185
LOC109205196
LOC109205197
LOC109205205
LOC109205206
LOC109205211
LOC109205218
LOC109205223
LOC109205230
LOC109205250
LOC109205253
LOC109205262
LOC109205263
LOC109205268
LOC109205274
LOC109205281
LOC109205293
LOC109205300
LOC109205301
LOC109205302
LOC109205311
LOC109205314
LOC109205323
LOC109205325
LOC109205336
LOC109205350
LOC109205352
LOC109205353
LOC109205354
LOC109205357
LOC109205358
LOC109205362
LOC109205366
LOC109205372
LOC109205382
LOC109205384
LOC109205389
LOC109205395
LOC109205397
LOC109205402
LOC109205416
LOC109205419
LOC109205420
LOC109205436
LOC109205438
LOC109205441
LOC109205442
LOC109205445
LOC109205461
LOC109205493
LOC109205500
LOC109205504
LOC109205505
LOC109205506
LOC109205508
LOC109205522
LOC109205526
LOC109205527
LOC109205529
LOC109205536
LOC109205538
LOC109205539
LOC109205541
LOC109205560
LOC109205563
LOC109205565
LOC109205567
LOC109205571
LOC109205586
LOC109205596
LOC109205601
LOC109205605
LOC109205610
LOC109205630
LOC109205632
LOC109205635
LOC109205645
LOC109205646
LOC109205658
LOC109205664
LOC109205671
LOC109205672
LOC109205675
LOC109205687
LOC109205690
LOC109205700
LOC109205716
LOC109205717
LOC109205725
LOC109205726
LOC109205727
LOC109205755
LOC109205762
LOC109205764
LOC109205774
LOC109205787
LOC109205788
LOC109205800
LOC109205802
LOC109205804
LOC109205805
LOC109205809
LOC109205812
LOC109205835
LOC109205837
LOC109205839
LOC109205842
LOC109205844
LOC109205846
LOC109205854
LOC109205856
LOC109205858
LOC109205860
LOC109205861
LOC109205882
LOC109205883
LOC109205885
LOC109205886
LOC109205892
LOC109205896
LOC109205898
LOC109205900
LOC109205928
LOC109205929
LOC109205931
LOC109205932
LOC109205935
LOC109205936
LOC109205938
LOC109205940
LOC109205942
LOC109205946
LOC109205947
LOC109205953
LOC109205954
LOC109205955
LOC109205967
LOC109205977
LOC109205980
LOC109205986
LOC109205991
LOC109205996
LOC109206001
LOC109206005
LOC109206007
LOC109206016
LOC109206018
LOC109206021
LOC109206022
LOC109206031
LOC109206034
LOC109206035
LOC109206043
LOC109206045
LOC109206060
LOC109206061
LOC109206062
LOC109206065
LOC109206068
LOC109206070
LOC109206071
LOC109206074
LOC109206078
LOC109206093
LOC109206097
LOC109206100
LOC109206112
LOC109206115
LOC109206120
LOC109206127
LOC109206129
LOC109206133
LOC109206134
LOC109206141
LOC109206148
LOC109206156
LOC109206157
LOC109206164
LOC109206179
LOC109206194
LOC109206200
LOC109206216
LOC109206218
LOC109206230
LOC109206236
LOC109206244
LOC109206248
LOC109206270
LOC109206280
LOC109206301
LOC109206302
LOC109206306
LOC109206316
LOC109206322
LOC109206326
LOC109206330
LOC109206349
LOC109206364
LOC109206370
LOC109206371
LOC109206375
LOC109206377
LOC109206379
LOC109206386
LOC109206391
LOC109206396
LOC109206399
LOC109206409
LOC109206410
LOC109206417
LOC109206427
LOC109206429
LOC109206430
LOC109206432
LOC109206436
LOC109206442
LOC109206445
LOC109206453
LOC109206454
LOC109206464
LOC109206468
LOC109206470
LOC109206471
LOC109206479
LOC109206488
LOC109206496
LOC109206497
LOC109206508
LOC109206509
LOC109206515
LOC109206518
LOC109206522
LOC109206545
LOC109206555
LOC109206561
LOC109206565
LOC109206577
LOC109206584
LOC109206588
LOC109206596
LOC109206608
LOC109206611
LOC109206628
LOC109206631
LOC109206632
LOC109206641
LOC109206646
LOC109206647
LOC109206652
LOC109206670
LOC109206674
LOC109206684
LOC109206701
LOC109206718
LOC109206728
LOC109206753
LOC109206754
LOC109206755
LOC109206761
LOC109206763
LOC109206772
LOC109206783
LOC109206786
LOC109206797
LOC109206798
LOC109206801
LOC109206803
LOC109206810
LOC109206818
LOC109206821
LOC109206823
LOC109206841
LOC109206849
LOC109206850
LOC109206857
LOC109206863
LOC109206866
LOC109206884
LOC109206907
LOC109206911
LOC109206913
LOC109206921
LOC109206926
LOC109206931
LOC109206934
LOC109206937
LOC109206938
LOC109206946
LOC109206947
LOC109206951
LOC109206960
LOC109206967
LOC109206969
LOC109206972
LOC109206975
LOC109206980
LOC109206984
LOC109207000
LOC109207029
LOC109207030
LOC109207031
LOC109207032
LOC109207041
LOC109207043
LOC109207045
LOC109207048
LOC109207054
LOC109207059
LOC109207063
LOC109207066
LOC109207068
LOC109207072
LOC109207090
LOC109207103
LOC109207104
LOC109207136
LOC109207145
LOC109207148
LOC109207150
LOC109207156
LOC109207157
LOC109207158
LOC109207166
LOC109207168
LOC109207173
LOC109207177
LOC109207178
LOC109207179
LOC109207185
LOC109207189
LOC109207190
LOC109207191
LOC109207213
LOC109207218
LOC109207219
LOC109207235
LOC109207236
LOC109207245
LOC109207253
LOC109207254
LOC109207256
LOC109207270
LOC109207271
LOC109207272
LOC109207273
LOC109207274
LOC109207277
LOC109207301
LOC109207305
LOC109207306
LOC109207314
LOC109207329
LOC109207340
LOC109207348
LOC109207358
LOC109207359
LOC109207360
LOC109207369
LOC109207372
LOC109207376
LOC109207381
LOC109207397
LOC109207398
LOC109207401
LOC109207406
LOC109207409
LOC109207412
LOC109207416
LOC109207425
LOC109207434
LOC109207440
LOC109207449
LOC109207454
LOC109207458
LOC109207459
LOC109207464
LOC109207478
LOC109207481
LOC109207487
LOC109207491
LOC109207495
LOC109207504
LOC109207507
LOC109207510
LOC109207522
LOC109207523
LOC109207525
LOC109207527
LOC109207532
LOC109207535
LOC109207539
LOC109207540
LOC109207547
LOC109207548
LOC109207549
LOC109207553
LOC109207564
LOC109207565
LOC109207588
LOC109207589
LOC109207596
LOC109207604
LOC109207605
LOC109207614
LOC109207615
LOC109207620
LOC109207621
LOC109207626
LOC109207633
LOC109207635
LOC109207637
LOC109207639
LOC109207645
LOC109207654
LOC109207666
LOC109207689
LOC109207694
LOC109207695
LOC109207697
LOC109207702
LOC109207716
LOC109207717
LOC109207718
LOC109207724
LOC109207725
LOC109207731
LOC109207732
LOC109207736
LOC109207737
LOC109207741
LOC109207742
LOC109207747
LOC109207754
LOC109207760
LOC109207772
LOC109207774
LOC109207788
LOC109207789
LOC109207798
LOC109207806
LOC109207808
LOC109207830
LOC109207856
LOC109207866
LOC109207867
LOC109207868
LOC109207869
LOC109207873
LOC109207875
LOC109207876
LOC109207880
LOC109207883
LOC109207885
LOC109207893
LOC109207895
LOC109207896
LOC109207899
LOC109207900
LOC109207915
LOC109207933
LOC109207942
LOC109207944
LOC109207945
LOC109207947
LOC109207956
LOC109207963
LOC109207973
LOC109207977
LOC109207981
LOC109207989
LOC109207990
LOC109207993
LOC109207999
LOC109208005
LOC109208010
LOC109208015
LOC109208027
LOC109208043
LOC109208044
LOC109208048
LOC109208093
LOC109208106
LOC109208108
LOC109208111
LOC109208115
LOC109208129
LOC109208133
LOC109208151
LOC109208161
LOC109208162
LOC109208166
LOC109208171
LOC109208178
LOC109208179
LOC109208196
LOC109208201
LOC109208208
LOC109208230
LOC109208235
LOC109208239
LOC109208242
LOC109208246
LOC109208253
LOC109208273
LOC109208279
LOC109208301
LOC109208309
LOC109208311
LOC109208317
LOC109208330
LOC109208337
LOC109208340
LOC109208341
LOC109208359
LOC109208368
LOC109208374
LOC109208377
LOC109208385
LOC109208386
LOC109208389
LOC109208390
LOC109208394
LOC109208400
LOC109208402
LOC109208403
LOC109208410
LOC109208416
LOC109208417
LOC109208429
LOC109208443
LOC109208444
LOC109208449
LOC109208453
LOC109208454
LOC109208472
LOC109208474
LOC109208496
LOC109208505
LOC109208508
LOC109208510
LOC109208512
LOC109208520
LOC109208522
LOC109208524
LOC109208525
LOC109208529
LOC109208545
LOC109208549
LOC109208552
LOC109208555
LOC109208562
LOC109208570
LOC109208571
LOC109208575
LOC109208580
LOC109208589
LOC109208594
LOC109208595
LOC109208597
LOC109208603
LOC109208614
LOC109208622
LOC109208634
LOC109208636
LOC109208643
LOC109208644
LOC109208651
LOC109208653
LOC109208660
LOC109208666
LOC109208667
LOC109208669
LOC109208673
LOC109208690
LOC109208691
LOC109208693
LOC109208711
LOC109208712
LOC109208717
LOC109208729
LOC109208736
LOC109208737
LOC109208749
LOC109208751
LOC109208752
LOC109208760
LOC109208771
LOC109208773
LOC109208774
LOC109208775
LOC109208777
LOC109208778
LOC109208783
LOC109208794
LOC109208803
LOC109208811
LOC109208827
LOC109208830
LOC109208831
LOC109208836
LOC109208850
LOC109208867
LOC109208875
LOC109208878
LOC109208884
LOC109208889
LOC109208892
LOC109208894
LOC109208896
LOC109208903
LOC109208904
LOC109208916
LOC109208917
LOC109208919
LOC109208923
LOC109208926
LOC109208929
LOC109208931
LOC109208940
LOC109208946
LOC109208953
LOC109208965
LOC109208969
LOC109208970
LOC109208975
LOC109208982
LOC109209002
LOC109209017
LOC109209022
LOC109209029
LOC109209044
LOC109209048
LOC109209049
LOC109209054
LOC109209057
LOC109209058
LOC109209064
LOC109209065
LOC109209067
LOC109209072
LOC109209073
LOC109209075
LOC109209109
LOC109209122
LOC109209162
LOC109209171
LOC109209179
LOC109209181
LOC109209183
LOC109209187
LOC109209194
LOC109209195
LOC109209204
LOC109209211
LOC109209229
LOC109209238
LOC109209244
LOC109209250
LOC109209252
LOC109209254
LOC109209257
LOC109209275
LOC109209303
LOC109209305
LOC109209322
LOC109209326
LOC109209328
LOC109209330
LOC109209331
LOC109209332
LOC109209339
LOC109209341
LOC109209346
LOC109209348
LOC109209350
LOC109209354
LOC109209360
LOC109209368
LOC109209370
LOC109209378
LOC109209389
LOC109209396
LOC109209397
LOC109209409
LOC109209415
LOC109209418
LOC109209420
LOC109209423
LOC109209438
LOC109209443
LOC109209444
LOC109209446
LOC109209448
LOC109209453
LOC109209454
LOC109209460
LOC109209466
LOC109209479
LOC109209486
LOC109209491
LOC109209494
LOC109209499
LOC109209523
LOC109209527
LOC109209528
LOC109209534
LOC109209535
LOC109209540
LOC109209550
LOC109209553
LOC109209559
LOC109209562
LOC109209564
LOC109209565
LOC109209566
LOC109209576
LOC109209577
LOC109209594
LOC109209628
LOC109209630
LOC109209638
LOC109209641
LOC109209650
LOC109209656
LOC109209684
LOC109209687
LOC109209703
LOC109209717
LOC109209718
LOC109209737
LOC109209744
LOC109209745
LOC109209747
LOC109209749
LOC109209752
LOC109209757
LOC109209771
LOC109209773
LOC109209774
LOC109209778
LOC109209780
LOC109209781
LOC109209784
LOC109209789
LOC109209794
LOC109209795
LOC109209796
LOC109209797
LOC109209804
LOC109209808
LOC109209815
LOC109209816
LOC109209817
LOC109209821
LOC109209842
LOC109209846
LOC109209848
LOC109209850
LOC109209854
LOC109209855
LOC109209857
LOC109209858
LOC109209870
LOC109209871
LOC109209873
LOC109209881
LOC109209886
LOC109209897
LOC109209899
LOC109209902
LOC109209904
LOC109209932
LOC109209941
LOC109209943
LOC109209947
LOC109209949
LOC109209958
LOC109209966
LOC109209972
LOC109209988
LOC109209990
LOC109209994
LOC109209996
LOC109209999
LOC109210003
LOC109210005
LOC109210018
LOC109210024
LOC109210038
LOC109210039
LOC109210040
LOC109210047
LOC109210053
LOC109210054
LOC109210058
LOC109210062
LOC109210073
LOC109210077
LOC109210081
LOC109210085
LOC109210098
LOC109210106
LOC109210128
LOC109210135
LOC109210138
LOC109210144
LOC109210148
LOC109210159
LOC109210162
LOC109210164
LOC109210172
LOC109210182
LOC109210186
LOC109210189
LOC109210196
LOC109210197
LOC109210199
LOC109210205
LOC109210220
LOC109210222
LOC109210246
LOC109210251
LOC109210255
LOC109210261
LOC109210263
LOC109210266
LOC109210268
LOC109210274
LOC109210282
LOC109210293
LOC109210307
LOC109210310
LOC109210320
LOC109210325
LOC109210342
LOC109210351
LOC109210359
LOC109210366
LOC109210370
LOC109210371
LOC109210373
LOC109210379
LOC109210386
LOC109210390
LOC109210391
LOC109210394
LOC109210395
LOC109210401
LOC109210407
LOC109210413
LOC109210414
LOC109210418
LOC109210449
LOC109210453
LOC109210457
LOC109210461
LOC109210474
LOC109210476
LOC109210481
LOC109210489
LOC109210496
LOC109210502
LOC109210508
LOC109210510
LOC109210512
LOC109210513
LOC109210520
LOC109210527
LOC109210535
LOC109210537
LOC109210542
LOC109210543
LOC109210564
LOC109210582
LOC109210587
LOC109210601
LOC109210621
LOC109210626
LOC109210633
LOC109210643
LOC109210649
LOC109210650
LOC109210651
LOC109210652
LOC109210656
LOC109210659
LOC109210663
LOC109210665
LOC109210667
LOC109210679
LOC109210698
LOC109210714
LOC109210716
LOC109210728
LOC109210732
LOC109210741
LOC109210752
LOC109210765
LOC109210768
LOC109210769
LOC109210771
LOC109210775
LOC109210777
LOC109210778
LOC109210782
LOC109210789
LOC109210795
LOC109210796
LOC109210798
LOC109210802
LOC109210803
LOC109210805
LOC109210809
LOC109210814
LOC109210815
LOC109210828
LOC109210834
LOC109210837
LOC109210848
LOC109210858
LOC109210869
LOC109210875
LOC109210879
LOC109210893
LOC109210896
LOC109210900
LOC109210903
LOC109210909
LOC109210916
LOC109210921
LOC109210925
LOC109210933
LOC109210945
LOC109210948
LOC109210949
LOC109210953
LOC109210956
LOC109210963
LOC109210969
LOC109210970
LOC109210973
LOC109210974
LOC109210975
LOC109210983
LOC109210986
LOC109211008
LOC109211025
LOC109211044
LOC109211047
LOC109211054
LOC109211075
LOC109211090
LOC109211094
LOC109211110
LOC109211111
LOC109211112
LOC109211114
LOC109211116
LOC109211117
LOC109211129
LOC109211133
LOC109211135
LOC109211138
LOC109211143
LOC109211144
LOC109211145
LOC109211161
LOC109211165
LOC109211167
LOC109211168
LOC109211171
LOC109211173
LOC109211176
LOC109211181
LOC109211186
LOC109211190
LOC109211193
LOC109211195
LOC109211197
LOC109211203
LOC109211204
LOC109211205
LOC109211218
LOC109211223
LOC109211226
LOC109211227
LOC109211230
LOC109211246
LOC109211251
LOC109211252
LOC109211253
LOC109211255
LOC109211268
LOC109211269
LOC109211270
LOC109211273
LOC109211287
LOC109211289
LOC109211301
LOC109211302
LOC109211316
LOC109211319
LOC109211325
LOC109211326
LOC109211329
LOC109211334
LOC109211337
LOC109211341
LOC109211342
LOC109211343
LOC109211344
LOC109211348
LOC109211352
LOC109211354
LOC109211360
LOC109211362
LOC109211363
LOC109211368
LOC109211371
LOC109211372
LOC109211376
LOC109211377
LOC109211378
LOC109211387
LOC109211395
LOC109211396
LOC109211398
LOC109211399
LOC109211402
LOC109211406
LOC109211409
LOC109211414
LOC109211415
LOC109211426
LOC109211431
LOC109211451
LOC109211457
LOC109211461
LOC109211464
LOC109211466
LOC109211467
LOC109211478
LOC109211479
LOC109211484
LOC109211489
LOC109211499
LOC109211500
LOC109211522
LOC109211526
LOC109211530
LOC109211534
LOC109211544
LOC109211545
LOC109211559
LOC109211562
LOC109211563
LOC109211570
LOC109211572
LOC109211582
LOC109211590
LOC109211591
LOC109211594
LOC109211595
LOC109211596
LOC109211609
LOC109211613
LOC109211614
LOC109211615
LOC109211622
LOC109211624
LOC109211632
LOC109211639
LOC109211651
LOC109211659
LOC109211662
LOC109211672
LOC109211673
LOC109211687
LOC109211694
LOC109211700
LOC109211701
LOC109211707
LOC109211714
LOC109211715
LOC109211720
LOC109211729
LOC109211730
LOC109211741
LOC109211743
LOC109211751
LOC109211754
LOC109211786
LOC109211795
LOC109211806
LOC109211820
LOC109211834
LOC109211835
LOC109211836
LOC109211839
LOC109211841
LOC109211851
LOC109211855
LOC109211862
LOC109211863
LOC109211866
LOC109211868
LOC109211875
LOC109211876
LOC109211881
LOC109211887
LOC109211888
LOC109211895
LOC109211899
LOC109211921
LOC109211949
LOC109211953
LOC109211971
LOC109211977
LOC109211981
LOC109211982
LOC109211992
LOC109211993
LOC109211995
LOC109212009
LOC109212011
LOC109212012
LOC109212025
LOC109212033
LOC109212034
LOC109212041
LOC109212051
LOC109212053
LOC109212066
LOC109212088
LOC109212094
LOC109212114
LOC109212115
LOC109212119
LOC109212120
LOC109212122
LOC109212128
LOC109212160
LOC109212162
LOC109212169
LOC109212171
LOC109212196
LOC109212204
LOC109212205
LOC109212212
LOC109212217
LOC109212219
LOC109212220
LOC109212221
LOC109212230
LOC109212234
LOC109212241
LOC109212246
LOC109212253
LOC109212256
LOC109212262
LOC109212263
LOC109212273
LOC109212283
LOC109212290
LOC109212299
LOC109212301
LOC109212303
LOC109212305
LOC109212307
LOC109212320
LOC109212321
LOC109212323
LOC109212330
LOC109212335
LOC109212352
LOC109212358
LOC109212364
LOC109212367
LOC109212368
LOC109212371
LOC109212375
LOC109212377
LOC109212381
LOC109212385
LOC109212391
LOC109212392
LOC109212398
LOC109212399
LOC109212402
LOC109212404
LOC109212415
LOC109212434
LOC109212435
LOC109212438
LOC109212440
LOC109212459
LOC109212483
LOC109212489
LOC109212497
LOC109212504
LOC109212509
LOC109212512
LOC109212516
LOC109212528
LOC109212529
LOC109212539
LOC109212543
LOC109212546
LOC109212551
LOC109212555
LOC109212560
LOC109212576
LOC109212596
LOC109212609
LOC109212616
LOC109212641
LOC109212643
LOC109212647
LOC109212651
LOC109212656
LOC109212662
LOC109212675
LOC109212692
LOC109212697
LOC109212698
LOC109212701
LOC109212709
LOC109212713
LOC109212715
LOC109212719
LOC109212722
LOC109212729
LOC109212730
LOC109212733
LOC109212743
LOC109212746
LOC109212751
LOC109212765
LOC109212770
LOC109212777
LOC109212778
LOC109212792
LOC109212796
LOC109212798
LOC109212801
LOC109212820
LOC109212828
LOC109212830
LOC109212834
LOC109212840
LOC109212856
LOC109212871
LOC109212873
LOC109212896
LOC109212898
LOC109212900
LOC109212902
LOC109212907
LOC109212929
LOC109212936
LOC109212939
LOC109212942
LOC109212943
LOC109212950
LOC109212953
LOC109212964
LOC109212966
LOC109212974
LOC109212976
LOC109212977
LOC109212978
LOC109212982
LOC109212984
LOC109213003
LOC109213006
LOC109213007
LOC109213008
LOC109213012
LOC109213027
LOC109213029
LOC109213039
LOC109213042
LOC109213043
LOC109213048
LOC109213052
LOC109213064
LOC109213085
LOC109213087
LOC109213088
LOC109213106
LOC109213108
LOC109213112
LOC109213127
LOC109213129
LOC109213130
LOC109213132
LOC109213133
LOC109213134
LOC109213136
LOC109213140
LOC109213144
LOC109213150
LOC109213155
LOC109213158
LOC109213160
LOC109213161
LOC109213181
LOC109213183
LOC109213185
LOC109213186
LOC109213192
LOC109213193
LOC109213194
LOC109213204
LOC109213207
LOC109213222
LOC109213223
LOC109213233
LOC109213238
LOC109213244
LOC109213252
LOC109213254
LOC109213255
LOC109213262
LOC109213269
LOC109213274
LOC109213280
LOC109213285
LOC109213290
LOC109213291
LOC109213294
LOC109213302
LOC109213307
LOC109213314
LOC109213321
LOC109213328
LOC109213336
LOC109213344
LOC109213345
LOC109213350
LOC109213351
LOC109213360
LOC109213361
LOC109213364
LOC109213373
LOC109213378
LOC109213391
LOC109213395
LOC109213398
LOC109213412
LOC109213425
LOC109213426
LOC109213442
LOC109213445
LOC109213462
LOC109213464
LOC109213470
LOC109213473
LOC109213482
LOC109213486
LOC109213490
LOC109213491
LOC109213492
LOC109213493
LOC109213503
LOC109213504
LOC109213509
LOC109213510
LOC109213511
LOC109213513
LOC109213517
LOC109213519
LOC109213520
LOC109213534
LOC109213539
LOC109213552
LOC109213561
LOC109213563
LOC109213564
LOC109213575
LOC109213580
LOC109213581
LOC109213583
LOC109213584
LOC109213596
LOC109213599
LOC109213601
LOC109213608
LOC109213629
LOC109213635
LOC109213641
LOC109213650
LOC109213655
LOC109213663
LOC109213671
LOC109213686
LOC109213687
LOC109213689
LOC109213695
LOC109213696
LOC109213697
LOC109213704
LOC109213722
LOC109213725
LOC109213728
LOC109213735
LOC109213739
LOC109213743
LOC109213751
LOC109213754
LOC109213756
LOC109213758
LOC109213761
LOC109213763
LOC109213771
LOC109213777
LOC109213782
LOC109213784
LOC109213785
LOC109213792
LOC109213800
LOC109213801
LOC109213806
LOC109213809
LOC109213811
LOC109213815
LOC109213818
LOC109213819
LOC109213822
LOC109213823
LOC109213828
LOC109213832
LOC109213845
LOC109213847
LOC109213850
LOC109213859
LOC109213878
LOC109213887
LOC109213888
LOC109213891
LOC109213894
LOC109213895
LOC109213905
LOC109213906
LOC109213908
LOC109213913
LOC109213916
LOC109213917
LOC109213919
LOC109213926
LOC109213937
LOC109213943
LOC109213957
LOC109213970
LOC109213989
LOC109214004
LOC109214012
LOC109214020
LOC109214023
LOC109214035
LOC109214036
LOC109214038
LOC109214046
LOC109214048
LOC109214052
LOC109214066
LOC109214068
LOC109214074
LOC109214075
LOC109214089
LOC109214090
LOC109214093
LOC109214098
LOC109214099
LOC109214100
LOC109214103
LOC109214106
LOC109214109
LOC109214127
LOC109214131
LOC109214133
LOC109214148
LOC109214166
LOC109214187
LOC109214189
LOC109214190
LOC109214200
LOC109214205
LOC109214211
LOC109214214
LOC109214221
LOC109214237
LOC109214242
LOC109214244
LOC109214246
LOC109214252
LOC109214255
LOC109214261
LOC109214266
LOC109214270
LOC109214283
LOC109214285
LOC109214289
LOC109214293
LOC109214302
LOC109214303
LOC109214307
LOC109214310
LOC109214311
LOC109214328
LOC109214334
LOC109214338
LOC109214344
LOC109214346
LOC109214348
LOC109214357
LOC109214371
LOC109214379
LOC109214380
LOC109214385
LOC109214397
LOC109214403
LOC109214407
LOC109214432
LOC109214433
LOC109214441
LOC109214442
LOC109214443
LOC109214450
LOC109214453
LOC109214454
LOC109214460
LOC109214463
LOC109214464
LOC109214465
LOC109214474
LOC109214479
LOC109214480
LOC109214490
LOC109214494
LOC109214495
LOC109214507
LOC109214509
LOC109214521
LOC109214523
LOC109214548
LOC109214564
LOC109214586
LOC109214594
LOC109214605
LOC109214608
LOC109214611
LOC109214612
LOC109214621
LOC109214628
LOC109214635
LOC109214663
LOC109214664
LOC109214667
LOC109214677
LOC109214678
LOC109214679
LOC109214702
LOC109214703
LOC109214710
LOC109214717
LOC109214718
LOC109214738
LOC109214739
LOC109214744
LOC109214745
LOC109214750
LOC109214751
LOC109214755
LOC109214756
LOC109214758
LOC109214770
LOC109214774
LOC109214780
LOC109214789
LOC109214797
LOC109214800
LOC109214813
LOC109214814
LOC109214817
LOC109214822
LOC109214823
LOC109214824
LOC109214830
LOC109214840
LOC109214843
LOC109214848
LOC109214861
LOC109214864
LOC109214870
LOC109214872
LOC109214892
LOC109214895
LOC109214901
LOC109214918
LOC109214945
LOC109214952
LOC109214957
LOC109214971
LOC109214999
LOC109215002
LOC109215007
LOC109215012
LOC109215016
LOC109215021
LOC109215037
LOC109215039
LOC109215083
LOC109215088
LOC109215093
LOC109215095
LOC109215096
LOC109215101
LOC109215108
LOC109215110
LOC109215119
LOC109215124
LOC109215127
LOC109215129
LOC109215131
LOC109215142
LOC109215143
LOC109215152
LOC109215156
LOC109215157
LOC109215160
LOC109215161
LOC109215165
LOC109215180
LOC109215181
LOC109215197
LOC109215198
LOC109215201
LOC109215215
LOC109215221
LOC109215225
LOC109215235
LOC109215236
LOC109215241
LOC109215265
LOC109215272
LOC109215273
LOC109215274
LOC109215284
LOC109215285
LOC109215287
LOC109215292
LOC109215293
LOC109215297
LOC109215313
LOC109215322
LOC109215324
LOC109215334
LOC109215345
LOC109215347
LOC109215355
LOC109215356
LOC109215365
LOC109215368
LOC109215371
LOC109215372
LOC109215373
LOC109215378
LOC109215382
LOC109215383
LOC109215393
LOC109215394
LOC109215408
LOC109215422
LOC109215423
LOC109215439
LOC109215440
LOC109215441
LOC109215444
LOC109215452
LOC109215466
LOC109215469
LOC109215484
LOC109215506
LOC109215507
LOC109215511
LOC109215523
LOC109215524
LOC109215532
LOC109215552
LOC109215566
LOC109215567
LOC109215569
LOC109215578
LOC109215582
LOC109215591
LOC109215594
LOC109215595
LOC109215605
LOC109215606
LOC109215607
LOC109215617
LOC109215619
LOC109215620
LOC109215621
LOC109215627
LOC109215628
LOC109215629
LOC109215637
LOC109215642
LOC109215656
LOC109215662
LOC109215667
LOC109215677
LOC109215687
LOC109215700
LOC109215705
LOC109215714
LOC109215719
LOC109215720
LOC109215728
LOC109215733
LOC109215740
LOC109215741
LOC109215746
LOC109215754
LOC109215758
LOC109215763
LOC109215765
LOC109215780
LOC109215788
LOC109215790
LOC109215793
LOC109215799
LOC109215816
LOC109215820
LOC109215823
LOC109215846
LOC109215847
LOC109215851
LOC109215852
LOC109215854
LOC109215855
LOC109215870
LOC109215874
LOC109215884
LOC109215888
LOC109215897
LOC109215917
LOC109215928
LOC109215934
LOC109215935
LOC109215941
LOC109215954
LOC109215955
LOC109215958
LOC109215959
LOC109215975
LOC109215980
LOC109215982
LOC109215986
LOC109215993
LOC109215994
LOC109216001
LOC109216006
LOC109216011
LOC109216033
LOC109216037
LOC109216040
LOC109216048
LOC109216052
LOC109216061
LOC109216070
LOC109216078
LOC109216079
LOC109216088
LOC109216101
LOC109216107
LOC109216114
LOC109216120
LOC109216124
LOC109216127
LOC109216130
LOC109216133
LOC109216140
LOC109216141
LOC109216143
LOC109216155
LOC109216163
LOC109216164
LOC109216169
LOC109216172
LOC109216177
LOC109216178
LOC109216181
LOC109216187
LOC109216191
LOC109216199
LOC109216200
LOC109216203
LOC109216207
LOC109216209
LOC109216220
LOC109216222
LOC109216225
LOC109216231
LOC109216232
LOC109216234
LOC109216235
LOC109216243
LOC109216244
LOC109216247
LOC109216257
LOC109216268
LOC109216278
LOC109216287
LOC109216295
LOC109216296
LOC109216300
LOC109216314
LOC109216315
LOC109216317
LOC109216318
LOC109216334
LOC109216348
LOC109216355
LOC109216361
LOC109216364
LOC109216365
LOC109216372
LOC109216373
LOC109216374
LOC109216376
LOC109216386
LOC109216390
LOC109216392
LOC109216393
LOC109216409
LOC109216413
LOC109216417
LOC109216419
LOC109216426
LOC109216439
LOC109216445
LOC109216451
LOC109216457
LOC109216458
LOC109216460
LOC109216470
LOC109216476
LOC109216481
LOC109216490
LOC109216498
LOC109216501
LOC109216504
LOC109216505
LOC109216524
LOC109216529
LOC109216531
LOC109216537
LOC109216539
LOC109216543
LOC109216544
LOC109216554
LOC109216575
LOC109216588
LOC109216589
LOC109216596
LOC109216605
LOC109216610
LOC109216616
LOC109216619
LOC109216620
LOC109216621
LOC109216628
LOC109216645
LOC109216651
LOC109216657
LOC109216659
LOC109216669
LOC109216675
LOC109216685
LOC109216690
LOC109216691
LOC109216713
LOC109216715
LOC109216733
LOC109216734
LOC109216744
LOC109216745
LOC109216747
LOC109216750
LOC109216751
LOC109216756
LOC109216769
LOC109216776
LOC109216797
LOC109216798
LOC109216800
LOC109216814
LOC109216817
LOC109216818
LOC109216819
LOC109216821
LOC109216834
LOC109216835
LOC109216850
LOC109216859
LOC109216866
LOC109216875
LOC109216877
LOC109216882
LOC109216894
LOC109216897
LOC109216910
LOC109216917
LOC109216931
LOC109216934
LOC109216941
LOC109216942
LOC109216945
LOC109216949
LOC109216953
LOC109216954
LOC109216956
LOC109216967
LOC109216968
LOC109216971
LOC109216978
LOC109216979
LOC109216988
LOC109216991
LOC109216995
LOC109216999
LOC109217017
LOC109217023
LOC109217024
LOC109217028
LOC109217040
LOC109217042
LOC109217054
LOC109217065
LOC109217080
LOC109217089
LOC109217090
LOC109217103
LOC109217107
LOC109217109
LOC109217118
LOC109217122
LOC109217127
LOC109217129
LOC109217130
LOC109217138
LOC109217144
LOC109217147
LOC109217161
LOC109217165
LOC109217170
LOC109217171
LOC109217172
LOC109217176
LOC109217184
LOC109217188
LOC109217193
LOC109217194
LOC109217198
LOC109217200
LOC109217201
LOC109217202
LOC109217212
LOC109217214
LOC109217217
LOC109217235
LOC109217237
LOC109217242
LOC109217244
LOC109217248
LOC109217254
LOC109217262
LOC109217271
LOC109217292
[truncated: 4,349 more rows]

## Sheet: root DMV gene
root
Symbol
LOC109205101
LOC109205103
LOC109205113
LOC109205116
LOC109205120
LOC109205128
LOC109205131
LOC109205146
LOC109205147
LOC109205148
LOC109205160
LOC109205163
LOC109205170
LOC109205172
LOC109205177
LOC109205182
LOC109205183
LOC109205185
LOC109205193
LOC109205196
LOC109205197
LOC109205205
LOC109205206
LOC109205211
LOC109205218
LOC109205223
LOC109205230
LOC109205250
LOC109205253
LOC109205254
LOC109205262
LOC109205263
LOC109205268
LOC109205281
LOC109205283
LOC109205293
LOC109205300
LOC109205301
LOC109205302
LOC109205311
LOC109205313
LOC109205314
LOC109205323
LOC109205325
LOC109205350
LOC109205352
LOC109205353
LOC109205354
LOC109205357
LOC109205358
LOC109205362
LOC109205366
LOC109205372
LOC109205382
LOC109205384
LOC109205389
LOC109205395
LOC109205397
LOC109205402
LOC109205410
LOC109205416
LOC109205419
LOC109205420
LOC109205423
LOC109205436
LOC109205438
LOC109205441
LOC109205442
LOC109205461
LOC109205463
LOC109205466
LOC109205473
LOC109205493
LOC109205500
LOC109205504
LOC109205505
LOC109205506
LOC109205508
LOC109205526
LOC109205527
LOC109205529
LOC109205536
LOC109205541
LOC109205560
LOC109205563
LOC109205565
LOC109205567
LOC109205571
LOC109205586
LOC109205596
LOC109205601
LOC109205605
LOC109205610
LOC109205630
LOC109205632
LOC109205635
LOC109205645
LOC109205646
LOC109205649
LOC109205658
LOC109205664
LOC109205671
LOC109205672
LOC109205675
LOC109205676
LOC109205681
LOC109205687
LOC109205690
LOC109205711
LOC109205716
LOC109205717
LOC109205720
LOC109205723
LOC109205725
LOC109205726
LOC109205727
LOC109205739
LOC109205755
LOC109205762
LOC109205764
LOC109205774
LOC109205776
LOC109205787
LOC109205800
LOC109205802
LOC109205804
LOC109205805
LOC109205809
LOC109205812
LOC109205826
LOC109205835
LOC109205837
LOC109205839
LOC109205841
LOC109205842
LOC109205844
LOC109205846
LOC109205854
LOC109205856
LOC109205858
LOC109205860
LOC109205861
LOC109205882
LOC109205883
LOC109205885
LOC109205886
LOC109205892
LOC109205896
LOC109205898
LOC109205900
LOC109205911
LOC109205921
LOC109205928
LOC109205929
LOC109205932
LOC109205935
LOC109205936
LOC109205938
LOC109205940
LOC109205942
LOC109205946
LOC109205947
LOC109205953
LOC109205954
LOC109205955
LOC109205963
LOC109205967
LOC109205973
LOC109205977
LOC109205980
LOC109205986
LOC109205991
LOC109205996
LOC109205999
LOC109206001
LOC109206007
LOC109206016
LOC109206018
LOC109206021
LOC109206022
LOC109206031
LOC109206034
LOC109206035
LOC109206042
LOC109206043
LOC109206045
LOC109206060
LOC109206062
LOC109206065
LOC109206068
LOC109206071
LOC109206074
LOC109206078
LOC109206093
LOC109206100
LOC109206112
LOC109206115
LOC109206120
LOC109206127
LOC109206129
LOC109206132
LOC109206133
LOC109206134
LOC109206138
LOC109206141
LOC109206148
LOC109206156
LOC109206164
LOC109206179
LOC109206194
LOC109206200
LOC109206216
LOC109206218
LOC109206230
LOC109206236
LOC109206244
LOC109206248
LOC109206270
LOC109206280
LOC109206301
LOC109206302
LOC109206304
LOC109206306
LOC109206316
LOC109206322
LOC109206326
LOC109206330
LOC109206364
LOC109206370
LOC109206371
LOC109206375
LOC109206377
LOC109206379
LOC109206382
LOC109206386
LOC109206391
LOC109206396
LOC109206399
LOC109206409
LOC109206410
LOC109206417
LOC109206427
LOC109206429
LOC109206430
LOC109206432
LOC109206436
LOC109206442
LOC109206445
LOC109206453
LOC109206454
LOC109206460
LOC109206464
LOC109206468
LOC109206470
LOC109206471
LOC109206479
LOC109206488
LOC109206496
LOC109206508
LOC109206509
LOC109206515
LOC109206518
LOC109206522
LOC109206545
LOC109206546
LOC109206555
LOC109206561
LOC109206565
LOC109206577
LOC109206584
LOC109206588
LOC109206596
LOC109206608
LOC109206609
LOC109206611
LOC109206613
LOC109206626
LOC109206628
LOC109206632
LOC109206641
LOC109206646
LOC109206647
LOC109206652
LOC109206670
LOC109206677
LOC109206684
LOC109206685
LOC109206701
LOC109206718
LOC109206728
LOC109206753
LOC109206754
LOC109206755
LOC109206761
LOC109206763
LOC109206769
LOC109206772
LOC109206783
LOC109206786
LOC109206797
LOC109206798
LOC109206802
LOC109206803
LOC109206810
LOC109206817
LOC109206818
LOC109206821
LOC109206823
LOC109206827
LOC109206832
LOC109206841
LOC109206849
LOC109206850
LOC109206857
LOC109206863
LOC109206866
LOC109206884
LOC109206892
LOC109206907
LOC109206911
LOC109206913
LOC109206921
LOC109206926
LOC109206931
LOC109206934
LOC109206937
LOC109206938
LOC109206946
LOC109206947
LOC109206951
LOC109206955
LOC109206960
LOC109206967
LOC109206968
LOC109206969
LOC109206975
LOC109206980
LOC109206981
LOC109207000
LOC109207029
LOC109207030
LOC109207031
LOC109207032
LOC109207041
LOC109207043
LOC109207044
LOC109207045
LOC109207048
LOC109207054
LOC109207059
LOC109207063
LOC109207066
LOC109207068
LOC109207072
LOC109207090
LOC109207103
LOC109207104
LOC109207118
LOC109207136
LOC109207145
LOC109207150
LOC109207156
LOC109207157
LOC109207158
LOC109207166
LOC109207168
LOC109207173
LOC109207177
LOC109207178
LOC109207179
LOC109207189
LOC109207190
LOC109207191
LOC109207213
LOC109207218
LOC109207219
LOC109207235
LOC109207236
LOC109207245
LOC109207253
LOC109207254
LOC109207256
LOC109207270
LOC109207271
LOC109207272
LOC109207273
LOC109207274
LOC109207277
LOC109207301
LOC109207305
LOC109207306
LOC109207314
LOC109207329
LOC109207340
LOC109207348
LOC109207358
LOC109207359
LOC109207360
LOC109207369
LOC109207376
LOC109207381
LOC109207397
LOC109207398
LOC109207401
LOC109207406
LOC109207409
LOC109207412
LOC109207416
LOC109207425
LOC109207434
LOC109207440
LOC109207449
LOC109207459
LOC109207464
LOC109207478
LOC109207481
LOC109207487
LOC109207490
LOC109207491
LOC109207495
LOC109207507
LOC109207510
LOC109207515
LOC109207522
LOC109207525
LOC109207527
LOC109207532
LOC109207533
LOC109207535
LOC109207539
LOC109207540
LOC109207547
LOC109207548
LOC109207549
LOC109207553
LOC109207564
LOC109207565
LOC109207568
LOC109207588
LOC109207589
LOC109207596
LOC109207604
LOC109207605
LOC109207614
LOC109207615
LOC109207620
LOC109207621
LOC109207626
LOC109207633
LOC109207635
LOC109207637
LOC109207639
LOC109207645
LOC109207654
LOC109207666
LOC109207689
LOC109207694
LOC109207695
LOC109207697
LOC109207702
LOC109207716
LOC109207717
LOC109207718
LOC109207724
LOC109207725
LOC109207731
LOC109207736
LOC109207737
LOC109207741
LOC109207742
LOC109207747
LOC109207754
LOC109207760
LOC109207764
LOC109207765
LOC109207772
LOC109207774
LOC109207788
LOC109207789
LOC109207798
LOC109207806
LOC109207808
LOC109207830
LOC109207847
LOC109207852
LOC109207856
LOC109207867
LOC109207868
LOC109207873
LOC109207876
LOC109207880
LOC109207883
LOC109207885
LOC109207887
LOC109207895
LOC109207896
LOC109207899
LOC109207900
LOC109207908
LOC109207915
LOC109207933
LOC109207942
LOC109207944
LOC109207945
LOC109207947
LOC109207948
LOC109207953
LOC109207956
LOC109207963
LOC109207973
LOC109207981
LOC109207989
LOC109207990
LOC109207993
LOC109208005
LOC109208010
LOC109208015
LOC109208027
LOC109208044
LOC109208048
LOC109208093
LOC109208100
LOC109208106
LOC109208108
LOC109208111
LOC109208112
LOC109208129
LOC109208133
LOC109208138
LOC109208151
LOC109208161
LOC109208162
LOC109208166
LOC109208167
LOC109208171
LOC109208173
LOC109208179
LOC109208196
LOC109208201
LOC109208208
LOC109208214
LOC109208230
LOC109208235
LOC109208239
LOC109208242
LOC109208246
LOC109208253
LOC109208273
LOC109208279
LOC109208280
LOC109208289
LOC109208301
LOC109208309
LOC109208311
LOC109208317
LOC109208320
LOC109208330
LOC109208337
LOC109208340
LOC109208341
LOC109208359
LOC109208368
LOC109208369
LOC109208374
LOC109208377
LOC109208383
LOC109208385
LOC109208386
LOC109208389
LOC109208390
LOC109208394
LOC109208400
LOC109208402
LOC109208403
LOC109208410
LOC109208416
LOC109208417
LOC109208429
LOC109208442
LOC109208443
LOC109208444
LOC109208449
LOC109208453
LOC109208454
LOC109208463
LOC109208472
LOC109208496
LOC109208505
LOC109208508
LOC109208510
LOC109208512
LOC109208516
LOC109208520
LOC109208522
LOC109208524
LOC109208525
LOC109208529
LOC109208545
LOC109208549
LOC109208552
LOC109208555
LOC109208562
LOC109208570
LOC109208575
LOC109208580
LOC109208589
LOC109208594
LOC109208595
LOC109208597
LOC109208603
LOC109208614
LOC109208622
LOC109208634
LOC109208636
LOC109208641
LOC109208643
LOC109208644
LOC109208651
LOC109208652
LOC109208666
LOC109208669
LOC109208673
LOC109208690
LOC109208691
LOC109208693
LOC109208711
LOC109208712
LOC109208717
LOC109208729
LOC109208736
LOC109208737
LOC109208749
LOC109208750
LOC109208751
LOC109208752
LOC109208755
LOC109208760
LOC109208771
LOC109208773
LOC109208774
LOC109208775
LOC109208776
LOC109208777
LOC109208778
LOC109208794
LOC109208803
LOC109208805
LOC109208814
LOC109208827
LOC109208830
LOC109208831
LOC109208836
LOC109208850
LOC109208867
LOC109208875
LOC109208878
LOC109208884
LOC109208886
LOC109208889
LOC109208892
LOC109208894
LOC109208896
LOC109208903
LOC109208904
LOC109208912
LOC109208916
LOC109208917
LOC109208919
LOC109208923
LOC109208926
LOC109208929
LOC109208931
LOC109208933
LOC109208935
LOC109208940
LOC109208946
LOC109208953
LOC109208957
LOC109208958
LOC109208965
LOC109208969
LOC109208970
LOC109208975
LOC109208981
LOC109208982
LOC109209002
LOC109209017
LOC109209022
LOC109209029
LOC109209044
LOC109209048
LOC109209049
LOC109209054
LOC109209057
LOC109209058
LOC109209060
LOC109209064
LOC109209065
LOC109209067
LOC109209072
LOC109209073
LOC109209074
LOC109209075
LOC109209093
LOC109209109
LOC109209112
LOC109209113
LOC109209122
LOC109209162
LOC109209169
LOC109209171
LOC109209172
LOC109209175
LOC109209179
LOC109209183
LOC109209187
LOC109209194
LOC109209195
LOC109209197
LOC109209199
LOC109209204
LOC109209211
LOC109209229
LOC109209232
LOC109209238
LOC109209244
LOC109209250
LOC109209252
LOC109209254
LOC109209257
LOC109209271
LOC109209281
LOC109209303
LOC109209305
LOC109209326
LOC109209328
LOC109209330
LOC109209331
LOC109209332
LOC109209339
LOC109209341
LOC109209346
LOC109209348
LOC109209350
LOC109209352
LOC109209354
LOC109209360
LOC109209368
LOC109209370
LOC109209378
LOC109209382
LOC109209389
LOC109209397
LOC109209403
LOC109209405
LOC109209409
LOC109209415
LOC109209418
LOC109209420
LOC109209423
LOC109209435
LOC109209438
LOC109209443
LOC109209444
LOC109209446
LOC109209448
LOC109209453
LOC109209454
LOC109209460
LOC109209466
LOC109209479
LOC109209486
LOC109209491
LOC109209494
LOC109209499
LOC109209516
LOC109209527
LOC109209528
LOC109209540
LOC109209550
LOC109209553
LOC109209559
LOC109209562
LOC109209565
LOC109209566
LOC109209576
LOC109209577
LOC109209581
LOC109209594
LOC109209628
LOC109209630
LOC109209638
LOC109209641
LOC109209650
LOC109209656
LOC109209671
LOC109209684
LOC109209687
LOC109209703
LOC109209717
LOC109209718
LOC109209734
LOC109209737
LOC109209744
LOC109209745
LOC109209747
LOC109209755
LOC109209757
LOC109209771
LOC109209773
LOC109209774
LOC109209778
LOC109209780
LOC109209781
LOC109209784
LOC109209789
LOC109209794
LOC109209795
LOC109209796
LOC109209797
LOC109209804
LOC109209808
LOC109209815
LOC109209816
LOC109209817
LOC109209821
LOC109209842
LOC109209846
LOC109209848
LOC109209850
LOC109209851
LOC109209852
LOC109209854
LOC109209855
LOC109209857
LOC109209858
LOC109209870
LOC109209871
LOC109209873
LOC109209881
LOC109209886
LOC109209897
LOC109209899
LOC109209902
LOC109209932
LOC109209941
LOC109209943
LOC109209947
LOC109209949
LOC109209958
LOC109209959
LOC109209966
LOC109209988
LOC109209990
LOC109209994
LOC109209995
LOC109209996
LOC109209999
LOC109210003
LOC109210004
LOC109210005
LOC109210018
LOC109210024
LOC109210038
LOC109210039
LOC109210040
LOC109210047
LOC109210053
LOC109210054
LOC109210058
LOC109210062
LOC109210073
LOC109210077
LOC109210081
LOC109210085
LOC109210098
LOC109210106
LOC109210108
LOC109210110
LOC109210128
LOC109210135
LOC109210138
LOC109210141
LOC109210144
LOC109210148
LOC109210159
LOC109210164
LOC109210168
LOC109210172
LOC109210173
LOC109210182
LOC109210186
LOC109210189
LOC109210196
LOC109210197
LOC109210205
LOC109210220
LOC109210222
LOC109210246
LOC109210251
LOC109210261
LOC109210263
LOC109210266
LOC109210268
LOC109210271
LOC109210274
LOC109210282
LOC109210293
LOC109210310
LOC109210320
LOC109210325
LOC109210332
LOC109210342
LOC109210351
LOC109210359
LOC109210364
LOC109210366
LOC109210370
LOC109210371
LOC109210373
LOC109210379
LOC109210385
LOC109210386
LOC109210390
LOC109210391
LOC109210394
LOC109210395
LOC109210401
LOC109210407
LOC109210413
LOC109210414
LOC109210415
LOC109210418
LOC109210449
LOC109210453
LOC109210457
LOC109210461
LOC109210470
LOC109210474
LOC109210476
LOC109210481
LOC109210489
LOC109210496
LOC109210499
LOC109210504
LOC109210508
LOC109210510
LOC109210512
LOC109210513
LOC109210520
LOC109210523
LOC109210527
LOC109210532
LOC109210535
LOC109210537
LOC109210538
LOC109210542
LOC109210543
LOC109210564
LOC109210582
LOC109210587
LOC109210601
LOC109210621
LOC109210626
LOC109210631
LOC109210632
LOC109210633
LOC109210643
LOC109210649
LOC109210650
LOC109210651
LOC109210652
LOC109210656
LOC109210658
LOC109210659
LOC109210663
LOC109210665
LOC109210667
LOC109210679
LOC109210698
LOC109210703
LOC109210714
LOC109210716
LOC109210728
LOC109210732
LOC109210736
LOC109210752
LOC109210765
LOC109210768
LOC109210769
LOC109210771
LOC109210775
LOC109210777
LOC109210778
LOC109210782
LOC109210789
LOC109210795
LOC109210796
LOC109210798
LOC109210802
LOC109210803
LOC109210805
LOC109210809
LOC109210814
LOC109210815
LOC109210828
LOC109210831
LOC109210837
LOC109210839
LOC109210848
LOC109210849
LOC109210858
LOC109210869
LOC109210875
LOC109210879
LOC109210893
LOC109210896
LOC109210900
LOC109210903
LOC109210909
LOC109210916
LOC109210921
LOC109210925
LOC109210933
LOC109210943
LOC109210945
LOC109210948
LOC109210949
LOC109210951
LOC109210953
LOC109210956
LOC109210963
LOC109210964
LOC109210969
LOC109210970
LOC109210973
LOC109210974
LOC109210983
LOC109210986
LOC109210990
LOC109211008
LOC109211021
LOC109211025
LOC109211027
LOC109211044
LOC109211047
LOC109211054
LOC109211075
LOC109211090
LOC109211093
LOC109211110
LOC109211111
LOC109211112
LOC109211114
LOC109211117
LOC109211129
LOC109211133
LOC109211135
LOC109211138
LOC109211143
LOC109211144
LOC109211145
LOC109211149
LOC109211161
LOC109211165
LOC109211167
LOC109211168
LOC109211171
LOC109211173
LOC109211176
LOC109211181
LOC109211186
LOC109211190
LOC109211193
LOC109211195
LOC109211197
LOC109211203
LOC109211204
LOC109211205
LOC109211218
LOC109211223
LOC109211226
LOC109211227
LOC109211230
LOC109211246
LOC109211251
LOC109211252
LOC109211253
LOC109211255
LOC109211268
LOC109211269
LOC109211270
LOC109211273
LOC109211287
LOC109211289
LOC109211301
LOC109211302
LOC109211316
LOC109211319
LOC109211325
LOC109211326
LOC109211329
LOC109211334
LOC109211337
LOC109211341
LOC109211342
LOC109211343
LOC109211344
LOC109211348
LOC109211352
LOC109211360
LOC109211362
LOC109211363
LOC109211368
LOC109211371
LOC109211372
LOC109211376
LOC109211377
LOC109211378
LOC109211387
LOC109211395
LOC109211396
LOC109211398
LOC109211399
LOC109211402
LOC109211406
LOC109211409
LOC109211414
LOC109211431
LOC109211451
LOC109211457
LOC109211461
LOC109211464
LOC109211466
LOC109211467
LOC109211468
LOC109211478
LOC109211479
LOC109211489
LOC109211503
LOC109211522
LOC109211526
LOC109211529
LOC109211530
LOC109211534
LOC109211544
LOC109211545
LOC109211559
LOC109211562
LOC109211563
LOC109211570
LOC109211582
LOC109211590
LOC109211591
LOC109211594
LOC109211595
LOC109211596
LOC109211609
LOC109211613
LOC109211614
LOC109211615
LOC109211622
LOC109211624
LOC109211632
LOC109211639
LOC109211651
LOC109211656
LOC109211659
LOC109211662
LOC109211669
LOC109211672
LOC109211673
LOC109211687
LOC109211694
LOC109211700
LOC109211701
LOC109211707
LOC109211709
LOC109211714
LOC109211715
LOC109211720
LOC109211729
LOC109211730
LOC109211741
LOC109211743
LOC109211751
LOC109211754
LOC109211757
LOC109211776
LOC109211786
LOC109211795
LOC109211806
LOC109211820
LOC109211823
LOC109211834
LOC109211835
LOC109211836
LOC109211839
LOC109211841
LOC109211851
LOC109211862
LOC109211863
LOC109211866
LOC109211868
LOC109211875
LOC109211876
LOC109211881
LOC109211883
LOC109211887
LOC109211888
LOC109211895
LOC109211899
LOC109211921
LOC109211949
LOC109211953
LOC109211971
LOC109211977
LOC109211981
LOC109211982
LOC109211992
LOC109211993
LOC109211995
LOC109212009
LOC109212011
LOC109212012
LOC109212025
LOC109212033
LOC109212034
LOC109212041
LOC109212053
LOC109212066
LOC109212088
LOC109212094
LOC109212096
LOC109212114
LOC109212115
LOC109212119
LOC109212120
LOC109212122
LOC109212128
LOC109212139
LOC109212160
LOC109212162
LOC109212169
LOC109212171
LOC109212196
LOC109212204
LOC109212205
LOC109212212
LOC109212216
LOC109212217
LOC109212219
LOC109212220
LOC109212221
LOC109212222
LOC109212230
LOC109212234
LOC109212241
LOC109212246
LOC109212253
LOC109212256
LOC109212262
LOC109212263
LOC109212273
LOC109212299
LOC109212301
LOC109212303
LOC109212305
LOC109212307
LOC109212320
LOC109212321
LOC109212323
LOC109212330
LOC109212352
LOC109212358
LOC109212364
LOC109212367
LOC109212368
LOC109212371
LOC109212377
LOC109212381
LOC109212385
LOC109212391
LOC109212392
LOC109212398
LOC109212399
LOC109212402
LOC109212404
LOC109212411
LOC109212415
LOC109212434
LOC109212435
LOC109212438
LOC109212440
LOC109212459
LOC109212483
LOC109212489
LOC109212497
LOC109212504
LOC109212509
LOC109212512
LOC109212516
LOC109212528
LOC109212529
LOC109212537
LOC109212539
LOC109212543
LOC109212546
LOC109212560
LOC109212576
LOC109212596
LOC109212608
LOC109212616
LOC109212641
LOC109212643
LOC109212651
LOC109212656
LOC109212662
LOC109212670
LOC109212675
LOC109212692
LOC109212697
LOC109212698
LOC109212701
LOC109212703
LOC109212709
LOC109212710
LOC109212713
LOC109212715
LOC109212719
LOC109212722
LOC109212729
LOC109212730
LOC109212733
LOC109212743
LOC109212746
LOC109212751
LOC109212765
LOC109212770
LOC109212775
LOC109212777
LOC109212792
LOC109212796
LOC109212799
LOC109212801
LOC109212820
LOC109212828
LOC109212830
LOC109212834
LOC109212840
LOC109212848
LOC109212856
LOC109212871
LOC109212873
LOC109212896
LOC109212898
LOC109212900
LOC109212904
LOC109212907
LOC109212921
LOC109212929
LOC109212936
LOC109212939
LOC109212942
LOC109212943
LOC109212950
LOC109212953
LOC109212960
LOC109212964
LOC109212966
LOC109212974
LOC109212977
LOC109212978
LOC109212982
LOC109212984
LOC109213003
LOC109213006
LOC109213007
LOC109213008
LOC109213012
LOC109213027
LOC109213029
LOC109213039
LOC109213042
LOC109213043
LOC109213044
LOC109213048
LOC109213052
LOC109213060
LOC109213064
LOC109213087
LOC109213088
LOC109213106
LOC109213108
LOC109213112
LOC109213127
LOC109213129
LOC109213130
LOC109213132
LOC109213133
LOC109213134
LOC109213136
LOC109213140
LOC109213142
LOC109213144
LOC109213150
LOC109213155
LOC109213158
LOC109213160
LOC109213161
LOC109213167
LOC109213173
LOC109213181
LOC109213183
LOC109213185
LOC109213186
LOC109213192
LOC109213193
LOC109213194
LOC109213204
LOC109213207
LOC109213218
LOC109213222
LOC109213223
LOC109213233
LOC109213238
LOC109213244
LOC109213252
LOC109213254
LOC109213255
LOC109213256
LOC109213262
LOC109213269
LOC109213274
LOC109213280
LOC109213285
LOC109213291
LOC109213294
LOC109213302
LOC109213307
LOC109213309
LOC109213314
LOC109213321
LOC109213328
LOC109213336
LOC109213344
LOC109213345
LOC109213350
LOC109213351
LOC109213361
LOC109213362
LOC109213364
LOC109213373
LOC109213378
LOC109213391
LOC109213398
LOC109213406
LOC109213410
LOC109213412
LOC109213425
LOC109213426
LOC109213429
LOC109213442
LOC109213445
LOC109213448
LOC109213462
LOC109213464
LOC109213470
LOC109213473
LOC109213482
LOC109213484
LOC109213486
LOC109213489
LOC109213490
LOC109213491
LOC109213492
LOC109213493
LOC109213502
LOC109213503
LOC109213504
LOC109213509
LOC109213510
LOC109213511
LOC109213513
LOC109213517
LOC109213519
LOC109213520
LOC109213534
LOC109213539
LOC109213542
LOC109213544
LOC109213552
LOC109213561
LOC109213563
LOC109213564
LOC109213575
LOC109213580
LOC109213581
LOC109213583
LOC109213584
LOC109213588
LOC109213590
LOC109213596
LOC109213599
LOC109213601
LOC109213608
LOC109213629
LOC109213635
LOC109213641
LOC109213650
LOC109213655
LOC109213663
LOC109213671
LOC109213686
LOC109213687
LOC109213689
LOC109213695
LOC109213696
LOC109213697
LOC109213702
LOC109213709
LOC109213722
LOC109213725
LOC109213728
LOC109213735
LOC109213739
LOC109213743
LOC109213748
LOC109213751
LOC109213754
LOC109213756
LOC109213758
LOC109213760
LOC109213761
LOC109213763
LOC109213771
LOC109213777
LOC109213782
LOC109213784
LOC109213785
LOC109213792
LOC109213800
LOC109213801
LOC109213803
LOC109213806
LOC109213809
LOC109213811
LOC109213815
LOC109213818
LOC109213819
LOC109213822
LOC109213823
LOC109213828
LOC109213832
LOC109213847
LOC109213850
LOC109213859
LOC109213865
LOC109213878
LOC109213887
LOC109213891
LOC109213894
LOC109213900
LOC109213905
LOC109213906
LOC109213908
LOC109213909
LOC109213913
LOC109213917
LOC109213919
LOC109213937
LOC109213943
LOC109213957
LOC109213966
LOC109213970
LOC109213980
LOC109213982
LOC109213989
LOC109214004
LOC109214012
LOC109214020
LOC109214023
LOC109214025
LOC109214035
LOC109214036
LOC109214046
LOC109214048
LOC109214052
LOC109214063
LOC109214066
LOC109214068
LOC109214075
LOC109214089
LOC109214090
LOC109214093
LOC109214098
LOC109214099
LOC109214103
LOC109214105
LOC109214106
LOC109214109
LOC109214127
LOC109214131
LOC109214133
LOC109214148
LOC109214166
LOC109214187
LOC109214189
LOC109214190
LOC109214200
LOC109214205
LOC109214211
LOC109214214
LOC109214221
LOC109214237
LOC109214242
LOC109214244
LOC109214246
LOC109214252
LOC109214255
LOC109214261
LOC109214266
LOC109214270
LOC109214283
LOC109214286
LOC109214289
LOC109214293
LOC109214302
LOC109214303
LOC109214307
LOC109214310
LOC109214311
LOC109214323
LOC109214328
LOC109214334
LOC109214338
LOC109214344
LOC109214346
LOC109214348
LOC109214357
LOC109214371
LOC109214379
LOC109214380
LOC109214385
LOC109214397
LOC109214403
LOC109214407
LOC109214432
LOC109214433
LOC109214441
LOC109214442
LOC109214443
LOC109214450
LOC109214453
LOC109214454
LOC109214460
LOC109214463
LOC109214464
LOC109214465
LOC109214474
LOC109214479
LOC109214480
LOC109214490
LOC109214494
LOC109214495
LOC109214507
LOC109214509
LOC109214521
LOC109214523
LOC109214548
LOC109214564
LOC109214575
LOC109214586
LOC109214594
LOC109214605
LOC109214608
LOC109214611
LOC109214612
LOC109214621
LOC109214628
LOC109214631
LOC109214635
LOC109214663
LOC109214664
LOC109214667
LOC109214673
LOC109214677
LOC109214678
LOC109214679
LOC109214702
LOC109214703
LOC109214709
LOC109214710
LOC109214717
LOC109214718
LOC109214738
LOC109214739
LOC109214744
LOC109214745
LOC109214750
LOC109214751
LOC109214755
LOC109214756
LOC109214758
LOC109214770
LOC109214774
LOC109214776
LOC109214780
LOC109214783
LOC109214789
LOC109214797
LOC109214799
LOC109214800
LOC109214810
LOC109214813
LOC109214814
LOC109214817
LOC109214822
LOC109214823
LOC109214824
LOC109214829
LOC109214830
LOC109214840
LOC109214843
LOC109214848
LOC109214857
LOC109214861
LOC109214864
LOC109214870
LOC109214872
LOC109214892
LOC109214901
LOC109214918
LOC109214945
LOC109214948
LOC109214952
LOC109214957
LOC109214999
LOC109215002
LOC109215007
LOC109215012
LOC109215016
LOC109215021
LOC109215037
LOC109215039
LOC109215083
LOC109215088
LOC109215093
LOC109215095
LOC109215096
LOC109215101
LOC109215108
LOC109215110
LOC109215120
LOC109215124
LOC109215127
LOC109215129
LOC109215131
LOC109215140
LOC109215142
LOC109215143
LOC109215152
LOC109215156
LOC109215160
LOC109215161
LOC109215165
LOC109215180
LOC109215181
LOC109215187
LOC109215197
LOC109215198
LOC109215201
LOC109215215
LOC109215221
LOC109215225
LOC109215231
LOC109215235
LOC109215236
LOC109215239
LOC109215241
LOC109215246
LOC109215265
LOC109215272
LOC109215273
LOC109215274
LOC109215283
LOC109215284
LOC109215285
LOC109215287
LOC109215292
LOC109215293
LOC109215297
LOC109215308
LOC109215313
LOC109215315
LOC109215322
LOC109215324
LOC109215332
LOC109215334
LOC109215345
LOC109215347
LOC109215355
LOC109215365
LOC109215368
LOC109215371
LOC109215372
LOC109215373
LOC109215378
LOC109215382
LOC109215393
LOC109215394
LOC109215402
LOC109215408
LOC109215422
LOC109215423
LOC109215439
LOC109215440
LOC109215441
LOC109215444
LOC109215452
LOC109215459
LOC109215466
LOC109215469
LOC109215484
LOC109215506
LOC109215507
LOC109215511
LOC109215515
LOC109215521
LOC109215523
LOC109215524
LOC109215526
LOC109215532
LOC109215550
LOC109215552
LOC109215560
LOC109215566
LOC109215567
LOC109215569
LOC109215578
LOC109215582
LOC109215591
LOC109215594
LOC109215595
LOC109215605
LOC109215606
LOC109215607
LOC109215617
LOC109215619
LOC109215620
LOC109215621
LOC109215627
LOC109215628
LOC109215629
LOC109215637
LOC109215642
LOC109215656
LOC109215662
LOC109215667
LOC109215677
LOC109215700
LOC109215705
LOC109215719
LOC109215720
LOC109215728
LOC109215733
LOC109215740
LOC109215746
LOC109215749
LOC109215754
LOC109215762
LOC109215763
LOC109215765
LOC109215780
LOC109215788
LOC109215790
LOC109215793
LOC109215799
LOC109215816
LOC109215820
LOC109215823
LOC109215834
LOC109215847
LOC109215851
LOC109215852
LOC109215854
LOC109215855
LOC109215870
LOC109215874
LOC109215880
LOC109215884
LOC109215888
LOC109215897
LOC109215917
LOC109215928
LOC109215934
LOC109215935
LOC109215941
LOC109215955
LOC109215958
LOC109215959
LOC109215975
LOC109215980
LOC109215982
LOC109215986
LOC109215993
LOC109215994
LOC109215996
LOC109216001
LOC109216006
LOC109216011
LOC109216033
LOC109216037
LOC109216040
LOC109216048
LOC109216052
LOC109216061
LOC109216070
LOC109216078
LOC109216079
LOC109216088
LOC109216102
LOC109216107
LOC109216114
LOC109216120
LOC109216123
LOC109216124
LOC109216125
LOC109216130
LOC109216133
LOC109216140
LOC109216141
LOC109216143
LOC109216155
LOC109216163
LOC109216164
LOC109216166
LOC109216169
LOC109216172
LOC109216177
LOC109216178
LOC109216181
LOC109216187
LOC109216191
LOC109216199
LOC109216200
LOC109216203
LOC109216207
LOC109216209
LOC109216220
LOC109216222
LOC109216225
LOC109216231
LOC109216232
LOC109216234
LOC109216235
LOC109216244
LOC109216247
LOC109216257
LOC109216268
LOC109216278
LOC109216287
LOC109216295
LOC109216296
LOC109216300
LOC109216301
LOC109216314
LOC109216315
LOC109216317
LOC109216318
LOC109216334
LOC109216348
LOC109216361
LOC109216364
LOC109216368
LOC109216372
LOC109216373
LOC109216374
LOC109216375
LOC109216376
LOC109216380
LOC109216386
LOC109216389
LOC109216390
LOC109216392
LOC109216393
LOC109216409
LOC109216413
LOC109216417
LOC109216419
LOC109216426
LOC109216439
LOC109216445
LOC109216451
LOC109216457
LOC109216458
LOC109216460
LOC109216470
[truncated: 4,698 more rows]

## Sheet: Leaf and root common DMV gene
gene		Leaf FPKM	Root FPKM
LOC109205101	#N/A	#N/A	#N/A
LOC109205110	PREDICTED: photosystem I reaction center subunit psaK, chloroplastic [Nicotiana attenuata]	0	3664.93
LOC109205113	#N/A	#N/A	#N/A
LOC109205116	PREDICTED: histone-lysine N-methyltransferase ATX4-like [Nicotiana attenuata]	0	0
LOC109205120	#N/A	#N/A	#N/A
LOC109205128	PREDICTED: agamous-like MADS-box protein AGL62 [Nicotiana attenuata]	0.207504	0
LOC109205131	PREDICTED: uclacyanin 1-like [Nicotiana attenuata]	36.5261	0
LOC109205146	PREDICTED: 40S ribosomal protein S2-3-like [Nicotiana attenuata]	183.933	51.6692
LOC109205147	PREDICTED: F-box/kelch-repeat protein SKIP25-like [Nicotiana attenuata]	0.950012	0.0946882
LOC109205160	PREDICTED: FAS1 domain-containing protein SELMODRAFT_448915-like [Nicotiana attenuata]	0.100493	0
LOC109205163	PREDICTED: uncharacterized protein LOC109205163 [Nicotiana attenuata]	0	0
LOC109205170	PREDICTED: uncharacterized protein LOC109205170 [Nicotiana attenuata]	22.5535	24.6588
LOC109205172	PREDICTED: protein FANTASTIC FOUR 1-like [Nicotiana attenuata]	0.0252141	0.112326
LOC109205182	PREDICTED: uncharacterized protein LOC109205182 [Nicotiana attenuata]	0.992068	2.813
LOC109205183	PREDICTED: uncharacterized protein LOC109205183 [Nicotiana attenuata]	0.273967	0.116469
LOC109205185	PREDICTED: glucuronoxylan 4-O-methyltransferase 3-like [Nicotiana attenuata]	65.6089	1.23684
LOC109205196	PREDICTED: ylmG homolog protein 1-2, chloroplastic-like [Nicotiana attenuata]	30.2429	42.0738
LOC109205197	PREDICTED: protein MIZU-KUSSEI 1-like [Nicotiana attenuata]	9.06841	0.123499
LOC109205205	PREDICTED: uncharacterized protein LOC109205205 [Nicotiana attenuata]	0	0
LOC109205206	PREDICTED: uncharacterized protein LOC109205206 [Nicotiana attenuata]	0	0
LOC109205211	PREDICTED: Werner Syndrome-like exonuclease [Nicotiana attenuata]	6.32233	1.66206
LOC109205218	PREDICTED: uncharacterized protein LOC109205218 [Nicotiana attenuata]	8.40303	0.495033
LOC109205223	PREDICTED: gibberellin 2-beta-dioxygenase 2-like [Nicotiana attenuata]	1.81826	0.0193744
LOC109205230	PREDICTED: homeobox-leucine zipper protein HAT5-like [Nicotiana attenuata]	8.24021	0.078967
LOC109205250	PREDICTED: anthocyanidin 3-O-glucosyltransferase [Nicotiana attenuata]	29.2076	5.12133
LOC109205253	PREDICTED: putative quinone-oxidoreductase homolog, chloroplastic isoform X1 [Nicotiana attenuata]	12.0878	0.178205
LOC109205262	PREDICTED: anthocyanidin 3-O-glucosyltransferase-like [Nicotiana attenuata]	0.585801	3.19041
LOC109205263	PREDICTED: zinc finger A20 and AN1 domain-containing stress-associated protein 4-like [Nicotiana attenuata]	40.2187	16.8827
LOC109205274	PREDICTED: GTP-binding nuclear protein Ran-A1 [Nicotiana attenuata]	521.014	172.504
LOC109205281	PREDICTED: peroxidase 44-like [Nicotiana attenuata]	0.0407561	0
LOC109205293	PREDICTED: uncharacterized protein LOC109205293 [Nicotiana attenuata]	3.1659	77.6811
LOC109205300	PREDICTED: putative calcium-binding protein CML19 [Nicotiana attenuata]	4.77694	0.115499
LOC109205301	PREDICTED: putative calcium-binding protein CML19 [Nicotiana attenuata]	0.759508	0.643908
LOC109205302	PREDICTED: putative calcium-binding protein CML19 [Nicotiana attenuata]	3.28198	0.560152
LOC109205311	PREDICTED: plant cysteine oxidase 2-like isoform X1 [Nicotiana attenuata]	2.64813	0.0428013
LOC109205314	#N/A	#N/A	#N/A
LOC109205323	PREDICTED: probable carboxylesterase 17 [Nicotiana attenuata]	0.0082978	0.0903388
LOC109205336	PREDICTED: pentatricopeptide repeat-containing protein At2g15690-like [Nicotiana attenuata]	1.96121	29.7214
LOC109205350	PREDICTED: LOW QUALITY PROTEIN: pentatricopeptide repeat-containing protein At3g61520, mitochondrial-like [Nicotiana attenuata]	1.00781	0.422425
LOC109205352	PREDICTED: high affinity nitrate transporter 2.4-like [Nicotiana attenuata]	79.2022	0.00547023
LOC109205353	PREDICTED: cytochrome P450 81E8-like [Nicotiana attenuata]	1.616	0.199325
LOC109205354	PREDICTED: isoflavone 2'-hydroxylase-like [Nicotiana attenuata]	23.6946	0.197988
LOC109205357	PREDICTED: probable (S)-N-methylcoclaurine 3'-hydroxylase isozyme 2 [Nicotiana attenuata]	7.78928	0.284296
LOC109205358	PREDICTED: probable methyltransferase PMT15 [Nicotiana attenuata]	13.079	48.559
LOC109205362	PREDICTED: uncharacterized protein LOC109205362 [Nicotiana attenuata]	5.93092	3.35336
LOC109205366	PREDICTED: methanol O-anthraniloyltransferase-like [Nicotiana attenuata]	0.0159166	0
LOC109205372	PREDICTED: geraniol 8-hydroxylase-like [Nicotiana attenuata]	0.184832	0
LOC109205382	PREDICTED: uncharacterized protein LOC109205382 [Nicotiana attenuata]	0	0
LOC109205384	PREDICTED: uncharacterized protein LOC109205384 [Nicotiana attenuata]	4.29037	0.0413061
LOC109205389	PREDICTED: early nodulin-like protein 1 [Nicotiana attenuata]	64.4506	62.3779
LOC109205395	#N/A	#N/A	#N/A
LOC109205397	PREDICTED: E3 ubiquitin-protein ligase ATL31-like [Nicotiana attenuata]	9.8582	0.505878
LOC109205402	#N/A	#N/A	#N/A
LOC109205416	PREDICTED: glycine-rich cell wall structural protein-like isoform X1 [Nicotiana attenuata]	1.53837	0
LOC109205419	PREDICTED: uncharacterized protein LOC109205419 [Nicotiana attenuata]	17.7619	2.47554
LOC109205420	PREDICTED: protein trichome birefringence-like 19 [Nicotiana attenuata]	37.1444	25.7774
LOC109205436	PREDICTED: uncharacterized protein LOC109205436 [Nicotiana attenuata]	35.2044	2.45609
LOC109205438	PREDICTED: transcription factor bHLH90-like [Nicotiana attenuata]	0.246696	0.0654029
LOC109205441	PREDICTED: WRKY transcription factor 22-like [Nicotiana attenuata]	5.01741	4.59489
LOC109205445	PREDICTED: probable inactive poly [ADP-ribose] polymerase SRO2 isoform X1 [Nicotiana attenuata]	8.78258	0.422602
LOC109205461	PREDICTED: uncharacterized protein LOC109205461 [Nicotiana attenuata]	0.209613	0.363823
LOC109205493	PREDICTED: transcription factor MYC2-like [Nicotiana attenuata]	16.6197	29.5969
LOC109205500	#N/A	#N/A	#N/A
LOC109205504	PREDICTED: 60S acidic ribosomal protein P0-like [Nicotiana attenuata]	0.11751	0
LOC109205505	PREDICTED: uncharacterized protein LOC109205505 [Nicotiana attenuata]	8.27905	86.7913
LOC109205506	PREDICTED: cell division control protein 6 homolog B-like [Nicotiana attenuata]	0.680913	0.103732
LOC109205522	PREDICTED: fructose-1,6-bisphosphatase, cytosolic [Nicotiana attenuata]	3.53098	190.896
LOC109205526	PREDICTED: histone H3.2 [Nicotiana attenuata]	43.6439	2.83473
LOC109205527	PREDICTED: histone H3.2 [Nicotiana attenuata]	39.202	3.95802
LOC109205529	PREDICTED: neurofilament medium polypeptide-like [Nicotiana attenuata]	73.2631	19.7324
LOC109205539	PREDICTED: protein ACCELERATED CELL DEATH 6-like [Nicotiana attenuata]	0.16093	1.20266
LOC109205541	PREDICTED: UDP-glycosyltransferase 73D1-like [Nicotiana attenuata]	0.410376	0.0109098
LOC109205560	PREDICTED: protein MIZU-KUSSEI 1-like [Nicotiana attenuata]	35.7477	1.13245
LOC109205563	PREDICTED: uncharacterized protein LOC109205563 [Nicotiana attenuata]	0.793138	2.62968
LOC109205565	PREDICTED: zeatin O-glucosyltransferase-like [Nicotiana attenuata]	3.95882	0.467406
LOC109205567	PREDICTED: LOW QUALITY PROTEIN: EGF domain-specific O-linked N-acetylglucosamine transferase-like [Nicotiana attenuata]	4.82876	1.47201
LOC109205571	PREDICTED: 21 kDa protein-like [Nicotiana attenuata]	62.6913	0.190276
LOC109205586	#N/A	#N/A	#N/A
LOC109205596	#N/A	#N/A	#N/A
LOC109205601	PREDICTED: BTB/POZ and TAZ domain-containing protein 1-like [Nicotiana attenuata]	3.69629	63.1996
LOC109205605	PREDICTED: putative two-component response regulator ARR21 [Nicotiana attenuata]	0.0045173	0
LOC109205610	PREDICTED: uncharacterized protein LOC109205610 [Nicotiana attenuata]	2.28331	1.20599
LOC109205630	PREDICTED: uncharacterized protein LOC109205630 [Nicotiana attenuata]	10.0268	3.38556
LOC109205632	PREDICTED: uncharacterized protein LOC109205632 [Nicotiana attenuata]	22.9377	2.50953
LOC109205635	PREDICTED: protein transport protein SEC13 homolog B-like [Nicotiana attenuata]	1.46811	0.298171
LOC109205645	PREDICTED: casparian strip membrane protein 3-like [Nicotiana attenuata]	1.32535	0.0643099
LOC109205646	PREDICTED: proline dehydrogenase 2, mitochondrial-like [Nicotiana attenuata]	181.267	91.2073
LOC109205658	PREDICTED: uncharacterized protein LOC109205658 isoform X1 [Nicotiana attenuata]	3.91619	2.59012
LOC109205664	PREDICTED: peamaclein [Nicotiana attenuata]	18.6796	21.919
LOC109205671	PREDICTED: protein TIFY 5A-like [Nicotiana attenuata]	11.443	4.01202
LOC109205672	PREDICTED: putative glycine-rich cell wall structural protein 1 [Nicotiana attenuata]	0.0238348	0
LOC109205675	PREDICTED: glycine-rich protein 5-like [Nicotiana attenuata]	0	27.6396
LOC109205687	PREDICTED: 40S ribosomal protein S21-like [Nicotiana attenuata]	357.695	142.683
LOC109205700	#N/A	#N/A	#N/A
LOC109205716	PREDICTED: U-box domain-containing protein 40-like [Nicotiana attenuata]	46.7022	6.18812
LOC109205717	PREDICTED: gibberellin-regulated protein 14-like [Nicotiana attenuata]	7.15438	0.137221
LOC109205725	#N/A	#N/A	#N/A
LOC109205726	PREDICTED: auxin-responsive protein SAUR68-like [Nicotiana attenuata]	0	0.0420537
LOC109205727	#N/A	#N/A	#N/A
LOC109205755	PREDICTED: probable calcium-binding protein CML16 [Nicotiana attenuata]	0.0658702	0
LOC109205762	PREDICTED: pectinesterase-like [Nicotiana attenuata]	38.1621	4.2854
LOC109205764	PREDICTED: uncharacterized protein LOC109205764 [Nicotiana attenuata]	0.700214	0.278959
LOC109205774	PREDICTED: dehydration-responsive element-binding protein 1F-like [Nicotiana attenuata]	0.745846	0.0575179
LOC109205788	PREDICTED: F-box protein At1g47056-like [Nicotiana attenuata]	7.4755	4.40913
LOC109205800	PREDICTED: salicylic acid-binding protein 2-like isoform X1 [Nicotiana attenuata]	5.58419	0
LOC109205802	PREDICTED: salicylic acid-binding protein 2-like [Nicotiana attenuata]	20.8583	0.00999637
LOC109205804	PREDICTED: pollen-specific leucine-rich repeat extensin-like protein 3 [Nicotiana attenuata]	0.0297993	0
LOC109205805	PREDICTED: CCG-binding protein 1 [Nicotiana attenuata]	28.7001	106.481
LOC109205809	PREDICTED: uncharacterized protein LOC109205809 [Nicotiana attenuata]	1.3535	0.692683
LOC109205812	PREDICTED: protein SHORT-ROOT [Nicotiana attenuata]	23.1513	5.07597
LOC109205835	PREDICTED: defensin-like protein P322 [Nicotiana attenuata]	1168.77	134.185
LOC109205837	PREDICTED: DUF724 domain-containing protein 3-like [Nicotiana attenuata]	0	0
LOC109205839	PREDICTED: receptor-like protein kinase 2 [Nicotiana attenuata]	0.0212303	4.29371
LOC109205842	PREDICTED: basic leucine zipper 43-like [Nicotiana attenuata]	36.9801	1.43132
LOC109205844	PREDICTED: low-temperature-induced cysteine proteinase-like [Nicotiana attenuata]	216.249	239.325
LOC109205846	#N/A	#N/A	#N/A
LOC109205854	PREDICTED: chitinase 2-like [Nicotiana attenuata]	0.0236337	0
LOC109205856	PREDICTED: two-component response regulator-like APRR5 [Nicotiana attenuata]	2.61617	0.0290621
LOC109205858	PREDICTED: chitinase 2-like [Nicotiana attenuata]	0.292215	0.0284864
LOC109205860	PREDICTED: histone H4 [Nicotiana attenuata]	91.3914	22.1533
LOC109205861	PREDICTED: histone H4 [Nicotiana attenuata]	70.8925	40.0099
LOC109205882	PREDICTED: pathogenesis-related protein 1A-like [Nicotiana attenuata]	0.0304806	0.0194581
LOC109205883	PREDICTED: pathogenesis-related protein 1A-like [Nicotiana attenuata]	0	0
LOC109205885	PREDICTED: probable endo-1,3(4)-beta-glucanase ARB_01444 [Nicotiana attenuata]	15.1047	1.88135
LOC109205886	PREDICTED: protein DETOXIFICATION 48-like [Nicotiana attenuata]	2.52155	0.0902903
LOC109205892	PREDICTED: pectinesterase inhibitor-like [Nicotiana attenuata]	1.50045	0.118564
LOC109205896	PREDICTED: probable LRR receptor-like serine/threonine-protein kinase At3g47570 [Nicotiana attenuata]	1.154	0
LOC109205898	PREDICTED: UDP-glucuronate 4-epimerase 6-like [Nicotiana attenuata]	78.4152	8.27394
LOC109205900	PREDICTED: uncharacterized protein LOC109205900 [Nicotiana attenuata]	3.53966	0.0127262
LOC109205928	PREDICTED: bifunctional monodehydroascorbate reductase and carbonic anhydrase nectarin-3-like [Nicotiana attenuata]	0.194868	0.0169676
LOC109205931	PREDICTED: uncharacterized protein LOC109205931 [Nicotiana attenuata]	5.46076	2.52537
LOC109205932	#N/A	#N/A	#N/A
LOC109205935	PREDICTED: transcription factor DYT1 [Nicotiana attenuata]	0.0958024	0
LOC109205936	PREDICTED: uncharacterized protein LOC109205936 [Nicotiana attenuata]	2.98997	54.8056
LOC109205938	#N/A	#N/A	#N/A
LOC109205940	PREDICTED: uncharacterized protein LOC109205940 [Nicotiana attenuata]	45.8593	0.336605
LOC109205942	PREDICTED: 1-aminocyclopropane-1-carboxylate oxidase-like [Nicotiana attenuata]	61.7377	2.94467
LOC109205946	PREDICTED: DAG protein, chloroplastic [Nicotiana attenuata]	13.4032	109.434
LOC109205947	#N/A	#N/A	#N/A
LOC109205953	PREDICTED: NAC domain-containing protein 41-like [Nicotiana attenuata]	0.00989423	0
LOC109205954	PREDICTED: 60S acidic ribosomal protein P0 [Nicotiana attenuata]	573.431	94.3139
LOC109205955	PREDICTED: nematode resistance protein-like HSPRO2 [Nicotiana attenuata]	12.881	25.8593
LOC109205967	PREDICTED: L-type lectin-domain containing receptor kinase S.4-like [Nicotiana attenuata]	23.136	4.88695
LOC109205977	PREDICTED: GDSL esterase/lipase At1g28640-like [Nicotiana attenuata]	24.8096	0
LOC109205980	PREDICTED: RING-H2 finger protein ATL67 [Nicotiana attenuata]	11.2454	2.51735
LOC109205986	PREDICTED: nuclear transcription factor Y subunit B-4 [Nicotiana attenuata]	0.0796442	0
LOC109205991	#N/A	#N/A	#N/A
LOC109205996	PREDICTED: F-box/kelch-repeat protein At3g06240-like [Nicotiana attenuata]	0	0
LOC109206005	PREDICTED: zinc finger protein CONSTANS-LIKE 2 [Nicotiana attenuata]	0.0091683	28.5895
LOC109206007	PREDICTED: zinc finger protein ZAT12-like [Nicotiana attenuata]	3.23358	0.0128384
LOC109206016	PREDICTED: uncharacterized protein LOC109206016 [Nicotiana attenuata]	61.9888	27.8846
LOC109206018	#N/A	#N/A	#N/A
LOC109206021	#N/A	#N/A	#N/A
LOC109206022	PREDICTED: uncharacterized protein LOC109206022 [Nicotiana attenuata]	4.66156	1.03194
LOC109206031	PREDICTED: probable galacturonosyltransferase-like 2 [Nicotiana attenuata]	1.95372	0.237414
LOC109206034	PREDICTED: proteinase inhibitor PSI-1.2-like [Nicotiana attenuata]	0	0
LOC109206035	PREDICTED: mitochondrial outer membrane protein porin of 36 kDa-like [Nicotiana attenuata]	0.0957987	3.08993
LOC109206043	PREDICTED: protein QUIRKY [Nicotiana attenuata]	4.65008	4.15754
LOC109206045	PREDICTED: uncharacterized protein At2g39795, mitochondrial-like [Nicotiana attenuata]	63.4532	2.02677
LOC109206061	PREDICTED: reticulon-like protein B1 [Nicotiana attenuata]	175.341	27.5609
LOC109206062	PREDICTED: homeobox-leucine zipper protein HAT4 [Nicotiana attenuata]	28.6096	1.09754
LOC109206065	PREDICTED: lysM domain receptor-like kinase 4 [Nicotiana attenuata]	13.9053	1.58739
LOC109206070	PREDICTED: RING-H2 finger protein ATL54-like [Nicotiana attenuata]	1.10616	0.0605203
LOC109206071	PREDICTED: peptidyl-prolyl cis-trans isomerase FKBP12 [Nicotiana attenuata]	151.947	54.0692
LOC109206074	PREDICTED: protein LYK5-like [Nicotiana attenuata]	2.45227	0.0461309
LOC109206078	PREDICTED: RING-H2 finger protein ATL54-like [Nicotiana attenuata]	10.2898	0.472481
LOC109206097	PREDICTED: peptidyl-prolyl cis-trans isomerase CYP19-4-like [Nicotiana attenuata]	11.019	3.15799
LOC109206100	PREDICTED: metallothionein-like protein type 2 [Nicotiana attenuata]	415.065	32.019
LOC109206112	PREDICTED: uncharacterized protein LOC109206112 [Nicotiana attenuata]	19.6559	2.80517
LOC109206115	PREDICTED: arogenate dehydratase/prephenate dehydratase 6, chloroplastic-like [Nicotiana attenuata]	41.564	11.8352
LOC109206120	PREDICTED: gibberellin 2-beta-dioxygenase 7-like [Nicotiana attenuata]	3.57242	0
LOC109206127	PREDICTED: uncharacterized protein LOC109206127 [Nicotiana attenuata]	3.60118	23.092
LOC109206129	PREDICTED: homeobox protein 2-like [Nicotiana attenuata]	52.5815	165.112
LOC109206133	PREDICTED: NAC transcription factor 29-like [Nicotiana attenuata]	15.7551	102.298
LOC109206134	PREDICTED: transcription factor TCP13-like [Nicotiana attenuata]	0.0111534	8.20879
LOC109206141	#N/A	#N/A	#N/A
LOC109206148	#N/A	#N/A	#N/A
LOC109206157	PREDICTED: ras-related protein RABD1-like [Nicotiana attenuata]	0.0180006	0.115131
LOC109206164	PREDICTED: probable WRKY transcription factor 12 [Nicotiana attenuata]	0.307741	0.017715
LOC109206179	PREDICTED: uncharacterized protein LOC109206179 [Nicotiana attenuata]	0.125308	0.112866
LOC109206194	PREDICTED: F-box/kelch-repeat protein At3g23880-like [Nicotiana attenuata]	0.249374	0.490536
LOC109206200	#N/A	#N/A	#N/A
LOC109206216	#N/A	#N/A	#N/A
LOC109206218	PREDICTED: uncharacterized protein LOC109206218 [Nicotiana attenuata]	67.454	15.4178
LOC109206230	PREDICTED: uncharacterized protein LOC109206230 [Nicotiana attenuata]	10.2287	0.0144592
LOC109206236	PREDICTED: uncharacterized protein LOC109206236 [Nicotiana attenuata]	0.277776	0.0127617
LOC109206244	PREDICTED: transcription repressor OFP1-like [Nicotiana attenuata]	18.6865	0.0730686
LOC109206248	PREDICTED: crocetin glucosyltransferase, chloroplastic-like [Nicotiana attenuata]	0.132707	0
LOC109206270	#N/A	#N/A	#N/A
LOC109206280	PREDICTED: LOW QUALITY PROTEIN: meiotic recombination protein SPO11-2 [Nicotiana attenuata]	0.114039	0
LOC109206301	PREDICTED: putative EG45-like domain containing protein 1 [Nicotiana attenuata]	0	0
LOC109206302	PREDICTED: STS14 protein-like [Nicotiana attenuata]	0.0148966	0
LOC109206306	PREDICTED: putative UDP-glucuronate:xylan alpha-glucuronosyltransferase 5 [Nicotiana attenuata]	0.255338	0
LOC109206316	PREDICTED: dof zinc finger protein DOF5.4-like [Nicotiana attenuata]	0.028069	7.07187
LOC109206322	#N/A	#N/A	#N/A
LOC109206326	PREDICTED: putative pectinesterase/pectinesterase inhibitor 26 [Nicotiana attenuata]	31.7159	24.1
LOC109206349	PREDICTED: mitogen-activated protein kinase homolog MMK2-like [Nicotiana attenuata]	0.0060488	19.1228
LOC109206364	PREDICTED: glutaredoxin [Nicotiana attenuata]	249.143	82.7844
LOC109206370	PREDICTED: acetyl-CoA-benzylalcohol acetyltransferase-like [Nicotiana attenuata]	5.94906	25.4975
LOC109206371	PREDICTED: acetyl-CoA-benzylalcohol acetyltransferase-like [Nicotiana attenuata]	0.330108	39.9804
LOC109206375	PREDICTED: probable galacturonosyltransferase-like 9 [Nicotiana attenuata]	4.60121	1.26637
LOC109206377	PREDICTED: rapid alkalinization factor-like [Nicotiana attenuata]	71.8347	54.2685
LOC109206379	PREDICTED: U3 small nucleolar ribonucleoprotein protein IMP3 [Nicotiana attenuata]	23.9312	4.76334
LOC109206386	PREDICTED: uncharacterized protein LOC109206386 [Nicotiana attenuata]	12.8729	1.30571
LOC109206391	PREDICTED: 60S acidic ribosomal protein P1-like [Nicotiana attenuata]	0.873851	0.611138
LOC109206396	PREDICTED: plasma membrane-associated cation-binding protein 1-like isoform X1 [Nicotiana attenuata]	28.1836	121.183
LOC109206399	PREDICTED: uncharacterized protein LOC109206399 [Nicotiana attenuata]	0.352964	0.0253267
LOC109206409	PREDICTED: probable calcium-binding protein CML45 [Nicotiana attenuata]	45.7362	0.807956
LOC109206410	#N/A	#N/A	#N/A
LOC109206417	#N/A	#N/A	#N/A
LOC109206427	PREDICTED: uncharacterized protein LOC109206427 isoform X1 [Nicotiana attenuata]	78.7655	48.7722
LOC109206429	PREDICTED: copper transport protein CCH [Nicotiana attenuata]	19.1135	12.8996
LOC109206430	PREDICTED: cation/H(+) antiporter 15-like [Nicotiana attenuata]	0.00323285	0
LOC109206432	PREDICTED: arogenate dehydrogenase 1, chloroplastic-like [Nicotiana attenuata]	1.79999	0.562867
LOC109206436	#N/A	#N/A	#N/A
LOC109206442	#N/A	#N/A	#N/A
LOC109206445	PREDICTED: peroxidase 66 [Nicotiana attenuata]	43.9252	26.3732
LOC109206453	PREDICTED: nitrate reductase [NADH] 2 [Nicotiana attenuata]	25.4471	18.2544
LOC109206454	PREDICTED: 5-epi-aristolochene synthase 2-like [Nicotiana attenuata]	9.68475	0.0382097
LOC109206464	PREDICTED: putative glucan endo-1,3-beta-glucosidase GVI [Nicotiana attenuata]	0	0
LOC109206468	PREDICTED: protein GLUTAMINE DUMPER 2-like [Nicotiana attenuata]	3.17458	9.07747
LOC109206470	PREDICTED: PXMP2/4 family protein 4-like [Nicotiana attenuata]	0.0382156	0
LOC109206471	PREDICTED: LOB domain-containing protein 38-like isoform X1 [Nicotiana attenuata]	1.28934	0.372841
LOC109206479	#N/A	#N/A	#N/A
LOC109206488	PREDICTED: uncharacterized protein LOC109206488 [Nicotiana attenuata]	13.4441	5.38572
LOC109206497	PREDICTED: tubulin alpha chain-like [Nicotiana attenuata]	36.694	3.12763
LOC109206508	PREDICTED: protein DETOXIFICATION 40-like [Nicotiana attenuata]	311.579	0
LOC109206509	PREDICTED: isoflavone reductase homolog A622 [Nicotiana attenuata]	511.222	0.175573
LOC109206515	PREDICTED: zinc-finger homeodomain protein 8-like [Nicotiana attenuata]	0.787614	4.26629
LOC109206518	PREDICTED: uncharacterized protein LOC109206518 [Nicotiana attenuata]	9.04898	33.0468
LOC109206522	PREDICTED: mini zinc finger protein 2-like [Nicotiana attenuata]	0.258468	0
LOC109206545	PREDICTED: BAG family molecular chaperone regulator 8, chloroplastic [Nicotiana attenuata]	14.2375	3.10389
LOC109206555	PREDICTED: transcription factor bHLH51 isoform X1 [Nicotiana attenuata]	0.2163	2.82133
LOC109206561	#N/A	#N/A	#N/A
LOC109206565	PREDICTED: type 1 phosphatases regulator ypi1 [Nicotiana attenuata]	8.58864	3.61296
LOC109206577	PREDICTED: uncharacterized protein LOC109206577 [Nicotiana attenuata]	0	0
LOC109206584	PREDICTED: uncharacterized protein LOC109206584 [Nicotiana attenuata]	18.7919	4.68214
LOC109206588	PREDICTED: 24-methylenesterol C-methyltransferase 2-like [Nicotiana attenuata]	0	0
LOC109206596	PREDICTED: scarecrow-like protein 21 [Nicotiana attenuata]	0.813698	0
LOC109206608	PREDICTED: uncharacterized protein LOC109206608 isoform X1 [Nicotiana attenuata]	0.974427	0
LOC109206611	PREDICTED: UDP-glycosyltransferase 89B2-like [Nicotiana attenuata]	9.13084	0.276131
LOC109206631	PREDICTED: exocyst complex component EXO70B1-like [Nicotiana attenuata]	3.20867	1.36402
LOC109206632	PREDICTED: 60S ribosomal protein L13-2-like [Nicotiana attenuata]	317.372	259.363
LOC109206641	PREDICTED: uncharacterized protein LOC109206641 [Nicotiana attenuata]	59.3455	7.58052
LOC109206646	PREDICTED: ethylene-responsive transcription factor ERF010-like [Nicotiana attenuata]	53.6365	100.419
LOC109206647	PREDICTED: organic cation/carnitine transporter 3-like [Nicotiana attenuata]	18.5645	0
LOC109206652	PREDICTED: uncharacterized protein LOC109206652 [Nicotiana attenuata]	15.8601	50.6221
LOC109206674	PREDICTED: pentatricopeptide repeat-containing protein At5g55740, chloroplastic [Nicotiana attenuata]	0.0245822	1.67408
LOC109206684	PREDICTED: calmodulin-like protein 3 [Nicotiana attenuata]	8.80249	1.04723
LOC109206701	PREDICTED: abscisic acid receptor PYL8 [Nicotiana attenuata]	43.9239	6.74763
LOC109206718	PREDICTED: probable LRR receptor-like serine/threonine-protein kinase At3g47570 [Nicotiana attenuata]	1.30375	0
LOC109206728	PREDICTED: pentatricopeptide repeat-containing protein At1g59720, chloroplastic/mitochondrial [Nicotiana attenuata]	1.04099	0.204457
LOC109206753	#N/A	#N/A	#N/A
LOC109206754	#N/A	#N/A	#N/A
LOC109206755	PREDICTED: ras-related protein RABA5b-like [Nicotiana attenuata]	10.1298	6.4359
LOC109206761	PREDICTED: BTB/POZ domain-containing protein At3g22104-like [Nicotiana attenuata]	0.0680704	0.218021
LOC109206763	#N/A	#N/A	#N/A
LOC109206772	PREDICTED: stress-associated endoplasmic reticulum protein 2-like [Nicotiana attenuata]	313.549	75.3852
LOC109206783	PREDICTED: type IV inositol polyphosphate 5-phosphatase 7-like isoform X1 [Nicotiana attenuata]	12.7201	10.369
LOC109206786	PREDICTED: uncharacterized protein LOC109206786 [Nicotiana attenuata]	9.25714	0.857472
LOC109206797	PREDICTED: uncharacterized protein LOC109206797 [Nicotiana attenuata]	29.2131	9.07595
LOC109206801	PREDICTED: extensin-like [Nicotiana attenuata]	3.27292	4.84905
LOC109206803	#N/A	#N/A	#N/A
LOC109206810	PREDICTED: glucan endo-1,3-beta-glucosidase 8-like [Nicotiana attenuata]	0.975015	0.198938
LOC109206818	PREDICTED: transcription factor bHLH93-like [Nicotiana attenuata]	3.97177	0.56052
LOC109206821	#N/A	#N/A	#N/A
LOC109206823	PREDICTED: calcium-binding protein PBP1-like [Nicotiana attenuata]	27.575	9.0017
LOC109206841	PREDICTED: non-specific lipid-transfer protein 1-like [Nicotiana attenuata]	28.0904	0
LOC109206849	PREDICTED: transcription factor bHLH93-like [Nicotiana attenuata]	4.06193	0
LOC109206850	PREDICTED: ethylene-responsive transcription factor ERF109-like [Nicotiana attenuata]	0.930655	0.0881186
LOC109206857	PREDICTED: transcription factor HEC2-like [Nicotiana attenuata]	0.0364921	0.0214521
LOC109206863	PREDICTED: uncharacterized protein LOC109206863 [Nicotiana attenuata]	6.66449	0.866714
LOC109206866	PREDICTED: uncharacterized protein LOC109206866 [Nicotiana attenuata]	13.7256	32.227
LOC109206884	PREDICTED: QWRF motif-containing protein 3 [Nicotiana attenuata]	0.32871	0.242067
LOC109206907	PREDICTED: ethylene-responsive transcription factor ERF054-like [Nicotiana attenuata]	0.0916614	0
LOC109206911	PREDICTED: pentatricopeptide repeat-containing protein At2g20710, mitochondrial-like [Nicotiana attenuata]	0.538544	0.389255
LOC109206913	PREDICTED: zinc finger protein ZAT11-like [Nicotiana attenuata]	4.19988	0.115988
LOC109206921	PREDICTED: E3 ubiquitin-protein ligase RMA1H1-like [Nicotiana attenuata]	46.5232	0.581501
LOC109206926	PREDICTED: uncharacterized protein LOC109206926 [Nicotiana attenuata]	6.15459	102.485
LOC109206931	PREDICTED: transcription factor RAX2-like [Nicotiana attenuata]	9.92876	0
LOC109206934	#N/A	#N/A	#N/A
LOC109206937	PREDICTED: uncharacterized protein LOC109206937 [Nicotiana attenuata]	0	0
LOC109206938	#N/A	#N/A	#N/A
LOC109206946	PREDICTED: ethylene-responsive transcription factor ERF109-like [Nicotiana attenuata]	0.473706	0.0320609
LOC109206947	PREDICTED: ethylene-responsive transcription factor ERF109-like [Nicotiana attenuata]	0.688168	0.0462583
LOC109206951	PREDICTED: UDP-glycosyltransferase 92A1-like [Nicotiana attenuata]	9.29262	3.07983
LOC109206960	PREDICTED: 60S ribosomal protein L12-like [Nicotiana attenuata]	128.354	22.1455
LOC109206967	#N/A	#N/A	#N/A
LOC109206972	PREDICTED: disease resistance protein RPM1-like [Nicotiana attenuata]	2.9462	0.00355637
LOC109206975	PREDICTED: probable disease resistance RPP8-like protein 2 [Nicotiana attenuata]	0.248697	0
LOC109206984	PREDICTED: lanC-like protein GCL1 [Nicotiana attenuata]	36.6319	12.9935
LOC109207000	PREDICTED: 24-methylenesterol C-methyltransferase 2-like [Nicotiana attenuata]	14.1193	0.914753
LOC109207029	PREDICTED: hydroxymethylglutaryl-CoA synthase-like [Nicotiana attenuata]	23.2568	6.87568
LOC109207030	PREDICTED: transcription factor TCP19-like [Nicotiana attenuata]	3.53437	1.75269
LOC109207031	PREDICTED: sugar transport protein 8-like [Nicotiana attenuata]	0.0579693	0.0218944
LOC109207032	PREDICTED: photosystem I reaction center subunit II, chloroplastic [Nicotiana attenuata]	1.65163	4433.14
LOC109207041	PREDICTED: scopoletin glucosyltransferase-like [Nicotiana attenuata]	0.462786	4.63351
LOC109207043	PREDICTED: uncharacterized protein LOC109207043, partial [Nicotiana attenuata]	0.0497253	0
LOC109207045	#N/A	#N/A	#N/A
LOC109207048	PREDICTED: uncharacterized protein LOC109207048 [Nicotiana attenuata]	0.128946	0.0615394
LOC109207054	PREDICTED: uncharacterized protein LOC109207054 [Nicotiana attenuata]	0.22127	0.0729637
LOC109207059	PREDICTED: RPM1-interacting protein 4-like [Nicotiana attenuata]	6.54967	0.827946
LOC109207063	PREDICTED: syntaxin-121-like [Nicotiana attenuata]	36.6379	2.86626
LOC109207066	PREDICTED: U-box domain-containing protein 4-like [Nicotiana attenuata]	30.3235	8.70132
LOC109207068	PREDICTED: uncharacterized protein LOC109207068 [Nicotiana attenuata]	25.1577	139.193
LOC109207072	PREDICTED: calmodulin-like protein 3 [Nicotiana attenuata]	63.6218	7.01905
LOC109207090	PREDICTED: cytochrome b561 and DOMON domain-containing protein At5g47530-like [Nicotiana attenuata]	0.0095631	0
LOC109207103	PREDICTED: ribulose bisphosphate carboxylase small chain S41, chloroplastic-like [Nicotiana attenuata]	0.0456718	6747.24
LOC109207104	PREDICTED: ribulose bisphosphate carboxylase small chain S41, chloroplastic-like [Nicotiana attenuata]	0.0231266	6432.59
LOC109207136	PREDICTED: glycosyltransferase family 92 protein RCOM_0530710-like [Nicotiana attenuata]	8.57004	0.290261
LOC109207148	PREDICTED: GDP-L-galactose phosphorylase 1-like [Nicotiana attenuata]	992.995	602.137
LOC109207150	PREDICTED: RING-H2 finger protein ATL51-like [Nicotiana attenuata]	1.17122	4.06689
LOC109207156	PREDICTED: pathogenesis-related protein 5-like [Nicotiana attenuata]	10.5289	9.48596
LOC109207157	#N/A	#N/A	#N/A
LOC109207158	PREDICTED: glutaredoxin-C9-like [Nicotiana attenuata]	0.154726	0
LOC109207166	PREDICTED: uncharacterized protein LOC109207166 [Nicotiana attenuata]	21.0736	0.111152
LOC109207168	PREDICTED: alpha carbonic anhydrase 8-like [Nicotiana attenuata]	0	0
LOC109207173	PREDICTED: LOB domain-containing protein 37-like isoform X1 [Nicotiana attenuata]	1.74777	14.7603
LOC109207177	PREDICTED: serine/threonine-protein kinase HT1-like [Nicotiana attenuata]	0	0
LOC109207178	PREDICTED: myb family transcription factor PHL7-like [Nicotiana attenuata]	0.0349037	0.0149089
LOC109207185	PREDICTED: cyclic dof factor 3-like [Nicotiana attenuata]	0.422981	2.5954
LOC109207189	PREDICTED: thaumatin-like protein [Nicotiana attenuata]	2.90091	0.872944
LOC109207190	PREDICTED: pathogenesis-related protein R major form [Nicotiana attenuata]	0.526559	0.493146
LOC109207191	PREDICTED: phospholipase A1-Igamma2, chloroplastic-like, partial [Nicotiana attenuata]	32.7861	0.511594
LOC109207213	PREDICTED: bZIP transcription factor 11-like [Nicotiana attenuata]	3.9815	1.33629
LOC109207218	#N/A	#N/A	#N/A
LOC109207219	PREDICTED: phosphatidylinositol/phosphatidylcholine transfer protein SFH4-like [Nicotiana attenuata]	18.1608	4.11955
LOC109207235	PREDICTED: protein YLS9-like [Nicotiana attenuata]	1.04852	0.857252
LOC109207236	#N/A	#N/A	#N/A
LOC109207245	PREDICTED: protein LIGHT-DEPENDENT SHORT HYPOCOTYLS 5-like [Nicotiana attenuata]	61.2988	2.37564
LOC109207253	PREDICTED: ammonium transporter 1 member 1 [Nicotiana attenuata]	233.632	5.8565
LOC109207254	PREDICTED: 7-deoxyloganetin glucosyltransferase-like [Nicotiana attenuata]	0.511367	0.117578
LOC109207256	PREDICTED: 7-deoxyloganetin glucosyltransferase-like [Nicotiana attenuata]	120.136	0.0197388
LOC109207270	#N/A	#N/A	#N/A
LOC109207271	PREDICTED: polyphenol oxidase E, chloroplastic-like [Nicotiana attenuata]	126.967	0.00959983
LOC109207272	PREDICTED: polyphenol oxidase E, chloroplastic-like [Nicotiana attenuata]	7.8659	0
LOC109207273	#N/A	#N/A	#N/A
LOC109207274	PREDICTED: uncharacterized protein LOC109207274 [Nicotiana attenuata]	24.4027	160.356
LOC109207277	PREDICTED: vinorine synthase-like [Nicotiana attenuata]	0	1.80797
LOC109207301	PREDICTED: uncharacterized protein LOC109207301 [Nicotiana attenuata]	9.59045	1.13489
LOC109207305	PREDICTED: fasciclin-like arabinogalactan protein 12 [Nicotiana attenuata]	0	0.0259533
LOC109207306	PREDICTED: transcription factor MYB35-like [Nicotiana attenuata]	0	0.203485
LOC109207314	PREDICTED: protein TIC 20-II, chloroplastic [Nicotiana attenuata]	25.031	24.6115
LOC109207329	PREDICTED: uncharacterized protein LOC109207329 [Nicotiana attenuata]	2.43286	0.755942
LOC109207340	PREDICTED: dof zinc finger protein DOF5.4-like [Nicotiana attenuata]	6.84108	10.6439
LOC109207348	PREDICTED: cytochrome P450 94C1-like [Nicotiana attenuata]	12.4685	0.00613997
LOC109207358	#N/A	#N/A	#N/A
LOC109207359	PREDICTED: uncharacterized acetyltransferase At3g50280-like [Nicotiana attenuata]	2.56291	3.53775
LOC109207360	#N/A	#N/A	#N/A
LOC109207372	PREDICTED: F-box/kelch-repeat protein At3g23880-like [Nicotiana attenuata]	8.65938	3.35245
LOC109207376	PREDICTED: glycine-rich cell wall structural protein 1-like [Nicotiana attenuata]	0.006557	11.5331
LOC109207381	PREDICTED: uncharacterized protein LOC109207381 [Nicotiana attenuata]	45.5278	12.8216
LOC109207397	PREDICTED: monothiol glutaredoxin-S1-like [Nicotiana attenuata]	0	0.072489
LOC109207398	PREDICTED: oleosin 18.2 kDa-like [Nicotiana attenuata]	0.440343	0.0137918
LOC109207401	PREDICTED: uncharacterized protein LOC109207401 [Nicotiana attenuata]	0.580281	0.828905
LOC109207406	#N/A	#N/A	#N/A
LOC109207409	PREDICTED: LYR motif-containing protein At3g19508 [Nicotiana attenuata]	15.0052	3.85674
LOC109207412	PREDICTED: uncharacterized protein LOC109207412 [Nicotiana attenuata]	0	12.807
LOC109207416	#N/A	#N/A	#N/A
LOC109207425	PREDICTED: BTB/POZ domain-containing protein At1g67900-like [Nicotiana attenuata]	5.84498	17.2101
LOC109207434	PREDICTED: glucan endo-1,3-beta-glucosidase 8-like [Nicotiana attenuata]	0	0
LOC109207440	PREDICTED: jasmonic acid-amido synthetase JAR1-like isoform X1 [Nicotiana attenuata]	27.6811	3.99567
LOC109207458	PREDICTED: pentatricopeptide repeat-containing protein At5g56310-like [Nicotiana attenuata]	0.421693	0.0375463
LOC109207459	PREDICTED: iron-sulfur cluster assembly protein 1-like [Nicotiana attenuata]	0.233767	0
LOC109207464	PREDICTED: 11-beta-hydroxysteroid dehydrogenase 1B-like [Nicotiana attenuata]	0.229976	0.0768189
LOC109207478	PREDICTED: subtilisin-like protease SBT1.6 [Nicotiana attenuata]	25.544	9.13527
LOC109207481	PREDICTED: protein EARLY-RESPONSIVE TO DEHYDRATION 7, chloroplastic-like [Nicotiana attenuata]	38.2165	4.59604
LOC109207487	PREDICTED: alcohol dehydrogenase 1 isoform X1 [Nicotiana attenuata]	33.2544	1.84186
LOC109207491	PREDICTED: remorin-like [Nicotiana attenuata]	224.646	76.3521
LOC109207504	PREDICTED: calmodulin-7 [Nicotiana attenuata]	660.441	150.13
LOC109207507	PREDICTED: nectarin-1-like [Nicotiana attenuata]	24.5918	0
LOC109207510	PREDICTED: uncharacterized protein LOC109207510 [Nicotiana attenuata]	14.7457	13.4095
LOC109207523	PREDICTED: uncharacterized protein LOC109207523 [Nicotiana attenuata]	0.0409917	23.1101
LOC109207525	PREDICTED: ethylene-responsive transcription factor ERF086-like [Nicotiana attenuata]	1.16184	0
LOC109207527	PREDICTED: taxadiene 5-alpha hydroxylase [Nicotiana attenuata]	1.38886	0.0110398
LOC109207532	PREDICTED: probable aspartic protease At2g35615 [Nicotiana attenuata]	0.0197919	0
LOC109207535	PREDICTED: zinc finger protein ZAT9-like [Nicotiana attenuata]	2.18888	0.290709
LOC109207539	#N/A	#N/A	#N/A
LOC109207540	PREDICTED: uncharacterized protein LOC109207540 [Nicotiana attenuata]	0.896077	0.683364
LOC109207547	PREDICTED: protein EXORDIUM-like [Nicotiana attenuata]	16.6891	3.76056
LOC109207548	PREDICTED: protein EXORDIUM-like [Nicotiana attenuata]	18.2401	8.25745
LOC109207549	PREDICTED: protein EXORDIUM-like [Nicotiana attenuata]	8.69485	4.53877
LOC109207553	#N/A	#N/A	#N/A
LOC109207564	#N/A	#N/A	#N/A
LOC109207565	#N/A	#N/A	#N/A
LOC109207588	PREDICTED: probable galacturonosyltransferase-like 9 [Nicotiana attenuata]	12.7366	5.62958
LOC109207589	PREDICTED: germin-like protein subfamily 1 member 1 [Nicotiana attenuata]	12.9729	2.95261
LOC109207596	PREDICTED: abscisic acid receptor PYL8-like [Nicotiana attenuata]	36.3312	20.4469
LOC109207604	PREDICTED: transcription factor MYC4 [Nicotiana attenuata]	3.95139	13.1165
LOC109207605	PREDICTED: uncharacterized protein LOC109207605 [Nicotiana attenuata]	32.2574	0.474096
LOC109207614	PREDICTED: dof zinc finger protein DOF4.7-like [Nicotiana attenuata]	0.224726	0
LOC109207615	PREDICTED: WUSCHEL-related homeobox 9-like isoform X1 [Nicotiana attenuata]	0	0
LOC109207620	PREDICTED: probable ascorbate-specific transmembrane electron transporter 1 [Nicotiana attenuata]	126.214	0
LOC109207621	PREDICTED: uncharacterized protein LOC109207621 [Nicotiana attenuata]	1.16224	1.72149
LOC109207626	PREDICTED: probable calcium-binding protein CML50 [Nicotiana attenuata]	62.7567	6.77188
LOC109207633	PREDICTED: uncharacterized protein LOC109207633 [Nicotiana attenuata]	64.6705	23.2556
LOC109207635	PREDICTED: nodulation-signaling pathway 2 protein-like [Nicotiana attenuata]	4.41532	0.539972
LOC109207637	PREDICTED: uncharacterized protein LOC109207637 [Nicotiana attenuata]	0.139324	0
LOC109207639	PREDICTED: UDP-glycosyltransferase 89A2-like [Nicotiana attenuata]	17.2988	5.75279
LOC109207645	PREDICTED: E3 ubiquitin-protein ligase RHA1B-like [Nicotiana attenuata]	3.83554	0.600628
LOC109207654	PREDICTED: pyruvate decarboxylase 1-like [Nicotiana attenuata]	1.29345	0.54465
LOC109207666	#N/A	#N/A	#N/A
LOC109207689	PREDICTED: 60S acidic ribosomal protein P1-like [Nicotiana attenuata]	200.082	49.7343
LOC109207694	PREDICTED: RING-H2 finger protein ATL18-like [Nicotiana attenuata]	0.268574	0
LOC109207695	#N/A	#N/A	#N/A
LOC109207697	PREDICTED: probable protein phosphatase 2C 5 [Nicotiana attenuata]	58.476	24.1794
LOC109207702	PREDICTED: glycine-rich protein 5-like [Nicotiana attenuata]	0.0457633	0
LOC109207716	PREDICTED: vegetative cell wall protein gp1-like [Nicotiana attenuata]	66.8457	0.0151817
LOC109207717	PREDICTED: vegetative cell wall protein gp1-like [Nicotiana attenuata]	73.891	0.038957
LOC109207718	PREDICTED: proteoglycan 4-like [Nicotiana attenuata]	5.37098	0
LOC109207724	PREDICTED: phospholipase A1-IIgamma-like [Nicotiana attenuata]	17.9847	4.30805
LOC109207725	PREDICTED: proteoglycan 4-like [Nicotiana attenuata]	222.473	0.0226851
LOC109207732	PREDICTED: phospholipase A1-II 1-like [Nicotiana attenuata]	23.68	0.345945
LOC109207736	PREDICTED: protein LITTLE ZIPPER 2-like [Nicotiana attenuata]	0.572001	0.215546
LOC109207737	PREDICTED: probable calcium-binding protein CML18 [Nicotiana attenuata]	2.49421	0.200618
LOC109207741	PREDICTED: zingipain-2-like [Nicotiana attenuata]	8.04104	11.3946
LOC109207742	PREDICTED: AT-hook motif nuclear-localized protein 22-like [Nicotiana attenuata]	19.2461	0.0393826
LOC109207747	PREDICTED: ethylene-responsive transcription factor ERF014-like [Nicotiana attenuata]	8.24084	0
LOC109207754	PREDICTED: SKP1-interacting partner 15 [Nicotiana attenuata]	13.0321	6.39239
LOC109207760	PREDICTED: TPR repeat-containing protein ZIP4 [Nicotiana attenuata]	0.572521	0.147888
LOC109207772	PREDICTED: protein RADIALIS-like 5 [Nicotiana attenuata]	0	0
LOC109207774	PREDICTED: proteasome subunit alpha type-1-A-like [Nicotiana attenuata]	36.8732	11.8312
LOC109207788	#N/A	#N/A	#N/A
LOC109207789	PREDICTED: heavy metal-associated isoprenylated plant protein 9 [Nicotiana attenuata]	6.75151	1.81012
LOC109207798	PREDICTED: adenine/guanine permease AZG1 [Nicotiana attenuata]	43.3563	3.17532
LOC109207806	PREDICTED: plasma membrane-associated cation-binding protein 1-like [Nicotiana attenuata]	566.783	131.389
LOC109207808	PREDICTED: activator of 90 kDa heat shock protein ATPase homolog [Nicotiana attenuata]	21.7146	4.77488
LOC109207830	PREDICTED: AP2/ERF and B3 domain-containing transcription repressor RAV2-like [Nicotiana attenuata]	1.00256	7.68276
LOC109207866	PREDICTED: probable polyamine oxidase 5 [Nicotiana attenuata]	0	0.0932093
LOC109207867	PREDICTED: heavy metal-associated isoprenylated plant protein 31 isoform X1 [Nicotiana attenuata]	1.27441	0.0400712
LOC109207869	PREDICTED: homeobox-leucine zipper protein ATHB-12-like [Nicotiana attenuata]	18.5918	0.953147
LOC109207875	PREDICTED: O-glucosyltransferase rumi-like [Nicotiana attenuata]	0.249411	0.650743
LOC109207876	PREDICTED: ubiquitin-60S ribosomal protein L40 [Nicotiana attenuata]	271.03	77.8953
LOC109207880	PREDICTED: uncharacterized protein At1g04910 isoform X1 [Nicotiana attenuata]	3.39165	0.219402
LOC109207883	PREDICTED: dehydration-responsive element-binding protein 3-like [Nicotiana attenuata]	0.0665311	1.30845
LOC109207893	PREDICTED: cytochrome P450 724B1-like [Nicotiana attenuata]	0.807844	0.899971
LOC109207895	PREDICTED: protein DETOXIFICATION 33-like isoform X1 [Nicotiana attenuata]	0.599748	0
LOC109207896	PREDICTED: homeobox-leucine zipper protein ATHB-12-like [Nicotiana attenuata]	71.9132	4.01802
LOC109207899	#N/A	#N/A	#N/A
LOC109207900	PREDICTED: kunitz trypsin inhibitor 2-like [Nicotiana attenuata]	6.49324	0.487547
LOC109207915	PREDICTED: eukaryotic translation initiation factor 1A-like [Nicotiana attenuata]	232.392	46.355
LOC109207933	PREDICTED: uncharacterized protein LOC109207933 [Nicotiana attenuata]	2.70449	60.9326
LOC109207942	#N/A	#N/A	#N/A
LOC109207944	#N/A	#N/A	#N/A
LOC109207945	#N/A	#N/A	#N/A
LOC109207947	PREDICTED: uncharacterized protein LOC109207947 [Nicotiana attenuata]	13.4553	4.43147
LOC109207956	PREDICTED: uncharacterized protein LOC109207956 [Nicotiana attenuata]	0.477447	0.081708
LOC109207963	PREDICTED: denticleless protein homolog A-like [Nicotiana attenuata]	0.800259	0.19006
LOC109207977	PREDICTED: endoglucanase 5 [Nicotiana attenuata]	12.0544	0.00496643
LOC109207981	PREDICTED: cytochrome P450 78A3-like [Nicotiana attenuata]	7.88052	0
LOC109207989	PREDICTED: fructose-bisphosphate aldolase-lysine N-methyltransferase, chloroplastic [Nicotiana attenuata]	0.65177	0.319571
LOC109207990	PREDICTED: RING-H2 finger protein ATL46-like [Nicotiana attenuata]	2.30843	0.271654
LOC109207999	PREDICTED: F-box protein At2g02240-like [Nicotiana attenuata]	2.36327	15.8356
LOC109208005	PREDICTED: auxin response factor 16-like [Nicotiana attenuata]	1.00274	0.021553
LOC109208010	PREDICTED: zinc finger protein WIP2-like [Nicotiana attenuata]	0.320327	0.0166043
LOC109208015	PREDICTED: early nodulin-like protein 2 [Nicotiana attenuata]	27.5659	239.474
LOC109208043	PREDICTED: dehydration-responsive element-binding protein 1A-like [Nicotiana attenuata]	0.67124	0.0640199
LOC109208044	PREDICTED: protein trichome birefringence-like 41 isoform X1 [Nicotiana attenuata]	1.55839	0.898572
LOC109208048	PREDICTED: germin-like protein subfamily 2 member 1 [Nicotiana attenuata]	0.0086209	0.031938
LOC109208093	PREDICTED: NAC domain-containing protein 83-like [Nicotiana attenuata]	103.292	45.5646
LOC109208106	PREDICTED: uncharacterized protein LOC109208106 [Nicotiana attenuata]	0.0062943	0
LOC109208108	PREDICTED: ribonucleoside-diphosphate reductase small chain [Nicotiana attenuata]	36.2379	16.1612
LOC109208115	PREDICTED: pollen receptor-like kinase 4 [Nicotiana attenuata]	1.19945	0.00346533
LOC109208129	PREDICTED: uncharacterized protein LOC109208129 [Nicotiana attenuata]	4.89711	0.00990777
LOC109208133	PREDICTED: vinorine synthase-like [Nicotiana attenuata]	4.13157	0
LOC109208151	PREDICTED: uncharacterized protein LOC109208151 [Nicotiana attenuata]	0	0
LOC109208161	PREDICTED: EPIDERMAL PATTERNING FACTOR-like protein 9 [Nicotiana attenuata]	0.0421367	21.3641
LOC109208162	PREDICTED: uncharacterized protein LOC109208162 [Nicotiana attenuata]	14.2357	0
LOC109208166	#N/A	#N/A	#N/A
LOC109208178	PREDICTED: glutathione S-transferase U8-like, partial [Nicotiana attenuata]	16.2679	0.0133562
LOC109208179	PREDICTED: uncharacterized protein LOC109208179 [Nicotiana attenuata]	10.2412	0.624988
LOC109208196	PREDICTED: acyl-CoA--sterol O-acyltransferase 1-like [Nicotiana attenuata]	5.11257	2.63509
LOC109208201	PREDICTED: major pollen allergen Ole e 10-like [Nicotiana attenuata]	0.0535709	0
LOC109208208	#N/A	#N/A	#N/A
LOC109208230	PREDICTED: glycine-rich protein 5-like [Nicotiana attenuata]	0	1.53511
LOC109208235	#N/A	#N/A	#N/A
LOC109208239	PREDICTED: NDR1/HIN1-like protein 12 [Nicotiana attenuata]	5.27504	1.40478
LOC109208242	PREDICTED: L-ascorbate peroxidase 2, cytosolic [Nicotiana attenuata]	570.185	17.3548
LOC109208246	PREDICTED: probable membrane-associated kinase regulator 4 [Nicotiana attenuata]	0.033675	0
LOC109208253	PREDICTED: zingipain-2-like [Nicotiana attenuata]	0.0796943	0.0215144
LOC109208273	PREDICTED: uncharacterized protein LOC109208273 [Nicotiana attenuata]	0.0443355	0.0623531
LOC109208279	PREDICTED: uncharacterized protein LOC109208279 [Nicotiana attenuata]	4.54834	0
LOC109208301	PREDICTED: uncharacterized protein LOC109208301 [Nicotiana attenuata]	0.013171	0
LOC109208309	#N/A	#N/A	#N/A
LOC109208311	PREDICTED: keratin-associated protein 5-4-like [Nicotiana attenuata]	5.68319	0
LOC109208317	PREDICTED: 4-coumarate--CoA ligase-like 9 [Nicotiana attenuata]	1.57393	12.16
LOC109208330	PREDICTED: uncharacterized protein LOC109208330 isoform X1 [Nicotiana attenuata]	0.0847953	1.30902
LOC109208337	#N/A	#N/A	#N/A
LOC109208340	PREDICTED: probable LRR receptor-like serine/threonine-protein kinase At2g24230 [Nicotiana attenuata]	12.1404	7.34455
LOC109208341	PREDICTED: gibberellin 2-beta-dioxygenase 1-like [Nicotiana attenuata]	0.462126	5.93538
LOC109208359	PREDICTED: protein SHOOT GRAVITROPISM 5-like [Nicotiana attenuata]	3.0193	0.427471
LOC109208368	PREDICTED: VQ motif-containing protein 11-like [Nicotiana attenuata]	0.2946	0.118805
LOC109208374	PREDICTED: uncharacterized protein LOC109208374 [Nicotiana attenuata]	5.69786	2.05292
LOC109208377	PREDICTED: pectinesterase inhibitor-like [Nicotiana attenuata]	0	0
LOC109208385	PREDICTED: probable transcription repressor OFP9 [Nicotiana attenuata]	0.678739	0.0439183
LOC109208386	PREDICTED: uncharacterized protein LOC109208386 [Nicotiana attenuata]	9.29899	5.07918
LOC109208389	PREDICTED: F-box/kelch-repeat protein At3g23880-like [Nicotiana attenuata]	0.0429882	0.0963994
LOC109208390	PREDICTED: uncharacterized protein LOC109208390 [Nicotiana attenuata]	29.6152	0.0511781
LOC109208394	PREDICTED: trihelix transcription factor ASIL2 [Nicotiana attenuata]	9.48125	5.23974
LOC109208400	PREDICTED: F-box/kelch-repeat protein At3g23880-like [Nicotiana attenuata]	0.128609	0.233528
LOC109208402	PREDICTED: nodulin-related protein 1-like [Nicotiana attenuata]	233.99	229.498
LOC109208403	PREDICTED: sarcoplasmic reticulum histidine-rich calcium-binding protein-like isoform X1 [Nicotiana attenuata]	0	0
LOC109208410	PREDICTED: cytochrome P450 710A11 [Nicotiana attenuata]	32.4454	6.04523
LOC109208416	PREDICTED: cucumber peeling cupredoxin-like [Nicotiana attenuata]	1.85541	0.336201
LOC109208417	PREDICTED: 60S ribosome subunit biogenesis protein NIP7 homolog [Nicotiana attenuata]	42.0393	8.38595
LOC109208429	PREDICTED: uncharacterized protein LOC109208429 [Nicotiana attenuata]	2.20439	0.0242516
LOC109208443	PREDICTED: uncharacterized protein LOC109208443 [Nicotiana attenuata]	32.5295	0.0412768
LOC109208444	PREDICTED: protein trichome birefringence-like 43 [Nicotiana attenuata]	0	0.0216905
LOC109208449	PREDICTED: 16.9 kDa class I heat shock protein 1-like [Nicotiana attenuata]	0.553361	12.084
LOC109208453	PREDICTED: glucan endo-1,3-beta-glucosidase 11-like [Nicotiana attenuata]	1.7628	0.313378
LOC109208454	PREDICTED: putative F-box/LRR-repeat/kelch-repeat protein At1g11620 [Nicotiana attenuata]	0	0
LOC109208474	PREDICTED: protein LURP-one-related 17-like [Nicotiana attenuata]	0.86635	0.0607628
LOC109208496	PREDICTED: fasciclin-like arabinogalactan protein 17 [Nicotiana attenuata]	68.5116	11.2876
LOC109208505	PREDICTED: protein WVD2-like 4 [Nicotiana attenuata]	10.4274	11.8308
LOC109208508	PREDICTED: peroxidase 5-like [Nicotiana attenuata]	103.903	0
LOC109208510	PREDICTED: nascent polypeptide-associated complex subunit alpha-like protein 2 [Nicotiana attenuata]	57.7733	110.14
LOC109208512	PREDICTED: uncharacterized protein LOC109208512 isoform X1 [Nicotiana attenuata]	1.04356	1.00893
LOC109208520	PREDICTED: uncharacterized protein LOC109208520 [Nicotiana attenuata]	15.9641	1.76149
LOC109208522	PREDICTED: L-ascorbate peroxidase 3, peroxisomal-like [Nicotiana attenuata]	7.6453	33.812
LOC109208524	PREDICTED: protein POLLENLESS 3-LIKE 2 [Nicotiana attenuata]	3.65148	0.385134
LOC109208525	PREDICTED: L-ascorbate peroxidase 3, peroxisomal-like [Nicotiana attenuata]	2.92786	93.9307
LOC109208529	PREDICTED: putative clathrin assembly protein At5g57200 [Nicotiana attenuata]	0.918015	0.923751
LOC109208545	PREDICTED: selenoprotein H [Nicotiana attenuata]	10.1301	6.98175
LOC109208549	PREDICTED: pathogenesis-related protein 5-like [Nicotiana attenuata]	12.5269	0.012481
LOC109208552	PREDICTED: probable galacturonosyltransferase-like 1 [Nicotiana attenuata]	29.6263	4.56971
LOC109208555	PREDICTED: elongation of fatty acids protein 3-like [Nicotiana attenuata]	1.0756	0.0594462
LOC109208562	PREDICTED: probable methyltransferase At1g27930 [Nicotiana attenuata]	7.62018	0
LOC109208571	PREDICTED: L-ascorbate peroxidase 1, cytosolic [Nicotiana attenuata]	706.312	26.214
LOC109208575	PREDICTED: DUF724 domain-containing protein 6-like [Nicotiana attenuata]	0	0
LOC109208580	#N/A	#N/A	#N/A
LOC109208589	PREDICTED: putative F-box protein At4g09190 [Nicotiana attenuata]	0	0
LOC109208594	PREDICTED: protein DETOXIFICATION 3-like [Nicotiana attenuata]	4.61845	0
LOC109208595	PREDICTED: protein DETOXIFICATION 2-like isoform X1 [Nicotiana attenuata]	3.7597	0.163571
LOC109208597	PREDICTED: replication protein A 70 kDa DNA-binding subunit C-like [Nicotiana attenuata]	0.765383	0.220029
LOC109208603	#N/A	#N/A	#N/A
LOC109208614	PREDICTED: non-functional pseudokinase ZED1-like [Nicotiana attenuata]	3.8559	19.3179
LOC109208622	PREDICTED: uncharacterized protein LOC109208622 [Nicotiana attenuata]	0	0.123407
LOC109208634	PREDICTED: heat shock 70 kDa protein-like [Nicotiana attenuata]	0.00750193	0
LOC109208636	PREDICTED: protein BIG GRAIN 1-like E [Nicotiana attenuata]	1.59535	1.54464
LOC109208643	PREDICTED: sulfated surface glycoprotein 185-like [Nicotiana attenuata]	10.8655	3.77864
LOC109208644	PREDICTED: auxin-binding protein ABP19a-like [Nicotiana attenuata]	0.0297185	1818.61
LOC109208660	PREDICTED: pentatricopeptide repeat-containing protein At2g01860 [Nicotiana attenuata]	2.29032	4.92037
LOC109208667	PREDICTED: probable metal-nicotianamine transporter YSL7 [Nicotiana attenuata]	0.0192891	0
LOC109208669	PREDICTED: 60S acidic ribosomal protein P2A-like [Nicotiana attenuata]	0.098463	0
LOC109208673	#N/A	#N/A	#N/A
LOC109208690	PREDICTED: probable indole-3-pyruvate monooxygenase YUCCA8 [Nicotiana attenuata]	2.25657	2.29514
LOC109208691	PREDICTED: glutathione transferase GST 23-like isoform X1 [Nicotiana attenuata]	55.6023	0.342962
LOC109208693	PREDICTED: photosystem I reaction center subunit IV B, chloroplastic [Nicotiana attenuata]	5.77628	2286.86
LOC109208711	PREDICTED: transcription factor TCP8-like [Nicotiana attenuata]	26.4355	13.3762
LOC109208712	PREDICTED: uncharacterized protein LOC109208712 [Nicotiana attenuata]	0.0060042	1.41735
LOC109208717	PREDICTED: uncharacterized protein LOC109208717 [Nicotiana attenuata]	23.0295	7.974
LOC109208729	#N/A	#N/A	#N/A
LOC109208736	#N/A	#N/A	#N/A
LOC109208737	#N/A	#N/A	#N/A
LOC109208749	PREDICTED: pistil-specific extensin-like protein [Nicotiana attenuata]	0	0
LOC109208751	PREDICTED: 40S ribosomal protein S16-like [Nicotiana attenuata]	36.9243	5.47614
LOC109208752	PREDICTED: probable xyloglucan endotransglucosylase/hydrolase protein 33 [Nicotiana attenuata]	0.0494986	0.00839243
LOC109208760	PREDICTED: uncharacterized protein LOC109208760 [Nicotiana attenuata]	16.4656	0.474258
LOC109208771	PREDICTED: uncharacterized protein LOC109208771 isoform X1 [Nicotiana attenuata]	0.382177	0.352392
LOC109208773	PREDICTED: uncharacterized protein At5g01610-like [Nicotiana attenuata]	2.01224	0.0120387
LOC109208774	#N/A	#N/A	#N/A
LOC109208775	PREDICTED: probable isoaspartyl peptidase/L-asparaginase 2 [Nicotiana attenuata]	89.3943	1.65561
LOC109208777	#N/A	#N/A	#N/A
LOC109208783	PREDICTED: protein BOBBER 1-like [Nicotiana attenuata]	43.3887	14.1743
LOC109208794	PREDICTED: patatin-like protein 6 [Nicotiana attenuata]	16.4311	3.78613
LOC109208811	PREDICTED: putative germin-like protein 2-1 [Nicotiana attenuata]	0.296609	0.0102723
LOC109208827	PREDICTED: guanylate kinase 2, chloroplastic/mitochondrial [Nicotiana attenuata]	10.0955	7.49972
LOC109208830	PREDICTED: cold shock domain-containing protein 3-like [Nicotiana attenuata]	13.7677	2.61012
LOC109208831	PREDICTED: uncharacterized protein LOC109208831 [Nicotiana attenuata]	12.9579	3.61547
LOC109208836	PREDICTED: uncharacterized protein LOC109208836 [Nicotiana attenuata]	3.16669	0
LOC109208850	PREDICTED: 40S ribosomal protein S25 [Nicotiana attenuata]	192.911	57.8435
LOC109208867	PREDICTED: high-affinity nitrate transporter 2.1-like [Nicotiana attenuata]	15.3619	0
LOC109208875	PREDICTED: uncharacterized protein LOC109208875 [Nicotiana attenuata]	0.0189985	0
LOC109208878	PREDICTED: LOB domain-containing protein 37-like [Nicotiana attenuata]	9.32305	42.5254
LOC109208884	PREDICTED: calcium-binding protein CML24-like [Nicotiana attenuata]	12.9173	9.08741
LOC109208889	PREDICTED: polcalcin Nic t 1 [Nicotiana attenuata]	1.47991	1.12207
LOC109208892	PREDICTED: probable glucan endo-1,3-beta-glucosidase A6 [Nicotiana attenuata]	18.5078	5.02257
LOC109208894	PREDICTED: tetraspanin-3-like [Nicotiana attenuata]	117.968	2.37851
LOC109208896	PREDICTED: probable carboxylesterase 17 [Nicotiana attenuata]	2.48938	0.163473
LOC109208903	PREDICTED: probable mannitol dehydrogenase [Nicotiana attenuata]	91.1165	5.67375
LOC109208904	#N/A	#N/A	#N/A
LOC109208916	PREDICTED: tetraspanin-6 [Nicotiana attenuata]	36.8815	36.4065
LOC109208917	#N/A	#N/A	#N/A
LOC109208919	PREDICTED: CBL-interacting serine/threonine-protein kinase 7-like [Nicotiana attenuata]	36.2626	1.83758
LOC109208923	PREDICTED: calcium load-activated calcium channel-like [Nicotiana attenuata]	100.412	17.7698
LOC109208926	PREDICTED: chemocyanin-like [Nicotiana attenuata]	0	0
LOC109208929	PREDICTED: uncharacterized protein LOC109208929 [Nicotiana attenuata]	59.3373	4.79384
LOC109208931	PREDICTED: uncharacterized protein LOC109208931 isoform X1 [Nicotiana attenuata]	0	0
LOC109208940	PREDICTED: cytochrome b561 and DOMON domain-containing protein At5g47530-like [Nicotiana attenuata]	0.085731	0
LOC109208946	PREDICTED: probable BOI-related E3 ubiquitin-protein ligase 3 [Nicotiana attenuata]	15.1094	9.60278
LOC109208953	PREDICTED: LOB domain-containing protein 15 [Nicotiana attenuata]	7.1147	1.5386
LOC109208965	PREDICTED: berberine bridge enzyme-like 15 [Nicotiana attenuata]	7.45759	1.16903
LOC109208969	PREDICTED: glycine-rich RNA-binding protein 1-like [Nicotiana attenuata]	0.219569	0
LOC109208970	PREDICTED: psbQ-like protein 3, chloroplastic [Nicotiana attenuata]	0.0510567	6.60884
LOC109208975	PREDICTED: craniofacial development protein 2-like [Nicotiana attenuata]	0	0
LOC109208982	PREDICTED: universal stress protein PHOS32 [Nicotiana attenuata]	206.387	87.0391
LOC109209002	#N/A	#N/A	#N/A
LOC109209017	#N/A	#N/A	#N/A
LOC109209022	PREDICTED: uncharacterized protein LOC109209022 [Nicotiana attenuata]	0.238435	0.632959
LOC109209029	PREDICTED: auxin-binding protein ABP19a-like [Nicotiana attenuata]	0.0153331	160.783
LOC109209044	#N/A	#N/A	#N/A
LOC109209048	#N/A	#N/A	#N/A
LOC109209049	PREDICTED: uncharacterized protein LOC109209049 [Nicotiana attenuata]	0	0
LOC109209054	PREDICTED: U-box domain-containing protein 33-like [Nicotiana attenuata]	0.288412	0.205639
LOC109209057	#N/A	#N/A	#N/A
LOC109209058	PREDICTED: pectin acetylesterase 7-like [Nicotiana attenuata]	0	0
LOC109209064	PREDICTED: transcription initiation factor TFIID subunit 10-like [Nicotiana attenuata]	2.7562	0.835706
LOC109209065	PREDICTED: diphthamide biosynthesis protein 3-like isoform X1 [Nicotiana attenuata]	49.0603	5.14066
LOC109209067	PREDICTED: zinc finger CCCH domain-containing protein 14 [Nicotiana attenuata]	4.35727	0.239316
LOC109209072	PREDICTED: uncharacterized protein LOC109209072 [Nicotiana attenuata]	7.69464	0.874237
LOC109209073	PREDICTED: uncharacterized protein LOC109209073 [Nicotiana attenuata]	0.00706557	0.150669
LOC109209075	PREDICTED: aspartyl protease UND-like [Nicotiana attenuata]	0	0
LOC109209109	PREDICTED: uncharacterized protein LOC109209109 [Nicotiana attenuata]	0.100377	0.121421
LOC109209122	PREDICTED: uncharacterized protein LOC109209122 [Nicotiana attenuata]	15.071	9.54896
LOC109209162	PREDICTED: bidirectional sugar transporter NEC1-like [Nicotiana attenuata]	0.379232	0.0537161
LOC109209171	PREDICTED: short-chain dehydrogenase TIC 32, chloroplastic-like [Nicotiana attenuata]	0.735704	0
LOC109209181	PREDICTED: non-specific lipid-transfer protein-like protein At2g13820 isoform X1 [Nicotiana attenuata]	124.419	0
LOC109209183	PREDICTED: uncharacterized protein LOC109209183 [Nicotiana attenuata]	12.1661	6.61838
LOC109209187	PREDICTED: acyl-coenzyme A thioesterase 13-like [Nicotiana attenuata]	0.202981	0.0325005
LOC109209194	PREDICTED: BON1-associated protein 2 [Nicotiana attenuata]	3.19543	0.0171811
LOC109209195	PREDICTED: uncharacterized protein LOC109209195 [Nicotiana attenuata]	29.0007	13.4823
LOC109209204	PREDICTED: calvin cycle protein CP12-2, chloroplastic-like [Nicotiana attenuata]	0	129.14
LOC109209211	PREDICTED: uncharacterized protein LOC109209211 [Nicotiana attenuata]	0.521593	28.9367
LOC109209229	PREDICTED: auxin-responsive protein SAUR72-like [Nicotiana attenuata]	5.99732	8.40031
LOC109209238	PREDICTED: flavonoid 3',5'-hydroxylase 1 [Nicotiana attenuata]	6.85408	0.0823944
LOC109209244	PREDICTED: heavy metal-associated isoprenylated plant protein 3-like [Nicotiana attenuata]	2.00663	0.680457
LOC109209250	PREDICTED: heavy metal-associated isoprenylated plant protein 3-like [Nicotiana attenuata]	0.046269	0
LOC109209252	PREDICTED: cyclin-L1-1-like [Nicotiana attenuata]	0.075914	0.0119036
LOC109209254	PREDICTED: ethylene-responsive transcription factor ERF011-like [Nicotiana attenuata]	9.99199	5.17703
LOC109209275	PREDICTED: bifunctional phosphatase IMPL2, chloroplastic-like [Nicotiana attenuata]	0.0709775	0
LOC109209303	PREDICTED: probable BOI-related E3 ubiquitin-protein ligase 3 [Nicotiana attenuata]	63.1238	17.3617
LOC109209322	PREDICTED: transport inhibitor response 1-like protein [Nicotiana attenuata]	37.9888	20.2868
LOC109209326	PREDICTED: cyclin-dependent kinase inhibitor 7-like isoform X1 [Nicotiana attenuata]	3.86291	6.66403
LOC109209328	PREDICTED: uncharacterized protein LOC109209328 [Nicotiana attenuata]	1.56711	0.886412
LOC109209330	PREDICTED: peroxidase 57-like [Nicotiana attenuata]	0.0948773	0
LOC109209331	PREDICTED: protein POOR HOMOLOGOUS SYNAPSIS 1 [Nicotiana attenuata]	0.0279351	0.0886533
LOC109209332	PREDICTED: uncharacterized protein LOC109209332 [Nicotiana attenuata]	97.4223	31.4528
LOC109209339	PREDICTED: phospholipase A(1) DAD1, chloroplastic [Nicotiana attenuata]	0	0
LOC109209341	PREDICTED: probable protein phosphatase 2C 63 [Nicotiana attenuata]	19.9137	1.06465
LOC109209346	#N/A	#N/A	#N/A
LOC109209348	PREDICTED: 1-Cys peroxiredoxin [Nicotiana attenuata]	0.127513	0.274433
LOC109209350	PREDICTED: RING-H2 finger protein ATL2-like [Nicotiana attenuata]	5.03616	0.773867
LOC109209354	PREDICTED: glucose and ribitol dehydrogenase homolog 1-like [Nicotiana attenuata]	0.0487532	0.0275958
LOC109209360	PREDICTED: heavy metal-associated isoprenylated plant protein 34 [Nicotiana attenuata]	85.5319	5.17382
LOC109209368	PREDICTED: basic 7S globulin-like [Nicotiana attenuata]	0	0
LOC109209370	PREDICTED: protein EARLY RESPONSIVE TO DEHYDRATION 15-like [Nicotiana attenuata]	503.189	293.272
LOC109209378	#N/A	#N/A	#N/A
LOC109209396	PREDICTED: G-type lectin S-receptor-like serine/threonine-protein kinase At1g61500 [Nicotiana attenuata]	0.295872	0.202443
LOC109209397	PREDICTED: G-type lectin S-receptor-like serine/threonine-protein kinase B120 [Nicotiana attenuata]	3.10841	0.719632
LOC109209409	PREDICTED: uncharacterized protein LOC109209409 [Nicotiana attenuata]	2.84866	2.12816
LOC109209415	#N/A	#N/A	#N/A
LOC109209418	#N/A	#N/A	#N/A
LOC109209420	PREDICTED: uncharacterized protein LOC109209420 [Nicotiana attenuata]	38.8679	4.29994
LOC109209423	PREDICTED: prisilkin-39-like [Nicotiana attenuata]	0	0
LOC109209438	PREDICTED: expansin-like A2 [Nicotiana attenuata]	16.6427	31.7487
LOC109209443	PREDICTED: germin-like protein subfamily 2 member 1 [Nicotiana attenuata]	0.0572069	0.0327293
LOC109209444	PREDICTED: protein NRT1/ PTR FAMILY 4.5-like [Nicotiana attenuata]	0.239169	0
LOC109209446	PREDICTED: probable receptor-like protein kinase At1g33260 [Nicotiana attenuata]	18.1253	1.82112
LOC109209448	PREDICTED: protein SRC2-like [Nicotiana attenuata]	47.4621	12.3186
LOC109209453	PREDICTED: flowering-promoting factor 1-like protein 3 [Nicotiana attenuata]	301.016	0.0694953
LOC109209454	PREDICTED: flowering-promoting factor 1-like protein 3 [Nicotiana attenuata]	216.156	1.77508
LOC109209460	PREDICTED: uncharacterized protein LOC109209460 [Nicotiana attenuata]	0.18849	74.2704
LOC109209466	#N/A	#N/A	#N/A
LOC109209479	PREDICTED: histone H2A.Z-specific chaperone CHZ1 [Nicotiana attenuata]	2.49015	0.324484
LOC109209486	PREDICTED: uncharacterized protein LOC109209486 [Nicotiana attenuata]	10.9429	5.45915
LOC109209491	PREDICTED: uncharacterized protein LOC109209491 [Nicotiana attenuata]	11.3418	3.51136
LOC109209494	PREDICTED: E3 ubiquitin-protein ligase SPL1-like [Nicotiana attenuata]	12.5881	4.05645
LOC109209523	PREDICTED: potassium transporter 6-like [Nicotiana attenuata]	6.30571	1.0483
LOC109209527	PREDICTED: uncharacterized protein LOC109209527 [Nicotiana attenuata]	17.0195	2.54141
LOC109209535	PREDICTED: sugar transporter ERD6-like 7 [Nicotiana attenuata]	19.6911	7.46327
LOC109209540	PREDICTED: probable sugar phosphate/phosphate translocator At1g12500 [Nicotiana attenuata]	22.1548	19.9156
LOC109209550	PREDICTED: clathrin light chain 2-like [Nicotiana attenuata]	36.6355	20.7863
LOC109209553	PREDICTED: uncharacterized protein LOC109209553 [Nicotiana attenuata]	15.634	2.7275
LOC109209559	PREDICTED: pleckstrin homology domain-containing protein 1-like [Nicotiana attenuata]	80.3937	194.598
LOC109209564	PREDICTED: CASP-like protein 4D1 [Nicotiana attenuata]	0	0.159771
LOC109209565	PREDICTED: uncharacterized protein LOC109209565 isoform X1 [Nicotiana attenuata]	0.017882	128.108
LOC109209566	PREDICTED: 30S ribosomal protein S31, chloroplastic [Nicotiana attenuata]	19.3282	204.15
LOC109209576	PREDICTED: pectinesterase 2-like [Nicotiana attenuata]	7.13986	0.0102406
LOC109209577	PREDICTED: dof zinc finger protein DOF2.1-like [Nicotiana attenuata]	11.2333	2.48782
LOC109209594	PREDICTED: aldo-keto reductase family 4 member C9-like [Nicotiana attenuata]	0.0301264	0
LOC109209628	PREDICTED: uncharacterized protein LOC109209628 [Nicotiana attenuata]	0.0410284	0.018277
LOC109209630	PREDICTED: transcription factor MYB44-like [Nicotiana attenuata]	46.1055	4.04459
LOC109209638	PREDICTED: glycine cleavage system H protein 2, mitochondrial [Nicotiana attenuata]	41.4326	5.0158
LOC109209641	PREDICTED: leucine-rich repeat extensin-like protein 4 [Nicotiana attenuata]	18.164	2.91941
LOC109209650	PREDICTED: GDSL esterase/lipase At3g48460 [Nicotiana attenuata]	0.236309	25.7148
LOC109209656	PREDICTED: putative receptor-like protein kinase At4g00960 [Nicotiana attenuata]	0	0
LOC109209684	PREDICTED: dehydration-responsive element-binding protein 1E-like [Nicotiana attenuata]	0.191839	0
LOC109209687	#N/A	#N/A	#N/A
LOC109209703	PREDICTED: LOB domain-containing protein 22-like [Nicotiana attenuata]	0	0
LOC109209717	#N/A	#N/A	#N/A
LOC109209718	#N/A	#N/A	#N/A
LOC109209737	PREDICTED: uncharacterized protein LOC109209737 [Nicotiana attenuata]	0	0
LOC109209744	PREDICTED: probable fructokinase-5 [Nicotiana attenuata]	3.94097	0.0291803
LOC109209745	PREDICTED: vinorine synthase-like [Nicotiana attenuata]	0.826467	0.006602
LOC109209752	PREDICTED: putative disease resistance protein At1g50180 [Nicotiana attenuata]	8.32646	1.04294
LOC109209757	PREDICTED: dof zinc finger protein DOF2.1-like [Nicotiana attenuata]	7.29492	7.43009
LOC109209771	PREDICTED: protein NRT1/ PTR FAMILY 1.1-like [Nicotiana attenuata]	0.00396987	0
LOC109209773	PREDICTED: transcription factor bHLH18-like isoform X1 [Nicotiana attenuata]	3.23944	0.0352102
LOC109209774	PREDICTED: glucan endo-1,3-beta-glucosidase 5-like [Nicotiana attenuata]	57.4702	12.5339
LOC109209778	PREDICTED: Werner Syndrome-like exonuclease [Nicotiana attenuata]	4.80799	0.313362
LOC109209780	PREDICTED: receptor-like kinase TMK4 [Nicotiana attenuata]	1.07395	0.0243881
LOC109209781	PREDICTED: glycerophosphodiester phosphodiesterase GDPD1, chloroplastic-like [Nicotiana attenuata]	0.526471	0.264891
LOC109209784	PREDICTED: probable galacturonosyltransferase 15 isoform X1 [Nicotiana attenuata]	20.2098	4.18215
LOC109209789	#N/A	#N/A	#N/A
LOC109209794	PREDICTED: protein FAR1-RELATED SEQUENCE 5-like [Nicotiana attenuata]	0.00570233	0
LOC109209795	PREDICTED: calcium-binding protein PBP1-like [Nicotiana attenuata]	0.183292	1.55362
LOC109209796	PREDICTED: myb-related protein 308-like [Nicotiana attenuata]	1.75505	0
LOC109209797	#N/A	#N/A	#N/A
LOC109209804	#N/A	#N/A	#N/A
LOC109209808	PREDICTED: uncharacterized protein LOC109209808 [Nicotiana attenuata]	5.14666	11.5512
LOC109209815	PREDICTED: probable metal-nicotianamine transporter YSL7 [Nicotiana attenuata]	0.0452312	0
LOC109209816	PREDICTED: auxin-induced protein 22D-like [Nicotiana attenuata]	4.31098	23.4971
LOC109209817	PREDICTED: protein BOBBER 1-like [Nicotiana attenuata]	0.224852	0.05723
LOC109209821	PREDICTED: peroxidase 10-like [Nicotiana attenuata]	221.173	0
LOC109209842	PREDICTED: protein phosphatase 2C 37-like [Nicotiana attenuata]	106.771	97.5641
LOC109209846	PREDICTED: nucleolar protein 58-like [Nicotiana attenuata]	4.55789	1.3042
LOC109209848	PREDICTED: F-box/LRR-repeat protein 25-like [Nicotiana attenuata]	0.484469	0.237844
LOC109209850	PREDICTED: uncharacterized protein LOC109209850 [Nicotiana attenuata]	6.38577	43.6587
LOC109209854	PREDICTED: chitinase 2-like [Nicotiana attenuata]	2.59022	0
LOC109209855	PREDICTED: probable mediator of RNA polymerase II transcription subunit 26c [Nicotiana attenuata]	0.62286	1.83539
LOC109209857	#N/A	#N/A	#N/A
LOC109209858	PREDICTED: uncharacterized protein LOC109209858 [Nicotiana attenuata]	8.63183	3.44657
LOC109209870	PREDICTED: regulator of nonsense transcripts 1 homolog [Nicotiana attenuata]	2.69153	1.96174
LOC109209871	PREDICTED: non-functional pseudokinase ZED1-like [Nicotiana attenuata]	5.59287	0.600381
LOC109209873	#N/A	#N/A	#N/A
LOC109209881	PREDICTED: uncharacterized protein LOC109209881 [Nicotiana attenuata]	29.1616	2.84066
LOC109209886	PREDICTED: RING-H2 finger protein ATL78-like [Nicotiana attenuata]	2.86234	0.412524
LOC109209897	PREDICTED: transcription factor IBH1-like [Nicotiana attenuata]	29.1043	11.424
LOC109209899	#N/A	#N/A	#N/A
LOC109209904	PREDICTED: acetylajmalan esterase-like [Nicotiana attenuata]	0.622211	77.5815
LOC109209932	#N/A	#N/A	#N/A
LOC109209941	PREDICTED: 9-cis-epoxycarotenoid dioxygenase NCED6, chloroplastic-like [Nicotiana attenuata]	0.00395603	0
LOC109209943	PREDICTED: uncharacterized protein LOC109209943 [Nicotiana attenuata]	36.6725	11.8787
LOC109209947	#N/A	#N/A	#N/A
LOC109209949	PREDICTED: uncharacterized protein LOC109209949 [Nicotiana attenuata]	52.0272	23.0986
LOC109209958	PREDICTED: uncharacterized protein LOC109209958 [Nicotiana attenuata]	57.3405	116.09
LOC109209972	PREDICTED: pentatricopeptide repeat-containing protein At3g53700, chloroplastic-like [Nicotiana attenuata]	0	0
LOC109209988	#N/A	#N/A	#N/A
LOC109209990	PREDICTED: uncharacterized protein LOC109209990 isoform X1 [Nicotiana attenuata]	17.2108	1.92995
LOC109209994	PREDICTED: protein yippee-like At3g08990 [Nicotiana attenuata]	0	0
LOC109209996	PREDICTED: histone H4 [Nicotiana attenuata]	114.488	20.1073
LOC109209999	PREDICTED: DNA ligase 6-like [Nicotiana attenuata]	0.0255888	0
LOC109210003	PREDICTED: ABC transporter G family member 6-like [Nicotiana attenuata]	44.6069	2.19489
LOC109210005	#N/A	#N/A	#N/A
LOC109210018	#N/A	#N/A	#N/A
LOC109210024	PREDICTED: mitogen-activated protein kinase kinase kinase NPK1-like [Nicotiana attenuata]	2.02216	0.282032
LOC109210038	PREDICTED: LOW QUALITY PROTEIN: uncharacterized protein At4g06744-like [Nicotiana attenuata]	1.96613	0
LOC109210039	#N/A	#N/A	#N/A
LOC109210040	PREDICTED: probable WRKY transcription factor 7 [Nicotiana attenuata]	61.2761	13.7395
LOC109210047	PREDICTED: putative calcium-binding protein CML19 [Nicotiana attenuata]	6.83748	0
LOC109210053	PREDICTED: uncharacterized protein LOC109210053 [Nicotiana attenuata]	0	0
LOC109210054	PREDICTED: axial regulator YABBY 4 isoform X1 [Nicotiana attenuata]	0	0
LOC109210058	PREDICTED: uncharacterized protein LOC109210058 isoform X1 [Nicotiana attenuata]	0.791531	0.191848
LOC109210062	PREDICTED: plasma membrane ATPase 2-like [Nicotiana attenuata]	0	0
LOC109210073	#N/A	#N/A	#N/A
LOC109210077	PREDICTED: uncharacterized protein LOC109210077 isoform X1 [Nicotiana attenuata]	2.85035	2.50844
LOC109210081	PREDICTED: geranylgeranyl pyrophosphate synthase, chloroplastic-like [Nicotiana attenuata]	3.64987	62.5093
LOC109210085	PREDICTED: peroxisomal membrane protein 11A [Nicotiana attenuata]	13.0938	6.01257
LOC109210098	PREDICTED: NAC domain-containing protein 43-like [Nicotiana attenuata]	1.60959	0
LOC109210106	PREDICTED: LOB domain-containing protein 27-like [Nicotiana attenuata]	0	0
LOC109210128	PREDICTED: uncharacterized protein LOC109210128 [Nicotiana attenuata]	5.94838	60.7375
LOC109210135	PREDICTED: uncharacterized protein LOC109210135 [Nicotiana attenuata]	35.2051	14.686
LOC109210138	PREDICTED: subtilisin-like protease SBT3.9 [Nicotiana attenuata]	22.886	4.52303
LOC109210144	#N/A	#N/A	#N/A
LOC109210148	PREDICTED: transcription factor TCP15-like [Nicotiana attenuata]	7.38671	3.5923
LOC109210162	PREDICTED: alkaline/neutral invertase A, mitochondrial-like [Nicotiana attenuata]	5.57585	57.8631
LOC109210164	#N/A	#N/A	#N/A
LOC109210172	#N/A	#N/A	#N/A
LOC109210182	#N/A	#N/A	#N/A
LOC109210186	PREDICTED: elongation of fatty acids protein 3-like [Nicotiana attenuata]	13.8894	14.5416
LOC109210189	#N/A	#N/A	#N/A
LOC109210196	PREDICTED: putative receptor-like protein kinase At3g47110 [Nicotiana attenuata]	0	0.0420987
LOC109210199	PREDICTED: pleckstrin homology domain-containing protein 1-like [Nicotiana attenuata]	53.5804	23.4318
LOC109210205	PREDICTED: U-box domain-containing protein 21-like [Nicotiana attenuata]	0.778456	0.0317978
LOC109210220	PREDICTED: BTB/POZ domain-containing protein At5g41330 [Nicotiana attenuata]	18.4006	2.88697
LOC109210222	#N/A	#N/A	#N/A
LOC109210246	PREDICTED: plant intracellular Ras-group-related LRR protein 4-like isoform X1 [Nicotiana attenuata]	17.6859	10.8649
LOC109210255	PREDICTED: uncharacterized protein LOC109210255 [Nicotiana attenuata]	22.0267	8.16859
LOC109210261	PREDICTED: uncharacterized protein LOC109210261 [Nicotiana attenuata]	0.0119314	0
LOC109210263	PREDICTED: protein SLOW GREEN 1, chloroplastic [Nicotiana attenuata]	12.8051	12.5777
LOC109210266	PREDICTED: amino acid transporter ANTL1-like [Nicotiana attenuata]	25.9802	5.65761
LOC109210268	PREDICTED: GATA transcription factor 1-like [Nicotiana attenuata]	42.1065	27.6566
LOC109210274	PREDICTED: amino acid transporter ANTL2-like [Nicotiana attenuata]	13.7619	1.8367
LOC109210282	PREDICTED: photosystem I reaction center subunit II, chloroplastic-like [Nicotiana attenuata]	0.0360845	2340.91
LOC109210307	PREDICTED: SRSF protein kinase 1-like [Nicotiana attenuata]	4.61564	0.825562
LOC109210310	PREDICTED: U-box domain-containing protein 26-like [Nicotiana attenuata]	11.4559	9.63657
LOC109210320	PREDICTED: transcription factor MYB24-like [Nicotiana attenuata]	1.66384	0.269071
LOC109210325	PREDICTED: uncharacterized protein LOC109210325 [Nicotiana attenuata]	6.99963	0.893406
LOC109210342	PREDICTED: uncharacterized protein LOC109210342 [Nicotiana attenuata]	33.2947	6.08769
LOC109210351	PREDICTED: LOW QUALITY PROTEIN: pentatricopeptide repeat-containing protein At1g05750, chloroplastic-like [Nicotiana attenuata]	0.801615	0.0959593
LOC109210359	PREDICTED: miraculin-like [Nicotiana attenuata]	208.625	1.66961
LOC109210366	#N/A	#N/A	#N/A
LOC109210370	#N/A	#N/A	#N/A
LOC109210371	#N/A	#N/A	#N/A
LOC109210373	PREDICTED: fasciclin-like arabinogalactan protein 17 [Nicotiana attenuata]	137.066	11.8051
LOC109210379	PREDICTED: uncharacterized protein LOC109210379 [Nicotiana attenuata]	37.0139	8.80925
LOC109210386	PREDICTED: acid phosphatase 1-like [Nicotiana attenuata]	177.48	1281.45
LOC109210390	PREDICTED: uncharacterized protein LOC109210390 [Nicotiana attenuata]	0.11348	0.257958
LOC109210391	PREDICTED: equilibrative nucleotide transporter 3-like [Nicotiana attenuata]	10.7502	0.0687953
LOC109210394	PREDICTED: uncharacterized protein LOC109210394 isoform X1 [Nicotiana attenuata]	0.0457523	0.119789
LOC109210395	PREDICTED: protein ODORANT1 [Nicotiana attenuata]	4.24172	4.35128
LOC109210401	PREDICTED: steroid 5-alpha-reductase DET2-like [Nicotiana attenuata]	1.88239	0.446069
LOC109210407	PREDICTED: uncharacterized protein At4g14450, chloroplastic-like [Nicotiana attenuata]	7.90541	2.9134
LOC109210413	#N/A	#N/A	#N/A
LOC109210414	PREDICTED: uncharacterized protein LOC109210414 [Nicotiana attenuata]	7.01577	2.08242
LOC109210418	PREDICTED: dehydrin DHN1-like [Nicotiana attenuata]	0.254367	2.17602
LOC109210449	PREDICTED: indole-3-pyruvate monooxygenase YUCCA6-like [Nicotiana attenuata]	8.34522	0.693451
LOC109210453	#N/A	#N/A	#N/A
LOC109210457	PREDICTED: glucan endo-1,3-beta-glucosidase 11-like [Nicotiana attenuata]	4.55721	22.8307
LOC109210461	PREDICTED: peroxidase 72-like [Nicotiana attenuata]	104.412	0.126074
LOC109210474	PREDICTED: heat shock factor protein HSF24 [Nicotiana attenuata]	50.1616	3.10934
LOC109210476	PREDICTED: uncharacterized protein LOC109210476 [Nicotiana attenuata]	123.167	34.3532
LOC109210481	PREDICTED: serine/threonine-protein kinase WNK8-like [Nicotiana attenuata]	0	0
LOC109210489	PREDICTED: vinorine synthase-like [Nicotiana attenuata]	5.31348	0.0251732
LOC109210502	PREDICTED: uncharacterized protein LOC109210502 [Nicotiana attenuata]	6.29821	18.9936
LOC109210508	PREDICTED: transcription initiation factor TFIID subunit 11 [Nicotiana attenuata]	14.6286	4.14517
LOC109210510	PREDICTED: bidirectional sugar transporter N3-like [Nicotiana attenuata]	318.379	10.4029
LOC109210512	PREDICTED: exocyst complex component EXO70A1-like [Nicotiana attenuata]	2.67418	0.00354453
LOC109210513	PREDICTED: short-chain dehydrogenase reductase ATA1 [Nicotiana attenuata]	0	0
LOC109210520	PREDICTED: transcriptional regulator TAC1-like [Nicotiana attenuata]	2.81855	0
LOC109210527	PREDICTED: RING-H2 finger protein ATL2-like [Nicotiana attenuata]	34.2356	4.00166
LOC109210535	PREDICTED: BEL1-like homeodomain protein 4 [Nicotiana attenuata]	5.87609	9.78239
LOC109210537	PREDICTED: nuclear transcription factor Y subunit B-3-like [Nicotiana attenuata]	10.9924	9.68318
LOC109210542	PREDICTED: uncharacterized protein LOC109210542 [Nicotiana attenuata]	0	0.147662
LOC109210543	#N/A	#N/A	#N/A
LOC109210564	PREDICTED: single-stranded DNA-bindig protein WHY2, mitochondrial-like, partial [Nicotiana attenuata]	0	0
LOC109210582	#N/A	#N/A	#N/A
LOC109210587	PREDICTED: chromophore lyase CRL, chloroplastic isoform X1 [Nicotiana attenuata]	13.8887	26.1976
LOC109210601	PREDICTED: defensin-like protein 1 [Nicotiana attenuata]	0.329121	91.463
LOC109210621	PREDICTED: uncharacterized protein LOC109210621 [Nicotiana attenuata]	0	0
LOC109210626	PREDICTED: AAA-ATPase At2g18193-like [Nicotiana attenuata]	16.4204	2.22113
LOC109210633	PREDICTED: AAA-ATPase At5g17760-like [Nicotiana attenuata]	1.1549	0.545588
LOC109210643	PREDICTED: 2S albumin-like [Nicotiana attenuata]	0	0
LOC109210649	#N/A	#N/A	#N/A
LOC109210650	PREDICTED: uncharacterized protein LOC109210650 [Nicotiana attenuata]	16.0112	0.322144
LOC109210651	PREDICTED: uncharacterized protein LOC109210651 [Nicotiana attenuata]	4.74418	0.553502
LOC109210652	PREDICTED: protein LAZY 1-like [Nicotiana attenuata]	6.26981	0.044611
LOC109210656	PREDICTED: kunitz trypsin inhibitor 2-like [Nicotiana attenuata]	194.918	0.0501338
LOC109210659	PREDICTED: uncharacterized protein LOC109210659 [Nicotiana attenuata]	134.148	8.31564
LOC109210663	PREDICTED: glycine-rich protein 5-like [Nicotiana attenuata]	0	0.0186331
LOC109210665	PREDICTED: putative glycine-rich cell wall structural protein 1 [Nicotiana attenuata]	0	0
LOC109210667	PREDICTED: putative glycine-rich cell wall structural protein 1 [Nicotiana attenuata]	0.0343175	0
LOC109210679	#N/A	#N/A	#N/A
LOC109210698	PREDICTED: uncharacterized protein LOC109210698 [Nicotiana attenuata]	0.345728	0.035215
LOC109210714	PREDICTED: uncharacterized protein LOC109210714 [Nicotiana attenuata]	5.83633	3.84733
LOC109210716	PREDICTED: probable (S)-N-methylcoclaurine 3'-hydroxylase isozyme 2 [Nicotiana attenuata]	1.30055	0
LOC109210728	PREDICTED: glucan endo-1,3-beta-glucosidase 3 [Nicotiana attenuata]	2.07205	0.7977
LOC109210741	PREDICTED: uncharacterized protein LOC109210741 [Nicotiana attenuata]	0	0
LOC109210752	#N/A	#N/A	#N/A
LOC109210765	PREDICTED: UDP-glycosyltransferase 86A1-like [Nicotiana attenuata]	0	0
LOC109210768	PREDICTED: BTB/POZ and TAZ domain-containing protein 1-like [Nicotiana attenuata]	2.8166	33.792
LOC109210769	PREDICTED: germin-like protein subfamily 1 member 17 [Nicotiana attenuata]	106.438	0
LOC109210771	PREDICTED: putative germin-like protein 2-2 [Nicotiana attenuata]	0.907114	0
LOC109210775	PREDICTED: glucan endo-1,3-beta-glucosidase, acidic-like [Nicotiana attenuata]	0	0
LOC109210777	PREDICTED: 3-ketoacyl-CoA synthase 6-like [Nicotiana attenuata]	0.361163	0
LOC109210778	PREDICTED: O-acyltransferase WSD1-like isoform X1 [Nicotiana attenuata]	0.350715	0.00514107
LOC109210782	PREDICTED: alpha-L-fucosidase 1-like [Nicotiana attenuata]	0.0793504	1.00486
LOC109210789	PREDICTED: 17.8 kDa class I heat shock protein-like [Nicotiana attenuata]	2.51796	4.31909
LOC109210795	PREDICTED: glycine-rich protein 5-like [Nicotiana attenuata]	0	0
LOC109210796	PREDICTED: probable LRR receptor-like serine/threonine-protein kinase At3g47570 [Nicotiana attenuata]	0	0
LOC109210798	PREDICTED: uncharacterized protein LOC109210798 [Nicotiana attenuata]	62.6252	33.5229
LOC109210802	PREDICTED: uncharacterized protein LOC109210802 isoform X1 [Nicotiana attenuata]	1.03597	0.203151
LOC109210803	PREDICTED: aspartyl protease family protein 2-like [Nicotiana attenuata]	72.0394	22.9256
LOC109210805	PREDICTED: ethylene-responsive transcription factor 2 [Nicotiana attenuata]	53.1081	3.54354
LOC109210809	PREDICTED: B3 domain-containing protein At2g31720-like [Nicotiana attenuata]	0	0
LOC109210814	PREDICTED: putative RING-H2 finger protein ATL21A [Nicotiana attenuata]	0.845068	0.0495775
LOC109210815	PREDICTED: probable F-box protein At3g61730 [Nicotiana attenuata]	0.0312758	0
LOC109210834	PREDICTED: uncharacterized protein LOC109210834 [Nicotiana attenuata]	2.12373	0.0159028
LOC109210837	#N/A	#N/A	#N/A
LOC109210848	PREDICTED: protein EXORDIUM-like [Nicotiana attenuata]	22.2775	24.6292
LOC109210858	PREDICTED: uncharacterized protein At1g04910-like [Nicotiana attenuata]	121.443	7.20421
LOC109210869	#N/A	#N/A	#N/A
LOC109210875	PREDICTED: phospho-2-dehydro-3-deoxyheptonate aldolase 1, chloroplastic [Nicotiana attenuata]	331.84	24.2901
LOC109210879	PREDICTED: uncharacterized protein LOC109210879 [Nicotiana attenuata]	0	0
LOC109210893	PREDICTED: ATP synthase subunit epsilon, mitochondrial-like [Nicotiana attenuata]	196.731	89.6646
LOC109210896	PREDICTED: ethylene-responsive transcription factor ABR1-like isoform X1 [Nicotiana attenuata]	6.4306	0.004249
LOC109210900	#N/A	#N/A	#N/A
LOC109210903	PREDICTED: L-ascorbate oxidase homolog [Nicotiana attenuata]	0	0
LOC109210909	PREDICTED: vestitone reductase-like [Nicotiana attenuata]	23.1512	99.6477
LOC109210916	PREDICTED: anthocyanidin 3-O-glucosyltransferase 2-like [Nicotiana attenuata]	26.5331	11.5426
LOC109210921	PREDICTED: alcohol dehydrogenase 3 [Nicotiana attenuata]	38.9946	0.319089
LOC109210925	PREDICTED: histone H1-like [Nicotiana attenuata]	76.2753	24.6963
LOC109210933	PREDICTED: uncharacterized protein LOC109210933 [Nicotiana attenuata]	3.40104	2.24664
LOC109210945	PREDICTED: uncharacterized protein LOC109210945 [Nicotiana attenuata]	8.68255	0.324494
LOC109210948	PREDICTED: CEN-like protein 1 [Nicotiana attenuata]	61.493	0.036657
LOC109210949	PREDICTED: protein 108-like [Nicotiana attenuata]	0	0
LOC109210953	PREDICTED: probable methyltransferase PMT15 [Nicotiana attenuata]	0	0.00728877
LOC109210956	PREDICTED: uncharacterized protein LOC109210956 [Nicotiana attenuata]	4.75427	8.33326
LOC109210963	PREDICTED: scarecrow-like protein 15 [Nicotiana attenuata]	54.1961	8.51036
LOC109210969	PREDICTED: aspartyl protease family protein 2-like [Nicotiana attenuata]	5.37036	0.245673
LOC109210970	PREDICTED: zinc-finger homeodomain protein 9-like [Nicotiana attenuata]	0.802811	0.928269
LOC109210973	PREDICTED: VQ motif-containing protein 11-like [Nicotiana attenuata]	4.81084	0.765613
LOC109210975	PREDICTED: UPF0603 protein At1g54780, chloroplastic [Nicotiana attenuata]	0.532502	583.071
LOC109210983	PREDICTED: probable LRR receptor-like serine/threonine-protein kinase At4g36180 [Nicotiana attenuata]	9.54095	2.62466
LOC109210986	PREDICTED: protein trichome birefringence-like 34 [Nicotiana attenuata]	1.57212	0.25733
LOC109211008	PREDICTED: nuclear transcription factor Y subunit B-3-like [Nicotiana attenuata]	17.4836	0.410488
LOC109211025	PREDICTED: 60S ribosomal protein L38 [Nicotiana attenuata]	216.845	34.7885
LOC109211044	PREDICTED: exocyst complex component EXO70A1-like [Nicotiana attenuata]	10.8783	8.33666
LOC109211047	PREDICTED: uncharacterized protein LOC109211047 [Nicotiana attenuata]	0.0486675	0.50106
LOC109211054	PREDICTED: homeobox-leucine zipper protein HDG5 [Nicotiana attenuata]	0	1.57382
LOC109211075	PREDICTED: polcalcin Nic t 2 [Nicotiana attenuata]	0.0339433	0.0502486
LOC109211094	PREDICTED: uncharacterized protein LOC109211094 [Nicotiana attenuata]	5.59703	6.47955
LOC109211110	PREDICTED: beta-D-glucosyl crocetin beta-1,6-glucosyltransferase-like [Nicotiana attenuata]	0.623696	0.00989347
LOC109211111	PREDICTED: beta-D-glucosyl crocetin beta-1,6-glucosyltransferase-like [Nicotiana attenuata]	7.91369	0.348207
LOC109211112	PREDICTED: beta-D-glucosyl crocetin beta-1,6-glucosyltransferase-like [Nicotiana attenuata]	125.07	0.0739596
LOC109211116	PREDICTED: 60S ribosomal protein L19-3-like [Nicotiana attenuata]	99.1267	24.2165
LOC109211117	PREDICTED: endoglucanase 17-like isoform X1 [Nicotiana attenuata]	0.269479	0.541538
LOC109211129	#N/A	#N/A	#N/A
LOC109211133	PREDICTED: AP2-like ethylene-responsive transcription factor ANT [Nicotiana attenuata]	1.66763	0.0421894
LOC109211135	PREDICTED: anthocyanidin 3-O-glucosyltransferase 5-like [Nicotiana attenuata]	0.0377114	13.792
LOC109211138	PREDICTED: pathogenesis-related leaf protein 4-like [Nicotiana attenuata]	8.84004	0
LOC109211143	PREDICTED: leucine-rich repeat receptor protein kinase EMS1-like [Nicotiana attenuata]	22.3061	2.72961
LOC109211144	PREDICTED: 21 kDa protein-like [Nicotiana attenuata]	7.20191	0
LOC109211145	#N/A	#N/A	#N/A
LOC109211161	PREDICTED: uncharacterized protein LOC109211161 [Nicotiana attenuata]	0	0
LOC109211165	PREDICTED: formin-like protein 5 [Nicotiana attenuata]	20.5749	0.0685434
LOC109211167	PREDICTED: protein BIG GRAIN 1-like A [Nicotiana attenuata]	2.20987	0.641903
LOC109211168	PREDICTED: dof zinc finger protein DOF2.5-like isoform X1 [Nicotiana attenuata]	25.6709	1.39541
LOC109211171	PREDICTED: serine acetyltransferase 1, chloroplastic-like [Nicotiana attenuata]	27.7629	15.2068
LOC109211173	PREDICTED: WPP domain-associated protein isoform X1 [Nicotiana attenuata]	0.121222	0.00606517
LOC109211176	PREDICTED: caffeoylshikimate esterase-like [Nicotiana attenuata]	8.50583	9.39553
LOC109211181	PREDICTED: uncharacterized protein LOC109211181 [Nicotiana attenuata]	9.46991	0.183333
LOC109211186	PREDICTED: tumor necrosis factor ligand superfamily member 6-like [Nicotiana attenuata]	13.2478	4.86754
LOC109211190	PREDICTED: serine carboxypeptidase-like 42 [Nicotiana attenuata]	18.9958	15.0661
LOC109211193	PREDICTED: actin-depolymerizing factor 7 [Nicotiana attenuata]	0.823691	0
LOC109211195	PREDICTED: low-temperature-induced 78 kDa protein-like [Nicotiana attenuata]	0.108413	0.00691773
LOC109211197	PREDICTED: defensin-like protein 159 [Nicotiana attenuata]	0	0
LOC109211203	PREDICTED: uncharacterized protein LOC109211203 [Nicotiana attenuata]	8.81636	1.26021
LOC109211204	PREDICTED: WAT1-related protein At1g09380 [Nicotiana attenuata]	1.88463	0.03108
LOC109211205	PREDICTED: WAT1-related protein At1g43650-like [Nicotiana attenuata]	0.00843607	0.0290709
LOC109211218	PREDICTED: heat stress transcription factor A-7a-like [Nicotiana attenuata]	0	0
LOC109211223	PREDICTED: 60S ribosomal protein L35a-3-like [Nicotiana attenuata]	153.849	41.9399
LOC109211226	PREDICTED: uncharacterized protein At1g04910-like [Nicotiana attenuata]	0	0
LOC109211227	PREDICTED: uncharacterized protein LOC109211227 [Nicotiana attenuata]	0.050951	0
LOC109211230	PREDICTED: pistil-specific extensin-like protein [Nicotiana attenuata]	36.7692	15.1925
LOC109211246	PREDICTED: thylakoid lumenal 19 kDa protein, chloroplastic [Nicotiana attenuata]	0.0465901	166.533
LOC109211251	PREDICTED: aspartic proteinase CDR1-like [Nicotiana attenuata]	0.00790243	0
LOC109211252	PREDICTED: uncharacterized protein LOC109211252 [Nicotiana attenuata]	0.040056	0
LOC109211253	PREDICTED: xylulose 5-phosphate/phosphate translocator, chloroplastic [Nicotiana attenuata]	34.0324	30.7674
LOC109211255	PREDICTED: B3 domain-containing protein Os04g0386900-like [Nicotiana attenuata]	5.79295	2.14216
LOC109211268	PREDICTED: uncharacterized protein LOC109211268 [Nicotiana attenuata]	17.3034	4.89867
LOC109211269	PREDICTED: rapid alkalinization factor 23-like [Nicotiana attenuata]	0	0
LOC109211270	PREDICTED: myb-related protein 330-like isoform X1 [Nicotiana attenuata]	0	0.0241021
LOC109211273	PREDICTED: putative defensin-like protein 270 [Nicotiana attenuata]	0	0.0568907
LOC109211287	PREDICTED: pectinesterase inhibitor-like [Nicotiana attenuata]	0	0
LOC109211289	PREDICTED: uncharacterized protein LOC109211289 [Nicotiana attenuata]	0.672404	0.903183
LOC109211301	#N/A	#N/A	#N/A
LOC109211302	PREDICTED: LOW QUALITY PROTEIN: F-box/kelch-repeat protein At3g24760 [Nicotiana attenuata]	0.239651	0.863269
LOC109211316	PREDICTED: pectate lyase-like [Nicotiana attenuata]	0.0368545	0
LOC109211319	#N/A	#N/A	#N/A
LOC109211325	PREDICTED: basic 7S globulin-like [Nicotiana attenuata]	0.423387	0.062355
LOC109211326	PREDICTED: uncharacterized protein LOC109211326 [Nicotiana attenuata]	0	4.91095
LOC109211329	PREDICTED: sulfated surface glycoprotein 185-like [Nicotiana attenuata]	0	0
LOC109211334	PREDICTED: gibberellin 2-beta-dioxygenase 1-like [Nicotiana attenuata]	0	0
LOC109211337	PREDICTED: uncharacterized protein LOC109211337 [Nicotiana attenuata]	1.80396	0.215985
LOC109211341	#N/A	#N/A	#N/A
LOC109211342	PREDICTED: uncharacterized protein LOC109211342 [Nicotiana attenuata]	21.803	4.92603
LOC109211343	PREDICTED: uncharacterized protein LOC109211343 [Nicotiana attenuata]	941.757	0.276256
LOC109211344	PREDICTED: uncharacterized protein LOC109211344 [Nicotiana attenuata]	2.35771	1.01314
LOC109211348	PREDICTED: octanoyltransferase-like isoform X1 [Nicotiana attenuata]	11.2751	13.0931
LOC109211354	PREDICTED: rop guanine nucleotide exchange factor 7-like [Nicotiana attenuata]	1.63069	0.547309
LOC109211360	PREDICTED: probable carboxylesterase 17 [Nicotiana attenuata]	0.0997597	0
LOC109211362	PREDICTED: probable sugar phosphate/phosphate translocator At2g25520 [Nicotiana attenuata]	157.221	24.654
LOC109211363	PREDICTED: SPX domain-containing protein 1-like [Nicotiana attenuata]	15.0558	13.8908
LOC109211368	PREDICTED: uncharacterized protein LOC109211368 [Nicotiana attenuata]	80.4647	9.45548
LOC109211371	PREDICTED: transcription factor RAX3-like [Nicotiana attenuata]	5.459	0
LOC109211372	PREDICTED: 40S ribosomal protein S15a-1 [Nicotiana attenuata]	199.526	57.5491
LOC109211376	PREDICTED: 17.8 kDa class I heat shock protein-like [Nicotiana attenuata]	0.204706	0.0468779
LOC109211377	PREDICTED: 17.8 kDa class I heat shock protein-like [Nicotiana attenuata]	0.482707	0.135564
LOC109211378	PREDICTED: VQ motif-containing protein 22-like [Nicotiana attenuata]	13.6136	7.80563
LOC109211387	PREDICTED: transcription repressor MYB6-like [Nicotiana attenuata]	2.45883	0.200267
LOC109211395	PREDICTED: hydroquinone glucosyltransferase-like [Nicotiana attenuata]	183.333	13.9036
LOC109211396	PREDICTED: protein trichome birefringence-like 25 [Nicotiana attenuata]	8.14962	26.5454
LOC109211398	#N/A	#N/A	#N/A
LOC109211399	PREDICTED: E3 ubiquitin-protein ligase rnf168-like [Nicotiana attenuata]	0.540844	0.167646
LOC109211402	PREDICTED: NAC domain-containing protein 73-like isoform X1 [Nicotiana attenuata]	2.66787	1.09005
LOC109211406	PREDICTED: auxin-responsive protein SAUR68-like [Nicotiana attenuata]	0.0390587	4.6592
LOC109211409	PREDICTED: transcription factor bHLH149-like [Nicotiana attenuata]	48.7419	29.069
LOC109211426	PREDICTED: uncharacterized protein LOC109211426 [Nicotiana attenuata]	3.05443	10.0624
LOC109211431	PREDICTED: uncharacterized protein LOC109211431 [Nicotiana attenuata]	1.23673	0.146531
LOC109211451	PREDICTED: RNA-binding protein FUS-like [Nicotiana attenuata]	553.255	252.257
LOC109211457	PREDICTED: uncharacterized protein LOC109211457 [Nicotiana attenuata]	7.42295	2.18183
LOC109211461	PREDICTED: uncharacterized protein LOC109211461 [Nicotiana attenuata]	1.19907	0
LOC109211464	PREDICTED: TLC domain-containing protein At5g14285 [Nicotiana attenuata]	60.2316	6.25372
LOC109211466	PREDICTED: classical arabinogalactan protein 9-like [Nicotiana attenuata]	147.177	0
LOC109211467	#N/A	#N/A	#N/A
LOC109211478	PREDICTED: fatty-acid-binding protein 1-like [Nicotiana attenuata]	0.0468075	0.505553
LOC109211484	PREDICTED: uncharacterized protein LOC109211484 [Nicotiana attenuata]	8.60753	0.259018
LOC109211500	#N/A	#N/A	#N/A
LOC109211522	PREDICTED: auxin-responsive protein SAUR36-like [Nicotiana attenuata]	0.352987	2.08111
LOC109211526	PREDICTED: peptide-N4-(N-acetyl-beta-glucosaminyl)asparagine amidase A-like [Nicotiana attenuata]	17.1796	2.72493
LOC109211530	PREDICTED: peptide-N4-(N-acetyl-beta-glucosaminyl)asparagine amidase A-like [Nicotiana attenuata]	47.2059	6.07594
LOC109211534	#N/A	#N/A	#N/A
LOC109211544	#N/A	#N/A	#N/A
LOC109211545	PREDICTED: uncharacterized protein LOC109211545 [Nicotiana attenuata]	0.278266	4.67594
LOC109211559	PREDICTED: B3 domain-containing transcription factor NGA1-like [Nicotiana attenuata]	1.02934	0.201785
LOC109211562	PREDICTED: pentatricopeptide repeat-containing protein At3g21470 [Nicotiana attenuata]	0.792468	0.0891187
LOC109211563	PREDICTED: psbP domain-containing protein 4, chloroplastic isoform X1 [Nicotiana attenuata]	0.294073	53.4054
LOC109211572	PREDICTED: carboxyvinyl-carboxyphosphonate phosphorylmutase, chloroplastic [Nicotiana attenuata]	1.36247	3.19166
LOC109211582	PREDICTED: probable aquaporin TIP3-2 [Nicotiana attenuata]	2.32985	4.63285
LOC109211590	PREDICTED: transcription repressor OFP7-like [Nicotiana attenuata]	3.02456	0.0557502
LOC109211591	PREDICTED: pentatricopeptide repeat-containing protein At4g36680, mitochondrial-like [Nicotiana attenuata]	6.77078	0.228171
LOC109211594	PREDICTED: FBD-associated F-box protein At5g18780-like [Nicotiana attenuata]	9.10777e-05	0
LOC109211595	PREDICTED: uncharacterized protein LOC109211595 [Nicotiana attenuata]	0.036687	0.00790317
LOC109211596	#N/A	#N/A	#N/A
LOC109211609	PREDICTED: pentatricopeptide repeat-containing protein At2g22410, mitochondrial-like [Nicotiana attenuata]	1.57118	0.0731489
LOC109211613	#N/A	#N/A	#N/A
LOC109211614	PREDICTED: uncharacterized protein LOC109211614 [Nicotiana attenuata]	20.1896	7.3097
LOC109211615	PREDICTED: kunitz trypsin inhibitor 2 [Nicotiana attenuata]	70.0571	3.50222
LOC109211622	PREDICTED: histone H4 [Nicotiana attenuata]	159.164	24.3175
LOC109211624	PREDICTED: uncharacterized protein LOC109211624 [Nicotiana attenuata]	0	0
LOC109211632	PREDICTED: transcription termination factor MTERF5, chloroplastic-like [Nicotiana attenuata]	4.19401	3.42881
LOC109211639	PREDICTED: uncharacterized protein LOC109211639 isoform X1 [Nicotiana attenuata]	13.6808	5.14418
LOC109211651	PREDICTED: glutathione S-transferase U17-like [Nicotiana attenuata]	0.0273858	0.0305414
LOC109211659	PREDICTED: 14 kDa proline-rich protein DC2.15-like [Nicotiana attenuata]	39.1515	0
LOC109211662	PREDICTED: wall-associated receptor kinase-like 20 [Nicotiana attenuata]	40.7819	29.8092
LOC109211672	PREDICTED: uncharacterized protein LOC109211672 [Nicotiana attenuata]	27.0648	6.85262
LOC109211673	PREDICTED: gibberellin-regulated protein 12-like [Nicotiana attenuata]	0.105247	0.729316
LOC109211687	#N/A	#N/A	#N/A
LOC109211694	PREDICTED: protein MIZU-KUSSEI 1-like [Nicotiana attenuata]	7.63638	1.20357
LOC109211700	PREDICTED: putative F-box protein At3g10240 [Nicotiana attenuata]	0	0
LOC109211701	PREDICTED: uncharacterized protein At5g19025-like [Nicotiana attenuata]	11.4186	6.48469
LOC109211707	PREDICTED: uncharacterized protein LOC109211707 [Nicotiana attenuata]	0.664761	6.98035
LOC109211714	#N/A	#N/A	#N/A
LOC109211715	PREDICTED: 40S ribosomal protein S16-like [Nicotiana attenuata]	256.284	92.7381
LOC109211720	PREDICTED: putative glycine-rich cell wall structural protein 1 [Nicotiana attenuata]	735.361	14.3801
LOC109211729	PREDICTED: uncharacterized protein LOC109211729 [Nicotiana attenuata]	26.7253	14.7511
LOC109211730	#N/A	#N/A	#N/A
LOC109211741	PREDICTED: cyclin-D1-1 [Nicotiana attenuata]	46.8039	11.5571
LOC109211743	PREDICTED: putative oligosaccharyltransferase complex subunit CG9662 [Nicotiana attenuata]	71.9218	15.5682
LOC109211751	PREDICTED: uncharacterized protein LOC109211751 [Nicotiana attenuata]	0.0168177	0
LOC109211754	#N/A	#N/A	#N/A
LOC109211786	PREDICTED: putative glycine-rich cell wall structural protein 1 [Nicotiana attenuata]	5.22331	1.23771
LOC109211795	#N/A	#N/A	#N/A
LOC109211806	PREDICTED: uncharacterized protein LOC109211806 [Nicotiana attenuata]	3.44324	0.0766458
LOC109211820	PREDICTED: uncharacterized protein LOC109211820 [Nicotiana attenuata]	0.0399595	152.569
LOC109211834	#N/A	#N/A	#N/A
LOC109211835	PREDICTED: COBRA-like protein 4 [Nicotiana attenuata]	8.56951	0.0767717
LOC109211836	PREDICTED: protein COBRA-like [Nicotiana attenuata]	2.62283	0.11588
LOC109211839	PREDICTED: pentatricopeptide repeat-containing protein PNM1, mitochondrial [Nicotiana attenuata]	18.4988	5.18376
LOC109211841	PREDICTED: alpha-1,4-glucan-protein synthase [UDP-forming] 2-like [Nicotiana attenuata]	28.7044	6.19975
LOC109211855	PREDICTED: E3 ubiquitin protein ligase RIE1-like [Nicotiana attenuata]	5.95948	0.684351
LOC109211862	PREDICTED: uncharacterized protein LOC109211862 [Nicotiana attenuata]	0	0
LOC109211863	PREDICTED: uncharacterized protein LOC109211863 [Nicotiana attenuata]	0.199005	0.00770047
LOC109211866	PREDICTED: shugoshin-1-like [Nicotiana attenuata]	3.30879	3.43146
LOC109211868	PREDICTED: agamous-like MADS-box protein AGL62 [Nicotiana attenuata]	0	0
LOC109211875	PREDICTED: ferritin-1, chloroplastic [Nicotiana attenuata]	162.353	42.5748
LOC109211876	PREDICTED: uncharacterized protein LOC109211876 isoform X1 [Nicotiana attenuata]	10.0993	2.53108
LOC109211881	PREDICTED: metalloendoproteinase 1-MMP-like [Nicotiana attenuata]	0.883538	0.22602
LOC109211887	PREDICTED: uncharacterized protein LOC109211887 [Nicotiana attenuata]	11.4253	3.82582
LOC109211888	PREDICTED: serine/threonine-protein kinase At5g01020-like [Nicotiana attenuata]	26.138	2.36364
LOC109211895	PREDICTED: ankyrin repeat-containing protein NPR4-like [Nicotiana attenuata]	0.0468407	0
LOC109211899	PREDICTED: B3 domain-containing transcription factor NGA1-like [Nicotiana attenuata]	7.80965	3.21022
LOC109211921	PREDICTED: digestive organ expansion factor homolog [Nicotiana attenuata]	0.776206	5.16084
LOC109211949	PREDICTED: amino acid transporter ANTL2-like [Nicotiana attenuata]	17.8138	3.10031
LOC109211953	PREDICTED: L-ascorbate oxidase homolog [Nicotiana attenuata]	0	0
LOC109211971	PREDICTED: probable WRKY transcription factor 23 [Nicotiana attenuata]	18.419	5.14821
LOC109211977	PREDICTED: UDP-glucuronate 4-epimerase 2-like [Nicotiana attenuata]	1.69696	16.593
LOC109211981	PREDICTED: uncharacterized protein LOC109211981 [Nicotiana attenuata]	2.02456	0.0104854
LOC109211982	PREDICTED: 40S ribosomal protein S13 [Nicotiana attenuata]	75.8625	27.0979
LOC109211992	PREDICTED: probable E3 ubiquitin-protein ligase XERICO [Nicotiana attenuata]	7.58004	22.0127
LOC109211993	PREDICTED: transcription factor WER-like [Nicotiana attenuata]	0.0110639	0
LOC109211995	PREDICTED: cell division control protein 2 homolog D [Nicotiana attenuata]	10.7753	0.894023
LOC109212009	PREDICTED: dirigent protein 22-like [Nicotiana attenuata]	39.9628	0.0858817
LOC109212011	PREDICTED: flavonoid 3'-monooxygenase-like [Nicotiana attenuata]	10.4816	1.09211
LOC109212012	PREDICTED: berberine bridge enzyme-like 8 [Nicotiana attenuata]	1.01342	0.383806
LOC109212025	PREDICTED: rRNA-processing protein fcf2-like [Nicotiana attenuata]	28.1054	14.5305
LOC109212033	PREDICTED: calmodulin-binding protein 25-like [Nicotiana attenuata]	46.3647	6.1511
LOC109212034	PREDICTED: uncharacterized protein LOC109212034 [Nicotiana attenuata]	1.34709	0
LOC109212051	PREDICTED: pentatricopeptide repeat-containing protein At4g18975, chloroplastic [Nicotiana attenuata]	14.1861	5.6186
LOC109212053	PREDICTED: transcription factor TCP19-like [Nicotiana attenuata]	2.62703	2.27786
LOC109212066	PREDICTED: ferredoxin, root R-B1-like [Nicotiana attenuata]	188.405	56.687
LOC109212088	#N/A	#N/A	#N/A
LOC109212094	PREDICTED: ethylene-responsive transcription factor 5-like [Nicotiana attenuata]	0.378201	0.0279996
LOC109212114	PREDICTED: uncharacterized protein LOC109212114 [Nicotiana attenuata]	0	0
LOC109212115	PREDICTED: 21 kDa protein-like [Nicotiana attenuata]	45.9257	0.508471
LOC109212119	PREDICTED: 3-hydroxy-3-methylglutaryl-coenzyme A reductase [Nicotiana attenuata]	328.918	14.1632
LOC109212120	PREDICTED: uncharacterized protein LOC109212120 [Nicotiana attenuata]	0.254687	0.963914
LOC109212122	PREDICTED: transcription factor MYC2-like [Nicotiana attenuata]	0.091127	0.466141
LOC109212128	PREDICTED: polyubiquitin-B-like [Nicotiana attenuata]	0	0
LOC109212160	PREDICTED: uncharacterized protein LOC109212160 [Nicotiana attenuata]	19.162	7.07645
LOC109212162	PREDICTED: 3-hydroxy-3-methylglutaryl-coenzyme A reductase 1-like [Nicotiana attenuata]	103.007	18.2813
LOC109212169	PREDICTED: transcription repressor MYB5-like [Nicotiana attenuata]	0	0
LOC109212171	PREDICTED: uncharacterized protein LOC109212171 [Nicotiana attenuata]	154.323	33.9579
LOC109212196	#N/A	#N/A	#N/A
LOC109212204	PREDICTED: Werner Syndrome-like exonuclease [Nicotiana attenuata]	0	0
LOC109212205	#N/A	#N/A	#N/A
LOC109212212	PREDICTED: probable acyl-activating enzyme 6 [Nicotiana attenuata]	0	8.11732
LOC109212217	PREDICTED: uncharacterized protein LOC109212217 [Nicotiana attenuata]	15.6003	0.564229
LOC109212219	PREDICTED: uncharacterized protein LOC109212219 [Nicotiana attenuata]	0	21.6551
LOC109212220	PREDICTED: dynein light chain LC6, flagellar outer arm [Nicotiana attenuata]	0.270747	163.262
LOC109212221	PREDICTED: GATA transcription factor 9-like [Nicotiana attenuata]	0.376429	0.0100666
LOC109212230	PREDICTED: subtilisin-like protease SBT1.9 [Nicotiana attenuata]	0.276025	0
LOC109212234	PREDICTED: uncharacterized protein LOC109212234 [Nicotiana attenuata]	0	0
LOC109212241	PREDICTED: auxin-induced protein 10A5-like [Nicotiana attenuata]	1.39103	0
LOC109212246	PREDICTED: uncharacterized protein LOC109212246 [Nicotiana attenuata]	12.5803	2.06999
LOC109212253	PREDICTED: non-specific lipid-transfer protein 2-like [Nicotiana attenuata]	0	0
LOC109212256	PREDICTED: uncharacterized protein LOC109212256 [Nicotiana attenuata]	0.078001	0
LOC109212262	PREDICTED: probable calcium-binding protein CML15 [Nicotiana attenuata]	2.42155	0.0614709
LOC109212263	PREDICTED: uncharacterized protein LOC109212263 [Nicotiana attenuata]	1.86879	1.74254
LOC109212290	PREDICTED: UTP--glucose-1-phosphate uridylyltransferase-like [Nicotiana attenuata]	0	0
LOC109212299	#N/A	#N/A	#N/A
LOC109212301	PREDICTED: RING-H2 finger protein ATL77-like [Nicotiana attenuata]	11.3992	1.05305
LOC109212303	PREDICTED: uncharacterized protein LOC109212303 [Nicotiana attenuata]	0.015105	0
LOC109212305	PREDICTED: uncharacterized protein LOC109212305 [Nicotiana attenuata]	9.43653	0
LOC109212307	PREDICTED: protein trichome birefringence-like 34 [Nicotiana attenuata]	8.04534	2.91591
LOC109212320	PREDICTED: uncharacterized protein LOC109212320 [Nicotiana attenuata]	0.258912	0.0037351
LOC109212321	PREDICTED: leucine-rich repeat extensin-like protein 3 [Nicotiana attenuata]	0.15513	0
LOC109212323	PREDICTED: uncharacterized protein LOC109212323 [Nicotiana attenuata]	0.942052	0.0218949
LOC109212335	PREDICTED: UPF0481 protein At3g47200-like [Nicotiana attenuata]	0.50383	10.0914
LOC109212352	PREDICTED: UDP-glycosyltransferase 73C1-like [Nicotiana attenuata]	2.11252	0.0176984
LOC109212358	PREDICTED: uncharacterized protein LOC109212358 [Nicotiana attenuata]	0.530356	0
LOC109212364	PREDICTED: NDR1/HIN1-Like protein 3-like [Nicotiana attenuata]	17.6096	0.205936
LOC109212367	PREDICTED: cytochrome P450 82C2-like [Nicotiana attenuata]	0	0
LOC109212368	PREDICTED: 60S ribosomal protein L27-like [Nicotiana attenuata]	42.7697	7.9775
LOC109212375	PREDICTED: peroxidase 5-like [Nicotiana attenuata]	0.00656393	0
LOC109212377	PREDICTED: glyoxylate/hydroxypyruvate reductase HPR3-like [Nicotiana attenuata]	38.2288	25.4274
LOC109212381	PREDICTED: calmodulin-like protein 3 [Nicotiana attenuata]	2.05942	0.00765847
LOC109212385	PREDICTED: chalcone synthase A [Nicotiana attenuata]	0	7.45971
LOC109212391	PREDICTED: protein POLYCHOME-like [Nicotiana attenuata]	1.8895	0.254581
LOC109212392	PREDICTED: peroxidase 63-like [Nicotiana attenuata]	26.4299	4.45516
LOC109212398	PREDICTED: amino acid permease 3-like [Nicotiana attenuata]	111.204	0.260214
LOC109212399	PREDICTED: 60S ribosomal protein L21-1-like [Nicotiana attenuata]	126.623	35.3333
LOC109212402	PREDICTED: U-box domain-containing protein 40 [Nicotiana attenuata]	11.0179	0.618502
LOC109212404	PREDICTED: peptide methionine sulfoxide reductase B5 [Nicotiana attenuata]	4.82505	0.541934
LOC109212415	PREDICTED: phosphoenolpyruvate carboxylase kinase 1-like [Nicotiana attenuata]	125.162	0.532287
LOC109212434	PREDICTED: protein RKD1-like [Nicotiana attenuata]	0	0
LOC109212435	PREDICTED: protein DCL, chloroplastic-like [Nicotiana attenuata]	16.2626	4.44156
LOC109212438	PREDICTED: uncharacterized protein LOC109212438 [Nicotiana attenuata]	3.93581	2188.88
LOC109212440	PREDICTED: transcription factor bHLH87-like isoform X1 [Nicotiana attenuata]	0.250559	22.3445
LOC109212459	PREDICTED: heavy metal-associated isoprenylated plant protein 6-like [Nicotiana attenuata]	44.4726	7.50378
LOC109212483	PREDICTED: protein YLS9 [Nicotiana attenuata]	160.448	4.57846
LOC109212489	PREDICTED: NAC domain-containing protein 78-like [Nicotiana attenuata]	0.0180554	0
LOC109212497	PREDICTED: EID1-like F-box protein 3 [Nicotiana attenuata]	1.63967	0.195712
LOC109212504	PREDICTED: WD repeat-containing protein RUP2 [Nicotiana attenuata]	0	9.56122
LOC109212509	PREDICTED: probable WRKY transcription factor 71 [Nicotiana attenuata]	6.47877	0.221278
LOC109212512	#N/A	#N/A	#N/A
LOC109212516	PREDICTED: molybdenum cofactor sulfurase-like [Nicotiana attenuata]	0.053584	0.989977
LOC109212528	PREDICTED: LOW QUALITY PROTEIN: berberine bridge enzyme-like 21 [Nicotiana attenuata]	2.82218	1.23167
LOC109212529	PREDICTED: cyclin-dependent kinase inhibitor 1 isoform X1 [Nicotiana attenuata]	3.74891	21.8981
LOC109212539	PREDICTED: non-specific lipid-transfer protein A-like [Nicotiana attenuata]	0	0.499613
LOC109212543	PREDICTED: uncharacterized protein LOC109212543 [Nicotiana attenuata]	2.13854	0.0331952
LOC109212555	#N/A	#N/A	#N/A
LOC109212560	#N/A	#N/A	#N/A
LOC109212576	PREDICTED: RING-H2 finger protein ATL54-like [Nicotiana attenuata]	8.19049	0.381781
LOC109212609	PREDICTED: 1-aminocyclopropane-1-carboxylate oxidase homolog 10-like [Nicotiana attenuata]	5.13072	1.89299
LOC109212616	PREDICTED: coiled-coil domain-containing protein 12 [Nicotiana attenuata]	33.4542	6.48898
LOC109212641	#N/A	#N/A	#N/A
LOC109212647	PREDICTED: uncharacterized protein At5g65660-like [Nicotiana attenuata]	66.4065	11.3392
LOC109212651	PREDICTED: probable histone H2AXb [Nicotiana attenuata]	59.2406	5.73491
LOC109212656	PREDICTED: probable calcium-binding protein CML18 [Nicotiana attenuata]	8.55831	2.75452
LOC109212662	PREDICTED: glycine-rich cell wall structural protein 1-like [Nicotiana attenuata]	0.20032	0.287407
LOC109212675	PREDICTED: RING-H2 finger protein ATL73-like [Nicotiana attenuata]	0.439655	0.22449
LOC109212692	PREDICTED: mitogen-activated protein kinase kinase kinase YODA-like [Nicotiana attenuata]	3.75598	0.715299
LOC109212697	PREDICTED: putative protein phosphatase 2C 76 [Nicotiana attenuata]	0.0633787	0.0116337
LOC109212698	PREDICTED: serine carboxypeptidase-like 13 [Nicotiana attenuata]	4.84428	0.510153
LOC109212701	PREDICTED: heat shock 70 kDa protein [Nicotiana attenuata]	4.06853	0.505031
LOC109212709	#N/A	#N/A	#N/A
LOC109212713	PREDICTED: inactive protein RESTRICTED TEV MOVEMENT 1-like [Nicotiana attenuata]	0.0692953	0
LOC109212715	PREDICTED: chaperone protein dnaJ 8, chloroplastic [Nicotiana attenuata]	24.4351	976.355
LOC109212719	PREDICTED: histone H2B.2-like [Nicotiana attenuata]	209.306	71.5272
LOC109212722	PREDICTED: histone H4 [Nicotiana attenuata]	142.999	41.4732
LOC109212729	PREDICTED: alpha-1,4-glucan-protein synthase [UDP-forming] 1-like [Nicotiana attenuata]	3.92662	0.0085706
LOC109212730	PREDICTED: cytochrome P450 85A1 [Nicotiana attenuata]	2.34493	0.646525
LOC109212733	PREDICTED: 40S ribosomal protein S20-2-like [Nicotiana attenuata]	160.17	29.8597
LOC109212743	PREDICTED: putative F-box/LRR-repeat protein At5g02700 [Nicotiana attenuata]	1.01874	1.10043
LOC109212746	PREDICTED: lamin-like protein [Nicotiana attenuata]	132.04	29.2703
LOC109212751	#N/A	#N/A	#N/A
LOC109212765	PREDICTED: putative H/ACA ribonucleoprotein complex subunit 1-like protein 1 [Nicotiana attenuata]	25.5142	2.16189
LOC109212770	PREDICTED: subtilisin-like protease SBT1.7 [Nicotiana attenuata]	0.0107305	0
LOC109212778	#N/A	#N/A	#N/A
LOC109212792	PREDICTED: seed biotin-containing protein SBP65-like isoform X1 [Nicotiana attenuata]	0.0686123	0.29794
LOC109212798	PREDICTED: probable amino acid permease 7 [Nicotiana attenuata]	7.02846	40.2508
LOC109212801	#N/A	#N/A	#N/A
LOC109212820	PREDICTED: E3 ubiquitin-protein ligase RING1-like [Nicotiana attenuata]	5.84825	5.34057
LOC109212828	PREDICTED: 7-deoxyloganetin glucosyltransferase-like [Nicotiana attenuata]	229.722	0.250003
LOC109212830	PREDICTED: REF/SRPP-like protein At1g67360 [Nicotiana attenuata]	292.372	338.615
LOC109212834	PREDICTED: uncharacterized protein LOC109212834 [Nicotiana attenuata]	73.4066	19.0676
LOC109212840	PREDICTED: uncharacterized protein LOC109212840 [Nicotiana attenuata]	8.03958	2.351
LOC109212856	PREDICTED: SKP1-like protein 1A [Nicotiana attenuata]	208.464	54.894
LOC109212871	PREDICTED: ylmG homolog protein 1-2, chloroplastic-like [Nicotiana attenuata]	17.3063	8.93866
LOC109212873	PREDICTED: dehydrodolichyl diphosphate synthase 6-like [Nicotiana attenuata]	0.0164819	0
LOC109212896	PREDICTED: dirigent protein 23-like [Nicotiana attenuata]	80.5067	0.0511013
LOC109212898	PREDICTED: dirigent protein 1-like [Nicotiana attenuata]	5.09547	0
LOC109212902	PREDICTED: PI-PLC X-box domain-containing protein DDB_G0293730-like [Nicotiana attenuata]	81.145	11.4357
LOC109212907	#N/A	#N/A	#N/A
LOC109212929	PREDICTED: uncharacterized protein LOC109212929 [Nicotiana attenuata]	125.872	145.321
LOC109212936	PREDICTED: uncharacterized protein LOC109212936 [Nicotiana attenuata]	17.4079	3.91978
LOC109212939	PREDICTED: uncharacterized protein LOC109212939 [Nicotiana attenuata]	2.96188	0.279026
LOC109212942	PREDICTED: uncharacterized protein LOC109212942 [Nicotiana attenuata]	13.4211	17.5725
LOC109212943	PREDICTED: ethylene-responsive transcription factor ERF003-like [Nicotiana attenuata]	5.42051	2.42258
LOC109212950	PREDICTED: G-type lectin S-receptor-like serine/threonine-protein kinase At4g27290 [Nicotiana attenuata]	7.06871	5.42645
LOC109212953	PREDICTED: uncharacterized protein LOC109212953 [Nicotiana attenuata]	32.0991	9.23476
LOC109212964	#N/A	#N/A	#N/A
LOC109212966	PREDICTED: probable galacturonosyltransferase-like 10 [Nicotiana attenuata]	11.6674	0.180521
LOC109212976	PREDICTED: uncharacterized protein At5g39865 [Nicotiana attenuata]	8.65748	3.08026
LOC109212977	PREDICTED: UPF0481 protein At3g47200-like [Nicotiana attenuata]	0.663365	0.918509
LOC109212978	#N/A	#N/A	#N/A
LOC109212982	PREDICTED: uncharacterized protein LOC109212982 [Nicotiana attenuata]	2.98754	28.1945
LOC109212984	PREDICTED: uncharacterized protein LOC109212984 [Nicotiana attenuata]	111.173	5.29392
LOC109213003	#N/A	#N/A	#N/A
LOC109213006	PREDICTED: homeobox-leucine zipper protein ATHB-7-like [Nicotiana attenuata]	14.2222	8.04033
LOC109213007	PREDICTED: ubiquitin-60S ribosomal protein L40 [Nicotiana attenuata]	128.378	15.9472
LOC109213008	#N/A	#N/A	#N/A
LOC109213012	#N/A	#N/A	#N/A
LOC109213027	PREDICTED: protein translation factor SUI1 homolog [Nicotiana attenuata]	264.705	304.928
LOC109213029	PREDICTED: uncharacterized protein LOC109213029 [Nicotiana attenuata]	0.0420913	0
LOC109213039	PREDICTED: BTB/POZ domain-containing protein At2g24240-like [Nicotiana attenuata]	13.248	1.39746
LOC109213042	PREDICTED: uncharacterized protein LOC109213042 [Nicotiana attenuata]	4.30507	206.053
LOC109213043	PREDICTED: SUMO-conjugating enzyme SCE1-like [Nicotiana attenuata]	0	0
LOC109213048	PREDICTED: inositol-tetrakisphosphate 1-kinase 1-like [Nicotiana attenuata]	29.6226	33.1233
LOC109213052	PREDICTED: transcription factor LAF1-like [Nicotiana attenuata]	4.69961	0
LOC109213085	PREDICTED: ethylene-responsive transcription factor ERF016-like [Nicotiana attenuata]	0.440175	0
LOC109213087	PREDICTED: protein MARD1-like [Nicotiana attenuata]	60.6441	15.6121
LOC109213088	PREDICTED: dammarenediol 12-hydroxylase-like [Nicotiana attenuata]	0	0
LOC109213106	PREDICTED: uncharacterized protein LOC109213106 [Nicotiana attenuata]	1.90081	1.34041
LOC109213108	PREDICTED: anthocyanidin 3-O-glucosyltransferase 2-like [Nicotiana attenuata]	32.2977	0.0462892
LOC109213112	PREDICTED: anthocyanidin 3-O-glucosyltransferase 2-like [Nicotiana attenuata]	1.84981	0
LOC109213127	PREDICTED: probable transcription factor At1g11510 [Nicotiana attenuata]	19.8417	4.48525
LOC109213129	PREDICTED: cyclin-dependent kinases regulatory subunit 1 [Nicotiana attenuata]	119.17	21.8811
LOC109213130	PREDICTED: pentatricopeptide repeat-containing protein At2g20540-like [Nicotiana attenuata]	0.725352	0.0751866
LOC109213132	PREDICTED: AAA-ATPase At2g46620-like [Nicotiana attenuata]	26.4167	12.1037
LOC109213133	#N/A	#N/A	#N/A
LOC109213134	PREDICTED: ras-related protein RABA3-like [Nicotiana attenuata]	12.2542	0.679134
LOC109213136	PREDICTED: uncharacterized protein LOC109213136 [Nicotiana attenuata]	0.548833	0
LOC109213140	PREDICTED: uncharacterized protein At3g61260-like [Nicotiana attenuata]	1.2769	6.71627
LOC109213144	PREDICTED: ethylene-responsive transcription factor ERF003-like [Nicotiana attenuata]	0.269766	0.0338213
LOC109213150	PREDICTED: nodulin-related protein 1-like [Nicotiana attenuata]	23.8894	4.03559
LOC109213155	PREDICTED: dirigent protein 21-like [Nicotiana attenuata]	33.8253	0
LOC109213158	PREDICTED: glycine-rich protein 2-like [Nicotiana attenuata]	48.0824	17.0363
LOC109213160	PREDICTED: polyphenol oxidase, chloroplastic-like [Nicotiana attenuata]	45.687	0.0043192
LOC109213161	PREDICTED: dirigent protein 22-like [Nicotiana attenuata]	128.62	0.93993
LOC109213181	PREDICTED: VQ motif-containing protein 4-like [Nicotiana attenuata]	60.8052	13.0224
LOC109213183	PREDICTED: uncharacterized protein LOC109213183 [Nicotiana attenuata]	0.0088517	0.562025
LOC109213185	PREDICTED: U-box domain-containing protein 9 [Nicotiana attenuata]	11.4218	33.4569
LOC109213186	PREDICTED: E3 ubiquitin-protein ligase CHIP-like isoform X1 [Nicotiana attenuata]	5.99569	6.53684
LOC109213192	PREDICTED: NDR1/HIN1-Like protein 3-like [Nicotiana attenuata]	4.39798	2.04739
LOC109213193	PREDICTED: uncharacterized protein LOC109213193 [Nicotiana attenuata]	7.79586	7.06642
LOC109213194	PREDICTED: F-box protein At5g03970-like [Nicotiana attenuata]	25.7839	2.44907
LOC109213204	PREDICTED: stress protein DDR48 isoform X1 [Nicotiana attenuata]	1.16114	0.155177
LOC109213207	#N/A	#N/A	#N/A
LOC109213222	PREDICTED: MLO-like protein 5 [Nicotiana attenuata]	0.182274	0.0854217
LOC109213223	#N/A	#N/A	#N/A
LOC109213233	PREDICTED: UDP-glycosyltransferase 90A1-like [Nicotiana attenuata]	0.298038	0.415724
LOC109213238	PREDICTED: protein LITTLE ZIPPER 4-like [Nicotiana attenuata]	0	4.57662
LOC109213244	PREDICTED: valine--tRNA ligase, mitochondrial 1-like isoform X1 [Nicotiana attenuata]	0.709193	1.04047
LOC109213252	PREDICTED: uncharacterized protein LOC109213252 [Nicotiana attenuata]	9.82959	0.0763816
LOC109213254	PREDICTED: uncharacterized protein LOC109213254 isoform X1 [Nicotiana attenuata]	2.10981	0
LOC109213255	PREDICTED: xyloglucan galactosyltransferase XLT2-like [Nicotiana attenuata]	20.7685	2.28942
LOC109213262	#N/A	#N/A	#N/A
LOC109213269	PREDICTED: E3 ubiquitin-protein ligase RNF181-like [Nicotiana attenuata]	0.0235141	0
LOC109213274	PREDICTED: auxin-induced protein 6B-like [Nicotiana attenuata]	6.60989	0.768659
LOC109213280	PREDICTED: amidophosphoribosyltransferase, chloroplastic [Nicotiana attenuata]	64.3169	141.189
LOC109213290	PREDICTED: chlorophyll a-b binding protein CP24 10A, chloroplastic [Nicotiana attenuata]	0.362543	2341.94
LOC109213291	#N/A	#N/A	#N/A
LOC109213294	PREDICTED: non-specific lipid-transfer protein-like protein At5g64080 [Nicotiana attenuata]	128.579	31.1877
LOC109213302	PREDICTED: suberization-associated anionic peroxidase-like [Nicotiana attenuata]	117.885	1.21702
LOC109213307	#N/A	#N/A	#N/A
LOC109213314	PREDICTED: transmembrane emp24 domain-containing protein p24delta9-like [Nicotiana attenuata]	0.246841	0.0208957
LOC109213321	#N/A	#N/A	#N/A
LOC109213328	PREDICTED: CBL-interacting serine/threonine-protein kinase 7-like [Nicotiana attenuata]	106.891	5.85213
LOC109213336	PREDICTED: probable aquaporin TIP4-3 isoform X1 [Nicotiana attenuata]	0.00642113	4.77974
LOC109213344	PREDICTED: UDP-galactose/UDP-glucose transporter 4-like [Nicotiana attenuata]	9.16528	2.81845
LOC109213345	PREDICTED: uncharacterized protein LOC109213345 [Nicotiana attenuata]	1.72288	0.0338542
LOC109213350	PREDICTED: pathogenesis-related leaf protein 6-like [Nicotiana attenuata]	4.63247	0
LOC109213360	PREDICTED: uncharacterized protein LOC109213360 [Nicotiana attenuata]	0.0236859	0.342701
LOC109213361	PREDICTED: glycerophosphodiester phosphodiesterase GDPD1, chloroplastic-like [Nicotiana attenuata]	50.8423	30.4781
LOC109213364	PREDICTED: 50S ribosomal protein L10, chloroplastic [Nicotiana attenuata]	8.37169	176.359
LOC109213373	PREDICTED: LOW QUALITY PROTEIN: DELLA protein GAI-like [Nicotiana attenuata]	23.9034	14.197
LOC109213378	PREDICTED: GDP-mannose 4,6 dehydratase 2 [Nicotiana attenuata]	4.40019	0.375173
LOC109213395	PREDICTED: F-box/kelch-repeat protein At3g23880-like [Nicotiana attenuata]	1.98503	5.13192
LOC109213398	PREDICTED: F-box/kelch-repeat protein At3g23880-like [Nicotiana attenuata]	0.12233	0.0496619
LOC109213412	#N/A	#N/A	#N/A
LOC109213425	PREDICTED: heat shock protein 82 [Nicotiana attenuata]	0.728664	0.143066
LOC109213426	PREDICTED: heavy metal-associated isoprenylated plant protein 39-like [Nicotiana attenuata]	71.8604	13.0091
LOC109213442	#N/A	#N/A	#N/A
LOC109213445	PREDICTED: uncharacterized protein LOC109213445 [Nicotiana attenuata]	0	0
LOC109213462	PREDICTED: ethylene-responsive transcription factor 1-like [Nicotiana attenuata]	18.3925	0.0305027
LOC109213464	PREDICTED: E3 ubiquitin-protein ligase ATL41-like [Nicotiana attenuata]	3.24012	0.0101697
LOC109213470	PREDICTED: uncharacterized protein LOC109213470 [Nicotiana attenuata]	805.432	209.028
LOC109213473	PREDICTED: uncharacterized protein LOC109213473 [Nicotiana attenuata]	0.282867	0.134776
LOC109213482	PREDICTED: UDP-glucuronate 4-epimerase 1 [Nicotiana attenuata]	215.648	38.5097
LOC109213486	PREDICTED: histone H2A [Nicotiana attenuata]	93.7097	16.4331
LOC109213490	PREDICTED: glutathione S-transferase U10-like [Nicotiana attenuata]	61.7469	0.173818
LOC109213491	PREDICTED: putative NAC domain-containing protein 94 isoform X1 [Nicotiana attenuata]	1.60891	0
LOC109213492	PREDICTED: probable CCR4-associated factor 1 homolog 11 [Nicotiana attenuata]	0.0193992	0.0483818
LOC109213493	PREDICTED: leucine-rich repeat extensin-like protein 2 [Nicotiana attenuata]	11.554	0.708616
LOC109213503	PREDICTED: piriformospora indica-insensitive protein 2 [Nicotiana attenuata]	1.68836	0.00483073
LOC109213504	PREDICTED: transcription factor DIVARICATA-like [Nicotiana attenuata]	16.576	5.25721
LOC109213509	PREDICTED: extensin-like, partial [Nicotiana attenuata]	1.83671	0.0212142
LOC109213510	PREDICTED: ethylene-responsive transcription factor RAP2-10-like [Nicotiana attenuata]	22.8178	5.09482
LOC109213511	PREDICTED: putative F-box protein At4g38870 [Nicotiana attenuata]	5.0608	0
LOC109213513	#N/A	#N/A	#N/A
LOC109213517	PREDICTED: abscisic acid receptor PYL4-like [Nicotiana attenuata]	23.5559	0.315735
LOC109213519	PREDICTED: F-box protein CPR30-like [Nicotiana attenuata]	0.027306	0
LOC109213520	PREDICTED: deoxyuridine 5'-triphosphate nucleotidohydrolase-like [Nicotiana attenuata]	5.5286	0.849084
LOC109213534	PREDICTED: uncharacterized protein LOC109213534 [Nicotiana attenuata]	1.62951	0.7852
LOC109213539	PREDICTED: phosphoserine aminotransferase 2, chloroplastic-like [Nicotiana attenuata]	150.052	5.98951
LOC109213552	PREDICTED: UPF0057 membrane protein At4g30660-like [Nicotiana attenuata]	255.362	31.1344
LOC109213561	PREDICTED: putative vesicle-associated membrane protein 726 [Nicotiana attenuata]	3.25583	0.0290407
LOC109213563	PREDICTED: photosystem II 10 kDa polypeptide, chloroplastic-like [Nicotiana attenuata]	1.16536	71.0764
LOC109213564	#N/A	#N/A	#N/A
LOC109213575	PREDICTED: uncharacterized protein LOC109213575 [Nicotiana attenuata]	1.74142	0.0142895
LOC109213580	PREDICTED: uncharacterized protein LOC109213580 [Nicotiana attenuata]	158.81	26.2138
LOC109213581	PREDICTED: cysteine-rich repeat secretory protein 60 [Nicotiana attenuata]	3.60056	5.95867
LOC109213583	PREDICTED: uncharacterized protein LOC109213583 [Nicotiana attenuata]	1.85955	0
LOC109213584	PREDICTED: uncharacterized protein LOC109213584 [Nicotiana attenuata]	5.79638	5.23584
LOC109213596	PREDICTED: U-box domain-containing protein 38-like [Nicotiana attenuata]	21.9599	5.86026
LOC109213599	PREDICTED: myosin heavy chain kinase B-like [Nicotiana attenuata]	9.83545	0.238382
LOC109213601	PREDICTED: putative clathrin assembly protein At1g03050 [Nicotiana attenuata]	0	0
LOC109213608	#N/A	#N/A	#N/A
LOC109213629	#N/A	#N/A	#N/A
LOC109213635	PREDICTED: uncharacterized protein LOC109213635 [Nicotiana attenuata]	0	0
LOC109213641	PREDICTED: RING-H2 finger protein ATL8-like [Nicotiana attenuata]	6.24295	17.1038
LOC109213650	PREDICTED: uncharacterized protein LOC109213650 [Nicotiana attenuata]	30.1218	3.0788
LOC109213655	PREDICTED: ethylene-responsive transcription factor ERF110-like [Nicotiana attenuata]	0.00709923	0.0625139
LOC109213663	PREDICTED: serine/threonine-protein kinase-like protein At3g51990 [Nicotiana attenuata]	5.10849	65.312
LOC109213671	PREDICTED: wound-induced protein 1-like, partial [Nicotiana attenuata]	190.283	36.9092
LOC109213686	PREDICTED: uncharacterized protein At4g28440-like [Nicotiana attenuata]	33.9121	14.4884
LOC109213687	PREDICTED: uncharacterized protein LOC109213687 [Nicotiana attenuata]	17.5574	3.49266
LOC109213689	PREDICTED: ethylene-responsive transcription factor ERF098-like [Nicotiana attenuata]	0	0
LOC109213695	#N/A	#N/A	#N/A
LOC109213696	PREDICTED: uncharacterized protein LOC109213696 [Nicotiana attenuata]	3.71918	1.04564
LOC109213704	PREDICTED: putative UPF0481 protein At3g02645 [Nicotiana attenuata]	0.130344	0.0126069
LOC109213722	PREDICTED: short-chain type dehydrogenase/reductase-like [Nicotiana attenuata]	0.0153385	0
LOC109213725	PREDICTED: nuclear transcription factor Y subunit B-4-like [Nicotiana attenuata]	1.77295	0
LOC109213728	PREDICTED: uncharacterized protein LOC109213728 [Nicotiana attenuata]	2.37876	0.0438695
LOC109213735	PREDICTED: transcription factor MYB1R1-like [Nicotiana attenuata]	93.4993	13.1783
LOC109213739	PREDICTED: protein SCARECROW-like [Nicotiana attenuata]	0.121223	0
LOC109213743	#N/A	#N/A	#N/A
LOC109213751	PREDICTED: putative multidrug resistance protein [Nicotiana attenuata]	0.0269078	0
LOC109213754	#N/A	#N/A	#N/A
LOC109213756	PREDICTED: uncharacterized protein LOC109213756 [Nicotiana attenuata]	0.420633	40.13
LOC109213758	PREDICTED: uncharacterized protein LOC109213758 [Nicotiana attenuata]	1.543	26.8661
LOC109213761	#N/A	#N/A	#N/A
LOC109213763	PREDICTED: tetraspanin-15-like [Nicotiana attenuata]	0	0
LOC109213771	#N/A	#N/A	#N/A
LOC109213777	PREDICTED: transcription factor TCP7-like [Nicotiana attenuata]	61.4073	13.8802
LOC109213782	PREDICTED: putative receptor protein kinase ZmPK1 [Nicotiana attenuata]	4.47339	0.210768
LOC109213784	PREDICTED: chaperone protein dnaJ 11, chloroplastic-like [Nicotiana attenuata]	8.31009	17.9874
LOC109213785	PREDICTED: chaperone protein dnaJ 11, chloroplastic-like [Nicotiana attenuata]	8.42282	28.6131
LOC109213792	PREDICTED: pentatricopeptide repeat-containing protein At4g21065-like [Nicotiana attenuata]	0.696708	0.0783756
LOC109213800	PREDICTED: uncharacterized protein LOC109213800 [Nicotiana attenuata]	0.160058	6.14175
LOC109213801	PREDICTED: uncharacterized protein LOC109213801 [Nicotiana attenuata]	0.883738	2.66267
LOC109213806	PREDICTED: uncharacterized protein LOC109213806 [Nicotiana attenuata]	0.330242	0.263592
LOC109213809	PREDICTED: uncharacterized protein LOC109213809 [Nicotiana attenuata]	8.43049	9.23754
LOC109213811	PREDICTED: LOB domain-containing protein 37-like [Nicotiana attenuata]	4.03264	21.1149
LOC109213815	PREDICTED: zinc transporter 1-like [Nicotiana attenuata]	0.577207	12.4397
LOC109213818	PREDICTED: omega-3 fatty acid desaturase, endoplasmic reticulum isoform X1 [Nicotiana attenuata]	13.5349	5.85481
LOC109213819	PREDICTED: uncharacterized protein LOC109213819 [Nicotiana attenuata]	0.538624	0.673252
LOC109213822	PREDICTED: proline-rich extensin-like protein EPR1 [Nicotiana attenuata]	0.0410413	0
LOC109213823	PREDICTED: uncharacterized protein LOC109213823 [Nicotiana attenuata]	0.05743	0.224066
LOC109213828	PREDICTED: uncharacterized protein LOC109213828 [Nicotiana attenuata]	0.424044	0.0390537
LOC109213845	PREDICTED: phosphoenolpyruvate carboxykinase [ATP]-like [Nicotiana attenuata]	0.0367428	0
LOC109213847	PREDICTED: uncharacterized protein LOC109213847 [Nicotiana attenuata]	18.2052	16.6643
LOC109213850	PREDICTED: probable E3 ubiquitin-protein ligase ARI8 [Nicotiana attenuata]	6.56262	0.0683245
LOC109213859	PREDICTED: MADS-box transcription factor 31-like [Nicotiana attenuata]	0	0
LOC109213878	PREDICTED: PXMP2/4 family protein 4-like [Nicotiana attenuata]	0	4.55055
LOC109213888	#N/A	#N/A	#N/A
LOC109213891	PREDICTED: 60S ribosomal protein L13a-4-like [Nicotiana attenuata]	257.445	49.9187
LOC109213895	PREDICTED: tubulin beta-8 chain-like [Nicotiana attenuata]	23.7568	6.74644
LOC109213905	PREDICTED: zinc finger protein 6 [Nicotiana attenuata]	46.9683	0
LOC109213906	PREDICTED: zinc finger protein 6-like [Nicotiana attenuata]	49.8371	0.103432
LOC109213908	PREDICTED: uncharacterized protein LOC109213908 [Nicotiana attenuata]	0.0658614	0
LOC109213916	PREDICTED: glucan endo-1,3-beta-glucosidase 4-like [Nicotiana attenuata]	62.2625	6.39999
LOC109213917	PREDICTED: uncharacterized protein LOC109213917 [Nicotiana attenuata]	3.38978	0.23812
LOC109213926	PREDICTED: uncharacterized protein LOC109213926 [Nicotiana attenuata]	1.98049	6.59942
LOC109213937	PREDICTED: dof zinc finger protein DOF5.7-like [Nicotiana attenuata]	3.41566	0.122177
LOC109213943	PREDICTED: uncharacterized protein LOC109213943 isoform X1 [Nicotiana attenuata]	6.0854	2.55901
LOC109213957	PREDICTED: alkane hydroxylase MAH1-like [Nicotiana attenuata]	0.0404017	3.53237
LOC109213970	PREDICTED: uncharacterized protein LOC109213970 [Nicotiana attenuata]	21.8142	0.47396
LOC109213989	PREDICTED: transcription factor WER-like [Nicotiana attenuata]	6.37517	0.00766443
LOC109214004	PREDICTED: dormancy-associated protein 1-like [Nicotiana attenuata]	483.867	404.97
LOC109214012	PREDICTED: uncharacterized protein LOC109214012 [Nicotiana attenuata]	3.65549	6.40282
LOC109214020	PREDICTED: polyubiquitin 8 [Nicotiana attenuata]	0.024105	0
LOC109214023	PREDICTED: ACT domain-containing protein ACR4-like isoform X1 [Nicotiana attenuata]	13.8059	26.4549
LOC109214035	PREDICTED: E2F transcription factor-like E2FE [Nicotiana attenuata]	3.04888	0.285192
LOC109214038	PREDICTED: chlorophyll a-b binding protein 8, chloroplastic-like [Nicotiana attenuata]	0.0737176	3181.02
LOC109214046	PREDICTED: uncharacterized protein LOC109214046 [Nicotiana attenuata]	3.19419	244.742
LOC109214048	PREDICTED: uncharacterized protein LOC109214048 [Nicotiana attenuata]	10.2841	0.673675
LOC109214052	PREDICTED: GATA transcription factor 4-like [Nicotiana attenuata]	5.43692	0.137655
LOC109214066	#N/A	#N/A	#N/A
LOC109214074	PREDICTED: probable LRR receptor-like serine/threonine-protein kinase At3g47570 [Nicotiana attenuata]	0.21773	0
LOC109214075	PREDICTED: probable LRR receptor-like serine/threonine-protein kinase At3g47570 [Nicotiana attenuata]	0.215704	0
LOC109214089	PREDICTED: uncharacterized protein LOC109214089 isoform X1 [Nicotiana attenuata]	20.5666	0.260932
LOC109214090	PREDICTED: protein MIZU-KUSSEI 1-like [Nicotiana attenuata]	0	0
LOC109214093	PREDICTED: ultraviolet-B receptor UVR8-like, partial [Nicotiana attenuata]	3.07564	2.60428
LOC109214098	PREDICTED: F-box protein At5g49610-like [Nicotiana attenuata]	0	0.0206008
LOC109214100	PREDICTED: uncharacterized protein LOC109214100 [Nicotiana attenuata]	0	0
LOC109214103	#N/A	#N/A	#N/A
LOC109214106	PREDICTED: uncharacterized protein LOC109214106 [Nicotiana attenuata]	1.90418	0.0442119
LOC109214109	PREDICTED: receptor-like protein 51 [Nicotiana attenuata]	2.15653	0.19841
LOC109214127	PREDICTED: uncharacterized protein LOC109214127 [Nicotiana attenuata]	23.269	4.84408
LOC109214131	PREDICTED: basic-leucine zipper transcription factor A-like [Nicotiana attenuata]	17.9366	6.9417
LOC109214133	PREDICTED: embryonic protein DC-8-like [Nicotiana attenuata]	0.56676	0.0124351
LOC109214148	PREDICTED: 60S ribosomal protein L28-1-like [Nicotiana attenuata]	275.975	125.703
LOC109214166	#N/A	#N/A	#N/A
LOC109214187	PREDICTED: protein RETICULATA-RELATED 3, chloroplastic-like [Nicotiana attenuata]	23.5767	8.86187
LOC109214189	PREDICTED: patellin-6 [Nicotiana attenuata]	24.0828	7.20833
LOC109214190	PREDICTED: BURP domain-containing protein 5-like [Nicotiana attenuata]	90.183	1.15433
LOC109214200	PREDICTED: serine/threonine-protein kinase BLUS1-like [Nicotiana attenuata]	0	0
LOC109214205	PREDICTED: early nodulin-75-like isoform X1 [Nicotiana attenuata]	4.72508	6.67385
LOC109214211	PREDICTED: uncharacterized protein LOC109214211 [Nicotiana attenuata]	13.3933	5.92018
LOC109214214	PREDICTED: cell division cycle 20.5, cofactor of APC complex-like [Nicotiana attenuata]	0.0329967	0.00989773
LOC109214221	PREDICTED: probable LRR receptor-like serine/threonine-protein kinase At3g47570 [Nicotiana attenuata]	0.493598	0.0101877
LOC109214237	PREDICTED: F-box/kelch-repeat protein At1g23390 [Nicotiana attenuata]	18.9247	12.1778
LOC109214242	PREDICTED: BAG family molecular chaperone regulator 2-like [Nicotiana attenuata]	28.6128	7.14613
LOC109214244	#N/A	#N/A	#N/A
LOC109214246	PREDICTED: dof zinc finger protein DOF1.8-like [Nicotiana attenuata]	3.23219	0.72698
LOC109214252	#N/A	#N/A	#N/A
LOC109214255	PREDICTED: HMG1/2-like protein [Nicotiana attenuata]	304.753	149.657
LOC109214261	PREDICTED: cytochrome P450 78A7-like [Nicotiana attenuata]	0.338169	0
LOC109214266	PREDICTED: ethylene-responsive transcription factor ERF017 [Nicotiana attenuata]	2.97192	0.0351264
LOC109214270	PREDICTED: uncharacterized protein LOC109214270 isoform X1 [Nicotiana attenuata]	12.0418	10.6575
LOC109214285	PREDICTED: thiol-disulfide oxidoreductase LTO1 [Nicotiana attenuata]	12.8394	26.729
LOC109214289	PREDICTED: transcription termination factor MTEF1, chloroplastic isoform X1 [Nicotiana attenuata]	2.74082	19.6534
LOC109214293	PREDICTED: secoisolariciresinol dehydrogenase-like [Nicotiana attenuata]	10.1569	0.0183523
LOC109214302	PREDICTED: uncharacterized protein LOC109214302 [Nicotiana attenuata]	6.90561	3.03767
LOC109214303	PREDICTED: bifunctional phosphatase IMPL2, chloroplastic-like [Nicotiana attenuata]	2.11077	1.90781
LOC109214307	#N/A	#N/A	#N/A
LOC109214310	PREDICTED: pectin acetylesterase 8-like [Nicotiana attenuata]	0.0063603	0
LOC109214311	PREDICTED: scopoletin glucosyltransferase [Nicotiana attenuata]	79.1203	29.3572
LOC109214328	PREDICTED: uncharacterized protein LOC109214328 [Nicotiana attenuata]	29.5073	0.219228
LOC109214334	PREDICTED: uncharacterized protein LOC109214334 [Nicotiana attenuata]	0.154587	0.028712
LOC109214338	PREDICTED: uncharacterized protein LOC109214338 [Nicotiana attenuata]	0.424731	0.344292
LOC109214344	PREDICTED: pentatricopeptide repeat-containing protein At1g06710, mitochondrial-like [Nicotiana attenuata]	0	0
LOC109214346	PREDICTED: glycerol-3-phosphate 2-O-acyltransferase 6-like [Nicotiana attenuata]	0.00452567	6.02129
LOC109214348	PREDICTED: protein MKS1-like [Nicotiana attenuata]	11.4809	0.119555
LOC109214357	PREDICTED: F-box/LRR-repeat protein 25-like [Nicotiana attenuata]	0	0
LOC109214371	PREDICTED: GDSL esterase/lipase At4g28780-like [Nicotiana attenuata]	0	4.86931
LOC109214379	PREDICTED: secoisolariciresinol dehydrogenase-like [Nicotiana attenuata]	0	0.136882
LOC109214380	#N/A	#N/A	#N/A
LOC109214385	PREDICTED: uncharacterized protein LOC109214385 [Nicotiana attenuata]	13.7773	2.62143
LOC109214397	PREDICTED: zinc finger protein 4-like [Nicotiana attenuata]	0.0144294	0
LOC109214403	PREDICTED: probable CCR4-associated factor 1 homolog 7 [Nicotiana attenuata]	26.3038	49.7152
LOC109214407	PREDICTED: zinc finger protein ZAT4-like [Nicotiana attenuata]	3.43873	0.356212
LOC109214432	PREDICTED: transcription factor MYB34-like [Nicotiana attenuata]	1.58552	3.10003
LOC109214433	PREDICTED: cinnamate beta-D-glucosyltransferase-like [Nicotiana attenuata]	0.017905	2.46409
LOC109214441	PREDICTED: uncharacterized protein LOC109214441 [Nicotiana attenuata]	0	0
LOC109214442	PREDICTED: acylsugar acyltransferase 3-like [Nicotiana attenuata]	0.113488	0.221131
LOC109214443	#N/A	#N/A	#N/A
LOC109214450	PREDICTED: transcription factor bHLH84-like [Nicotiana attenuata]	0.0194459	0.0827535
LOC109214453	PREDICTED: transcription factor PRE1-like [Nicotiana attenuata]	0.664894	5.75807
LOC109214454	#N/A	#N/A	#N/A
LOC109214460	PREDICTED: uncharacterized protein LOC109214460 [Nicotiana attenuata]	0	0
LOC109214463	PREDICTED: ADP-ribosylation factor 2-B-like isoform X1 [Nicotiana attenuata]	25.0401	27.9857
LOC109214464	PREDICTED: probable LRR receptor-like serine/threonine-protein kinase At4g37250 [Nicotiana attenuata]	28.9863	2.90018
LOC109214465	PREDICTED: cyclin-D3-2-like [Nicotiana attenuata]	12.9115	11.4396
LOC109214474	PREDICTED: transcription termination factor MTEF1, chloroplastic [Nicotiana attenuata]	8.93062	6.33432
LOC109214479	PREDICTED: stress-related protein-like [Nicotiana attenuata]	8.19852	3.78189
LOC109214480	PREDICTED: high mobility group nucleosome-binding domain-containing protein 5-like [Nicotiana attenuata]	0	0
LOC109214490	PREDICTED: uncharacterized protein LOC109214490 [Nicotiana attenuata]	4.94576	10.5433
LOC109214494	PREDICTED: ethylene-responsive transcription factor ERF003-like [Nicotiana attenuata]	3.76382	1.27835
LOC109214495	PREDICTED: putative UPF0481 protein At3g02645 [Nicotiana attenuata]	1.69742	0
LOC109214507	PREDICTED: 7-deoxyloganetin glucosyltransferase-like [Nicotiana attenuata]	158.016	0.26378
LOC109214509	PREDICTED: B3 domain-containing protein REM16-like [Nicotiana attenuata]	0.76595	0.166874
LOC109214521	PREDICTED: protein MKS1-like [Nicotiana attenuata]	6.51991	2.33406
LOC109214523	PREDICTED: E3 ubiquitin-protein ligase ATL4-like [Nicotiana attenuata]	0.0186813	0.0259283
LOC109214548	PREDICTED: uncharacterized protein LOC109214548 [Nicotiana attenuata]	0.762545	2.6492
LOC109214564	PREDICTED: uncharacterized protein LOC109214564 [Nicotiana attenuata]	4.152	0.434424
LOC109214586	PREDICTED: protein BIG GRAIN 1-like B [Nicotiana attenuata]	4.09074	3.36841
LOC109214594	PREDICTED: probable WRKY transcription factor 17 [Nicotiana attenuata]	30.7693	3.72641
LOC109214605	PREDICTED: uncharacterized protein LOC109214605 [Nicotiana attenuata]	30.6755	11.558
LOC109214608	PREDICTED: (-)-camphene/tricyclene synthase, chloroplastic-like [Nicotiana attenuata]	1.93921	0
LOC109214611	PREDICTED: uncharacterized protein LOC109214611 [Nicotiana attenuata]	0.15667	0.247342
LOC109214612	#N/A	#N/A	#N/A
LOC109214621	PREDICTED: probable leucine-rich repeat receptor-like protein kinase IMK3 [Nicotiana attenuata]	1.48597	0.400575
LOC109214628	PREDICTED: uncharacterized protein LOC109214628 [Nicotiana attenuata]	0.846831	0.471422
LOC109214635	PREDICTED: uncharacterized protein LOC109214635 [Nicotiana attenuata]	12.3353	1.04746
LOC109214663	PREDICTED: polygalacturonase 1 beta-like protein 3 [Nicotiana attenuata]	7.08244	2.65777
LOC109214664	PREDICTED: uncharacterized protein LOC109214664 [Nicotiana attenuata]	1.64275	18.9593
LOC109214667	PREDICTED: 18.1 kDa class I heat shock protein-like [Nicotiana attenuata]	67.1507	3.73894
LOC109214677	PREDICTED: 21 kDa seed protein-like, partial [Nicotiana attenuata]	0.146898	0
LOC109214678	PREDICTED: phosphatidylinositol 3-kinase 2-like [Nicotiana attenuata]	46.2451	1.38048
LOC109214679	#N/A	#N/A	#N/A
LOC109214702	PREDICTED: monothiol glutaredoxin-S1-like [Nicotiana attenuata]	0	25.7191
LOC109214703	PREDICTED: acidic endochitinase-like [Nicotiana attenuata]	0	0.521947
LOC109214710	PREDICTED: B-box zinc finger protein 32 [Nicotiana attenuata]	5.26218	0.567321
LOC109214717	PREDICTED: uncharacterized protein LOC109214717 [Nicotiana attenuata]	1.81511	0.0504991
LOC109214718	PREDICTED: probable 3-hydroxyisobutyrate dehydrogenase-like 1, mitochondrial [Nicotiana attenuata]	21.676	59.169
LOC109214738	PREDICTED: protein DETOXIFICATION 27-like [Nicotiana attenuata]	5.40283	11.44
LOC109214739	PREDICTED: BOI-related E3 ubiquitin-protein ligase 1-like [Nicotiana attenuata]	4.23156	1.12652
LOC109214744	PREDICTED: isoflavone 4'-O-methyltransferase-like [Nicotiana attenuata]	0.0153146	14.1434
LOC109214745	#N/A	#N/A	#N/A
LOC109214750	PREDICTED: gibberellin 3-beta-dioxygenase 1-like [Nicotiana attenuata]	0.0113662	0.793689
LOC109214751	PREDICTED: protein SENSITIVE TO PROTON RHIZOTOXICITY 1-like [Nicotiana attenuata]	27.634	6.74394
LOC109214755	PREDICTED: agamous-like MADS-box protein AGL62 [Nicotiana attenuata]	0.626496	0.257921
LOC109214756	PREDICTED: agamous-like MADS-box protein AGL62 [Nicotiana attenuata]	0.117663	0
LOC109214758	#N/A	#N/A	#N/A
LOC109214770	PREDICTED: uncharacterized protein LOC109214770 [Nicotiana attenuata]	5.10452	1.79277
LOC109214774	PREDICTED: GATA transcription factor 9-like [Nicotiana attenuata]	2.57747	0.525041
LOC109214780	PREDICTED: 3-hydroxy-3-methylglutaryl-coenzyme A reductase 1 [Nicotiana attenuata]	48.0491	4.58447
LOC109214789	PREDICTED: protein NUCLEAR FUSION DEFECTIVE 4-like [Nicotiana attenuata]	0.034493	0
LOC109214797	PREDICTED: polygalacturonase inhibitor-like [Nicotiana attenuata]	119.614	50.1435
LOC109214800	#N/A	#N/A	#N/A
LOC109214813	PREDICTED: probable protein phosphatase 2C 72 [Nicotiana attenuata]	52.2927	0
LOC109214814	#N/A	#N/A	#N/A
LOC109214817	PREDICTED: LOB domain-containing protein 36-like isoform X1 [Nicotiana attenuata]	1.40243	0
LOC109214822	#N/A	#N/A	#N/A
LOC109214823	#N/A	#N/A	#N/A
LOC109214824	#N/A	#N/A	#N/A
LOC109214830	PREDICTED: probable serine/threonine-protein kinase DDB_G0278665 [Nicotiana attenuata]	11.884	2.39295
LOC109214840	PREDICTED: glycine-rich cell wall structural protein-like [Nicotiana attenuata]	0	0
LOC109214843	PREDICTED: uncharacterized protein LOC109214843 [Nicotiana attenuata]	18.5558	0.825653
LOC109214848	PREDICTED: mitogen-activated protein kinase kinase kinase NPK1-like [Nicotiana attenuata]	2.05561	0.874038
LOC109214861	#N/A	#N/A	#N/A
LOC109214864	PREDICTED: thaumatin-like protein 1 [Nicotiana attenuata]	0	0
LOC109214870	PREDICTED: polygalacturonase QRT3-like [Nicotiana attenuata]	0.137525	0
LOC109214872	PREDICTED: uncharacterized protein LOC109214872 [Nicotiana attenuata]	34.6709	2.16299
LOC109214895	PREDICTED: homeobox-leucine zipper protein ATHB-12-like [Nicotiana attenuata]	2.40579	0.0739031
LOC109214901	PREDICTED: protein BRANCHLESS TRICHOME-like [Nicotiana attenuata]	3.05162	1.5134
LOC109214918	PREDICTED: protein FRIGIDA-like [Nicotiana attenuata]	0.023975	0
LOC109214945	PREDICTED: uncharacterized protein LOC109214945 [Nicotiana attenuata]	4.10253	17.2602
LOC109214952	#N/A	#N/A	#N/A
LOC109214971	PREDICTED: MADS-box protein AGL42-like [Nicotiana attenuata]	8.29315	0.517215
LOC109214999	PREDICTED: F-box protein SKIP23-like [Nicotiana attenuata]	9.03754	1.25689
LOC109215002	#N/A	#N/A	#N/A
LOC109215007	PREDICTED: serine/threonine-protein kinase HT1-like [Nicotiana attenuata]	0.058829	0
LOC109215012	PREDICTED: probable beta-1,4-xylosyltransferase IRX10 [Nicotiana attenuata]	27.7268	2.83224
LOC109215016	PREDICTED: protein LURP-one-related 8 [Nicotiana attenuata]	8.18094	0.698289
LOC109215021	PREDICTED: uncharacterized protein LOC109215021 [Nicotiana attenuata]	57.0969	3.28628
LOC109215037	PREDICTED: protein RADIALIS-like 4 [Nicotiana attenuata]	0	0.0968548
LOC109215039	PREDICTED: arabinogalactan peptide 16-like [Nicotiana attenuata]	18.1461	8.6177
LOC109215083	#N/A	#N/A	#N/A
LOC109215088	PREDICTED: LEAF RUST 10 DISEASE-RESISTANCE LOCUS RECEPTOR-LIKE PROTEIN KINASE-like 1.1 [Nicotiana attenuata]	1.10389	5.79348
LOC109215093	PREDICTED: lipid transfer protein EARLI 1-like [Nicotiana attenuata]	73.2836	0.580655
LOC109215095	PREDICTED: 36.4 kDa proline-rich protein [Nicotiana attenuata]	13.2863	1.13645
LOC109215096	PREDICTED: 14 kDa proline-rich protein DC2.15-like [Nicotiana attenuata]	950.273	60.5707
LOC109215101	PREDICTED: pectin acetylesterase 8-like isoform X1 [Nicotiana attenuata]	0	0.00604803
LOC109215108	PREDICTED: putative GATA transcription factor 22 [Nicotiana attenuata]	0.0681834	28.9755
LOC109215119	PREDICTED: cryptochrome DASH, chloroplastic/mitochondrial isoform X1 [Nicotiana attenuata]	0.0673649	10.3611
LOC109215124	PREDICTED: myb-related protein Myb4-like [Nicotiana attenuata]	0.705432	1.81628
LOC109215127	PREDICTED: uncharacterized protein LOC109215127 [Nicotiana attenuata]	21.4177	2.59286
LOC109215129	#N/A	#N/A	#N/A
LOC109215131	PREDICTED: root phototropism protein 2 [Nicotiana attenuata]	0.374991	93.0882
LOC109215142	PREDICTED: dof zinc finger protein DOF3.6-like [Nicotiana attenuata]	0.762508	1.87618
LOC109215143	PREDICTED: probable L-type lectin-domain containing receptor kinase S.7 [Nicotiana attenuata]	0	0
LOC109215152	PREDICTED: agamous-like MADS-box protein AGL62 [Nicotiana attenuata]	0	0
LOC109215157	PREDICTED: probable receptor-like protein kinase At4g10390 [Nicotiana attenuata]	0	0
LOC109215160	PREDICTED: NAC domain-containing protein 30-like [Nicotiana attenuata]	0.904067	0.174924
LOC109215161	PREDICTED: uncharacterized protein LOC109215161, partial [Nicotiana attenuata]	0.122688	0
LOC109215165	PREDICTED: laccase-4-like [Nicotiana attenuata]	4.29522	0
LOC109215180	#N/A	#N/A	#N/A
LOC109215181	#N/A	#N/A	#N/A
LOC109215197	PREDICTED: LOW QUALITY PROTEIN: putative late blight resistance protein homolog R1B-23, partial [Nicotiana attenuata]	1.76183	0.102634
LOC109215198	PREDICTED: cysteine-rich repeat secretory protein 38-like [Nicotiana attenuata]	103.181	0.525331
LOC109215201	PREDICTED: origin of replication complex subunit 6 [Nicotiana attenuata]	1.67714	0.348436
LOC109215215	PREDICTED: auxin-induced protein AUX22-like [Nicotiana attenuata]	1.37878	0.130232
LOC109215221	PREDICTED: uncharacterized protein LOC109215221 [Nicotiana attenuata]	6.33141	22.2872
LOC109215225	PREDICTED: AAA-ATPase At2g46620-like [Nicotiana attenuata]	3.73323	0.154827
LOC109215235	PREDICTED: sugar carrier protein C-like [Nicotiana attenuata]	0.0112233	0
LOC109215236	PREDICTED: protein DETOXIFICATION 49-like [Nicotiana attenuata]	0.661498	0
LOC109215241	PREDICTED: probable receptor-like protein kinase At5g20050 [Nicotiana attenuata]	10.9695	0.406556
LOC109215265	PREDICTED: F-box protein At5g07610-like [Nicotiana attenuata]	0.493117	0.00621087
LOC109215272	PREDICTED: uncharacterized protein LOC109215272 [Nicotiana attenuata]	6.38869	5.83339
LOC109215273	PREDICTED: uncharacterized protein LOC109215273 [Nicotiana attenuata]	0.0295568	0
LOC109215274	PREDICTED: uncharacterized protein LOC109215274 [Nicotiana attenuata]	0.139473	0
LOC109215284	PREDICTED: RNA-binding protein 12-like [Nicotiana attenuata]	270.758	0
LOC109215285	PREDICTED: pre-mRNA polyadenylation factor FIP1-like [Nicotiana attenuata]	264.265	0
LOC109215287	#N/A	#N/A	#N/A
LOC109215292	#N/A	#N/A	#N/A
LOC109215293	PREDICTED: omega-hydroxypalmitate O-feruloyl transferase [Nicotiana attenuata]	0.144276	0
LOC109215297	PREDICTED: uncharacterized protein LOC109215297 [Nicotiana attenuata]	0	0
LOC109215313	PREDICTED: protein DETOXIFICATION 29-like [Nicotiana attenuata]	3.19806	0.379485
LOC109215322	PREDICTED: uncharacterized protein LOC109215322 [Nicotiana attenuata]	4.30049	9.95491
LOC109215324	#N/A	#N/A	#N/A
LOC109215334	PREDICTED: seed biotin-containing protein SBP65-like isoform X1 [Nicotiana attenuata]	0.0358704	0
LOC109215345	PREDICTED: sugar carrier protein C-like [Nicotiana attenuata]	60.2912	30.5786
LOC109215347	PREDICTED: mavicyanin-like [Nicotiana attenuata]	1.21246	0.0261004
LOC109215356	#N/A	#N/A	#N/A
LOC109215365	PREDICTED: abscisic acid receptor PYL12-like [Nicotiana attenuata]	0	0
LOC109215368	PREDICTED: oryzain beta chain-like [Nicotiana attenuata]	0	0
LOC109215371	PREDICTED: cysteine protease XCP2-like [Nicotiana attenuata]	21.2819	2.30948
LOC109215372	PREDICTED: low-temperature-induced cysteine proteinase-like [Nicotiana attenuata]	4.33405	7.27444
LOC109215373	PREDICTED: oryzain beta chain-like [Nicotiana attenuata]	0.471766	57.652
LOC109215378	PREDICTED: dof zinc finger protein DOF3.1-like [Nicotiana attenuata]	3.08159	2.84217
LOC109215383	PREDICTED: oleosin 1-like [Nicotiana attenuata]	0.148935	2.83845
LOC109215393	PREDICTED: protein BIG GRAIN 1-like A [Nicotiana attenuata]	1.39331	0
LOC109215394	PREDICTED: transcription factor MYB82-like [Nicotiana attenuata]	0.258338	0.108082
LOC109215408	PREDICTED: uncharacterized protein LOC109215408 [Nicotiana attenuata]	3.00369	1.41822
LOC109215422	#N/A	#N/A	#N/A
LOC109215423	PREDICTED: uncharacterized protein LOC109215423 [Nicotiana attenuata]	40.6557	204.229
LOC109215439	PREDICTED: lamin-like protein [Nicotiana attenuata]	10.2275	2.51132
LOC109215440	PREDICTED: auxin response factor 24-like isoform X1 [Nicotiana attenuata]	0.194055	0.341034
LOC109215441	PREDICTED: retinol dehydrogenase 12-like [Nicotiana attenuata]	0	0
LOC109215444	PREDICTED: 40S ribosomal protein S12-like [Nicotiana attenuata]	217.566	47.0554
LOC109215452	#N/A	#N/A	#N/A
LOC109215466	PREDICTED: uncharacterized protein LOC109215466 [Nicotiana attenuata]	30.0212	12.3952
LOC109215469	PREDICTED: bidirectional sugar transporter SWEET12-like [Nicotiana attenuata]	11.296	0.116904
LOC109215484	PREDICTED: ubiquitin-40S ribosomal protein S27a [Nicotiana attenuata]	230.004	53.5898
LOC109215506	PREDICTED: protein SRC1-like [Nicotiana attenuata]	0.33412	4.91126
LOC109215507	PREDICTED: uncharacterized protein LOC109215507 [Nicotiana attenuata]	4.68809	1.09304
LOC109215511	PREDICTED: uncharacterized protein LOC109215511 [Nicotiana attenuata]	3.12478	3.26402
LOC109215523	PREDICTED: beta-D-glucosyl crocetin beta-1,6-glucosyltransferase-like [Nicotiana attenuata]	1.85172	0
LOC109215524	PREDICTED: transcriptional regulator SUPERMAN-like [Nicotiana attenuata]	0	0
LOC109215532	PREDICTED: auxin-responsive protein SAUR50-like [Nicotiana attenuata]	0.911073	0.929451
LOC109215552	PREDICTED: acylsugar acyltransferase 3-like [Nicotiana attenuata]	0	0
LOC109215566	PREDICTED: uncharacterized protein LOC109215566 [Nicotiana attenuata]	37.869	32.7056
LOC109215567	#N/A	#N/A	#N/A
LOC109215569	PREDICTED: probable polyamine oxidase 5 [Nicotiana attenuata]	48.7654	9.32288
LOC109215578	PREDICTED: abscisic acid 8'-hydroxylase 1-like [Nicotiana attenuata]	4.00564	5.46893
LOC109215582	PREDICTED: cysteine-rich repeat secretory protein 60-like [Nicotiana attenuata]	3.24916	0.433576
LOC109215591	PREDICTED: probable carotenoid cleavage dioxygenase 4, chloroplastic [Nicotiana attenuata]	0.442652	163.019
LOC109215594	PREDICTED: two-component response regulator ARR17-like [Nicotiana attenuata]	0	0.0415187
LOC109215595	PREDICTED: uncharacterized protein LOC109215595 [Nicotiana attenuata]	0	0
LOC109215605	PREDICTED: classical arabinogalactan protein 4-like [Nicotiana attenuata]	20.7571	0.0667453
LOC109215606	PREDICTED: uncharacterized protein LOC109215606 [Nicotiana attenuata]	0	0.053726
LOC109215607	#N/A	#N/A	#N/A
LOC109215617	PREDICTED: leucine-rich repeat extensin-like protein 3 [Nicotiana attenuata]	19.4073	7.88006
LOC109215619	PREDICTED: mitochondrial import inner membrane translocase subunit TIM17-2-like [Nicotiana attenuata]	17.7141	1.20296
LOC109215620	PREDICTED: zinc finger protein ZAT11-like [Nicotiana attenuata]	3.89331	0.108634
LOC109215621	#N/A	#N/A	#N/A
LOC109215627	PREDICTED: uncharacterized protein LOC109215627 [Nicotiana attenuata]	0.105804	0.13289
LOC109215628	PREDICTED: SNF1-related protein kinase regulatory subunit gamma-like PV42a [Nicotiana attenuata]	0.614604	0.0307605
LOC109215629	PREDICTED: SNW/SKI-interacting protein-like [Nicotiana attenuata]	0.388708	0.0671627
LOC109215637	PREDICTED: G-type lectin S-receptor-like serine/threonine-protein kinase At2g19130 [Nicotiana attenuata]	0.0547934	0
LOC109215642	PREDICTED: transcription factor MYC2-like [Nicotiana attenuata]	55.6089	8.76664
LOC109215656	PREDICTED: transcription factor CYCLOIDEA-like [Nicotiana attenuata]	0	0
LOC109215662	#N/A	#N/A	#N/A
LOC109215667	PREDICTED: proteinase inhibitor type-2 [Nicotiana attenuata]	50.6202	4.41452
LOC109215687	PREDICTED: subtilisin-like protease SBT1.9 [Nicotiana attenuata]	0	0
LOC109215700	PREDICTED: UDP-glucuronate 4-epimerase 1-like [Nicotiana attenuata]	43.0915	21.4102
LOC109215714	PREDICTED: GDSL esterase/lipase At5g45670-like [Nicotiana attenuata]	0.257525	19.0184
LOC109215719	PREDICTED: probable galacturonosyltransferase-like 1 [Nicotiana attenuata]	8.74131	0.916064
LOC109215720	PREDICTED: kirola-like [Nicotiana attenuata]	0	0.322466
LOC109215728	PREDICTED: exportin-T-like [Nicotiana attenuata]	0.38719	0.275453
LOC109215733	PREDICTED: agamous-like MADS-box protein AGL61 [Nicotiana attenuata]	0.0178271	0
LOC109215741	PREDICTED: uncharacterized protein LOC109215741 isoform X1 [Nicotiana attenuata]	7.93476	0.19374
LOC109215746	PREDICTED: beta-D-glucosyl crocetin beta-1,6-glucosyltransferase-like [Nicotiana attenuata]	0	0
LOC109215758	PREDICTED: dof zinc finger protein DOF2.4-like [Nicotiana attenuata]	7.39081	10.5087
LOC109215763	PREDICTED: uncharacterized protein LOC109215763 isoform X1 [Nicotiana attenuata]	4.25425	4.15107
LOC109215765	PREDICTED: uncharacterized protein LOC109215765 [Nicotiana attenuata]	18.686	5.91099
LOC109215780	#N/A	#N/A	#N/A
LOC109215788	PREDICTED: uncharacterized protein LOC109215788 isoform X1 [Nicotiana attenuata]	0	0
LOC109215790	PREDICTED: uncharacterized RING finger protein P8B7.15c-like [Nicotiana attenuata]	0.655123	0.219208
LOC109215793	PREDICTED: vacuolar amino acid transporter 1-like [Nicotiana attenuata]	0	0
LOC109215799	PREDICTED: cyclic dof factor 1-like [Nicotiana attenuata]	17.9994	63.1786
LOC109215816	PREDICTED: F-box/kelch-repeat protein At5g43190 [Nicotiana attenuata]	8.51897	0.309107
LOC109215820	PREDICTED: keratinocyte proline-rich protein-like [Nicotiana attenuata]	0.00982	6.55243
LOC109215846	PREDICTED: histone H2B.3 [Nicotiana attenuata]	158.974	16.7493
LOC109215847	PREDICTED: zinc finger CCCH domain-containing protein 20 [Nicotiana attenuata]	36.515	113.164
LOC109215851	PREDICTED: dof zinc finger protein DOF3.1-like [Nicotiana attenuata]	1.48534	2.02574
LOC109215852	PREDICTED: uncharacterized protein LOC109215852 [Nicotiana attenuata]	0.124828	0.0887618
LOC109215854	PREDICTED: inorganic pyrophosphatase 1-like [Nicotiana attenuata]	40.1427	15.3309
LOC109215855	PREDICTED: RING-H2 finger protein ATL11-like [Nicotiana attenuata]	2.74021	0.0267149
LOC109215870	PREDICTED: GDSL esterase/lipase 5-like [Nicotiana attenuata]	0	0
LOC109215874	PREDICTED: 60S ribosomal protein L31 [Nicotiana attenuata]	95.5023	19.3903
LOC109215884	PREDICTED: peroxidase N1 [Nicotiana attenuata]	96.757	6.62328
LOC109215888	PREDICTED: transcription factor bHLH137 isoform X1 [Nicotiana attenuata]	1.16904	12.7103
LOC109215897	PREDICTED: heavy metal-associated isoprenylated plant protein 16 [Nicotiana attenuata]	55.852	34.0233
LOC109215917	PREDICTED: fasciclin-like arabinogalactan protein 12 [Nicotiana attenuata]	111.16	8.01909
LOC109215928	PREDICTED: inositol-3-phosphate synthase [Nicotiana attenuata]	25.5758	41.0746
LOC109215934	PREDICTED: uncharacterized protein LOC109215934 isoform X1 [Nicotiana attenuata]	8.395	0.119665
LOC109215935	PREDICTED: uncharacterized protein LOC109215935 [Nicotiana attenuata]	0.985598	13.5061
LOC109215954	PREDICTED: receptor-like protein kinase ANXUR1 [Nicotiana attenuata]	0.0760307	0.00885694
LOC109215955	PREDICTED: transcription factor MYB1R1-like [Nicotiana attenuata]	0	0
LOC109215958	PREDICTED: uncharacterized protein LOC109215958 [Nicotiana attenuata]	0.00621197	0
LOC109215959	#N/A	#N/A	#N/A
LOC109215975	PREDICTED: glycine-rich protein 5-like [Nicotiana attenuata]	7.27625	23.0668
LOC109215980	#N/A	#N/A	#N/A
LOC109215982	PREDICTED: glycine-rich RNA-binding protein-like [Nicotiana attenuata]	1107.91	139.028
LOC109215986	PREDICTED: putative ripening-related protein 1 [Nicotiana attenuata]	0	0
LOC109215993	PREDICTED: translocon-associated protein subunit alpha-like [Nicotiana attenuata]	40.898	27.2948
LOC109215994	PREDICTED: peptidyl-prolyl cis-trans isomerase-like [Nicotiana attenuata]	294.111	126.857
LOC109216001	#N/A	#N/A	#N/A
LOC109216006	PREDICTED: protein EXORDIUM-like 3 [Nicotiana attenuata]	48.7917	13.1565
LOC109216011	PREDICTED: phospholipase A2-alpha [Nicotiana attenuata]	21.5541	10.512
LOC109216033	PREDICTED: UPF0481 protein At3g47200-like [Nicotiana attenuata]	0	0.86584
LOC109216037	PREDICTED: transcription factor TCP17-like [Nicotiana attenuata]	0	0.675668
LOC109216040	PREDICTED: uncharacterized protein LOC109216040 [Nicotiana attenuata]	1.93133	0
LOC109216048	PREDICTED: uncharacterized protein LOC109216048 [Nicotiana attenuata]	0.182189	20.4979
LOC109216052	PREDICTED: anther-specific protein TA-29 [Nicotiana attenuata]	0	0.0113239
LOC109216061	PREDICTED: patatin-like protein 2 [Nicotiana attenuata]	0.0386631	0.0300292
LOC109216070	PREDICTED: cytochrome P450 704C1-like isoform X1 [Nicotiana attenuata]	13.7425	0.183979
LOC109216078	PREDICTED: prohibitin-3, mitochondrial-like [Nicotiana attenuata]	33.2504	8.79118
LOC109216079	PREDICTED: indole-3-acetic acid-amido synthetase GH3.6-like [Nicotiana attenuata]	2.58235	0
LOC109216101	PREDICTED: uncharacterized protein LOC109216101 isoform X1 [Nicotiana attenuata]	4.98795	5.75385
LOC109216107	PREDICTED: photosynthetic NDH subunit of subcomplex B 3, chloroplastic-like [Nicotiana attenuata]	1.32056	18.733
LOC109216114	PREDICTED: premnaspirodiene oxygenase-like [Nicotiana attenuata]	35.6704	0.077259
LOC109216120	PREDICTED: homeobox-leucine zipper protein HAT22-like [Nicotiana attenuata]	13.9435	7.06547
LOC109216127	#N/A	#N/A	#N/A
LOC109216130	PREDICTED: scarecrow-like protein 23 [Nicotiana attenuata]	9.77509	15.2737
LOC109216133	#N/A	#N/A	#N/A
LOC109216140	PREDICTED: ethylene-responsive transcription factor ERF027-like [Nicotiana attenuata]	0.0389356	0
LOC109216141	PREDICTED: lysM domain receptor-like kinase 3 isoform X1 [Nicotiana attenuata]	2.7896	0.338708
LOC109216143	PREDICTED: uncharacterized protein LOC109216143 [Nicotiana attenuata]	0.14335	0.0935209
LOC109216155	PREDICTED: universal stress protein PHOS32-like [Nicotiana attenuata]	91.1512	19.0769
LOC109216163	PREDICTED: late embryogenesis abundant protein At1g64065-like [Nicotiana attenuata]	6.24088	0.0190344
LOC109216164	PREDICTED: uncharacterized protein LOC109216164 [Nicotiana attenuata]	0	0
LOC109216169	PREDICTED: probable membrane-associated kinase regulator 2 [Nicotiana attenuata]	2.23621	0.043719
LOC109216172	PREDICTED: berberine bridge enzyme-like 13 [Nicotiana attenuata]	2.8242	0.0091055
LOC109216177	PREDICTED: deoxyuridine 5'-triphosphate nucleotidohydrolase [Nicotiana attenuata]	8.51327	1.10386
LOC109216178	PREDICTED: probable protein phosphatase 2C 34 isoform X1 [Nicotiana attenuata]	12.7978	16.5677
LOC109216181	PREDICTED: putative glycosyltransferase 7 [Nicotiana attenuata]	12.4133	1.52073
LOC109216187	PREDICTED: uncharacterized protein LOC109216187 [Nicotiana attenuata]	0	0
LOC109216191	PREDICTED: uncharacterized protein LOC109216191 [Nicotiana attenuata]	40.6988	12.7766
LOC109216199	PREDICTED: ubiquitin-60S ribosomal protein L40 [Nicotiana attenuata]	47.2674	1.66958
LOC109216200	PREDICTED: serine/threonine-protein kinase OXI1-like [Nicotiana attenuata]	4.33826	2.94405
LOC109216203	PREDICTED: Werner Syndrome-like exonuclease [Nicotiana attenuata]	0.27467	0
LOC109216207	PREDICTED: two-component response regulator ARR6-like [Nicotiana attenuata]	5.10273	0.849
LOC109216209	PREDICTED: F-box protein At3g07870-like [Nicotiana attenuata]	4.73592	0.625986
LOC109216220	PREDICTED: putative non-specific lipid-transfer protein 14 [Nicotiana attenuata]	0.109665	0.0410038
LOC109216222	PREDICTED: stem-specific protein TSJT1-like [Nicotiana attenuata]	3.01208	32.3622
LOC109216225	PREDICTED: uncharacterized protein LOC109216225 [Nicotiana attenuata]	0.882479	0.230186
LOC109216231	PREDICTED: 21 kDa protein-like [Nicotiana attenuata]	9.04965	0
LOC109216232	PREDICTED: uncharacterized protein LOC109216232 [Nicotiana attenuata]	8.84948	2.89437
LOC109216234	#N/A	#N/A	#N/A
LOC109216243	PREDICTED: uncharacterized protein LOC109216243 [Nicotiana attenuata]	8.61519	3.06923
LOC109216244	PREDICTED: uncharacterized protein LOC109216244 [Nicotiana attenuata]	0	0
LOC109216247	PREDICTED: UPF0481 protein At3g47200-like [Nicotiana attenuata]	0.413034	0
LOC109216257	PREDICTED: chaperone protein dnaJ 11, chloroplastic-like [Nicotiana attenuata]	47.0478	531.607
LOC109216268	PREDICTED: uncharacterized acetyltransferase At3g50280-like [Nicotiana attenuata]	45.4682	0.461076
LOC109216278	PREDICTED: vignain-like [Nicotiana attenuata]	0.0100312	0.0061754
LOC109216287	#N/A	#N/A	#N/A
LOC109216295	PREDICTED: PLAT domain-containing protein 3-like [Nicotiana attenuata]	700.521	709.959
LOC109216296	PREDICTED: PLAT domain-containing protein 3-like [Nicotiana attenuata]	155.889	17.822
LOC109216300	PREDICTED: uncharacterized protein LOC109216300 [Nicotiana attenuata]	0.685276	0.304255
LOC109216314	PREDICTED: phosphoenolpyruvate carboxylase kinase 2-like [Nicotiana attenuata]	8.73951	0.51448
LOC109216315	PREDICTED: uncharacterized protein LOC109216315 [Nicotiana attenuata]	5.20143	0
LOC109216317	PREDICTED: uncharacterized protein LOC109216317 [Nicotiana attenuata]	0.0143816	0
LOC109216318	PREDICTED: uncharacterized protein LOC109216318 [Nicotiana attenuata]	8.11852	0.071482
LOC109216334	PREDICTED: mitogen-activated protein kinase kinase kinase NPK1-like [Nicotiana attenuata]	0.040247	0
LOC109216355	PREDICTED: uncharacterized protein LOC109216355 [Nicotiana attenuata]	0	0
LOC109216361	PREDICTED: RING-H2 finger protein ATL78-like [Nicotiana attenuata]	3.52135	0.454291
LOC109216365	PREDICTED: receptor kinase-like protein Xa21 [Nicotiana attenuata]	0	0
LOC109216372	PREDICTED: transcription factor RAX3-like [Nicotiana attenuata]	0	0
LOC109216373	PREDICTED: cytochrome b561 and DOMON domain-containing protein At5g35735-like [Nicotiana attenuata]	4.52323	0.0755163
LOC109216374	PREDICTED: cytochrome b561 and DOMON domain-containing protein At2g04850 [Nicotiana attenuata]	21.25	1.18186
LOC109216376	PREDICTED: short-chain dehydrogenase reductase 3b-like [Nicotiana attenuata]	8.27107	0.251335
LOC109216386	PREDICTED: uncharacterized protein LOC109216386 [Nicotiana attenuata]	13.7141	0.216147
LOC109216390	PREDICTED: histidine-containing phosphotransfer protein 1-like [Nicotiana attenuata]	10.4642	7.88779
LOC109216392	PREDICTED: uncharacterized protein LOC109216392 [Nicotiana attenuata]	1.03602	0.0759753
LOC109216393	PREDICTED: protein FANTASTIC FOUR 1-like [Nicotiana attenuata]	0	0
LOC109216409	#N/A	#N/A	#N/A
LOC109216413	PREDICTED: 60S ribosomal protein L18-2 [Nicotiana attenuata]	47.9234	22.8465
LOC109216417	PREDICTED: delta(12)-fatty-acid desaturase FAD2-like [Nicotiana attenuata]	0.0658567	0
LOC109216419	PREDICTED: putative defensin-like protein 20 [Nicotiana attenuata]	0	0
LOC109216426	PREDICTED: F-box/LRR-repeat protein 4 [Nicotiana attenuata]	16.7667	5.43639
LOC109216439	PREDICTED: probable pectinesterase/pectinesterase inhibitor 41 [Nicotiana attenuata]	21.31	0
LOC109216445	PREDICTED: ethylene-responsive transcription factor RAP2-4-like [Nicotiana attenuata]	50.6325	34.2909
LOC109216451	PREDICTED: potassium channel KAT3-like isoform X1 [Nicotiana attenuata]	0.190292	22.3326
LOC109216457	PREDICTED: UDP-glucose flavonoid 3-O-glucosyltransferase 7-like [Nicotiana attenuata]	0.376862	0
LOC109216458	PREDICTED: scopoletin glucosyltransferase-like [Nicotiana attenuata]	1.10776	0.716459
LOC109216460	PREDICTED: uncharacterized protein LOC109216460 [Nicotiana attenuata]	22.4264	6.67994
LOC109216470	#N/A	#N/A	#N/A
LOC109216476	PREDICTED: bZIP transcription factor 11-like [Nicotiana attenuata]	84.5844	0.0194437
LOC109216481	PREDICTED: transcription factor SPEECHLESS [Nicotiana attenuata]	0	0.205309
LOC109216490	#N/A	#N/A	#N/A
LOC109216498	PREDICTED: protein GPR107-like [Nicotiana attenuata]	46.7854	8.50891
LOC109216501	PREDICTED: ABC transporter G family member 20-like [Nicotiana attenuata]	42.3894	0.00812007
LOC109216504	PREDICTED: endoglucanase 16-like [Nicotiana attenuata]	0	0
LOC109216505	PREDICTED: probable sugar phosphate/phosphate translocator At4g32390 [Nicotiana attenuata]	0.300334	0.024829
LOC109216524	PREDICTED: uncharacterized protein LOC109216524 [Nicotiana attenuata]	0	0
LOC109216531	PREDICTED: protein ESKIMO 1-like [Nicotiana attenuata]	10.1176	0.546373
LOC109216537	PREDICTED: LOW QUALITY PROTEIN: xyloglucan galactosyltransferase XLT2-like [Nicotiana attenuata]	0.057633	0
LOC109216539	PREDICTED: pollen-specific leucine-rich repeat extensin-like protein 2 [Nicotiana attenuata]	0.621773	0
LOC109216543	PREDICTED: 5-epi-aristolochene synthase 1-like [Nicotiana attenuata]	1.16696	12.4273
LOC109216544	PREDICTED: uncharacterized protein LOC109216544 [Nicotiana attenuata]	0	0.00354563
LOC109216554	PREDICTED: probable pectinesterase 53 isoform X1 [Nicotiana attenuata]	0.028002	0.479228
LOC109216575	PREDICTED: uncharacterized protein LOC109216575 [Nicotiana attenuata]	8.58282	46.8137
LOC109216588	PREDICTED: uncharacterized protein LOC109216588 [Nicotiana attenuata]	0.0652581	0
LOC109216589	PREDICTED: uncharacterized protein LOC109216589 [Nicotiana attenuata]	0.170272	0
LOC109216596	PREDICTED: 11-beta-hydroxysteroid dehydrogenase-like 6 [Nicotiana attenuata]	0	0.143258
LOC109216605	PREDICTED: uncharacterized protein At3g28850-like [Nicotiana attenuata]	1.11868	0.343765
LOC109216610	PREDICTED: protein kinase byr2-like [Nicotiana attenuata]	0	0
LOC109216619	PREDICTED: protein EPIDERMAL PATTERNING FACTOR 2 isoform X1 [Nicotiana attenuata]	0.111325	2.27288
LOC109216620	PREDICTED: early nodulin-like protein 1 [Nicotiana attenuata]	0.0346232	0
LOC109216621	PREDICTED: uncharacterized protein LOC109216621 [Nicotiana attenuata]	10.6609	5.50073
LOC109216628	#N/A	#N/A	#N/A
LOC109216645	PREDICTED: transcription factor MYC2-like [Nicotiana attenuata]	0.0283657	0
LOC109216651	PREDICTED: probable membrane-associated kinase regulator 4 [Nicotiana attenuata]	0	0
LOC109216657	PREDICTED: uncharacterized protein LOC109216657 [Nicotiana attenuata]	41.0354	1.19207
LOC109216659	#N/A	#N/A	#N/A
LOC109216669	PREDICTED: regulatory protein NPR5-like [Nicotiana attenuata]	0.117907	0.0636403
LOC109216675	PREDICTED: protein RESPONSE TO LOW SULFUR 3-like [Nicotiana attenuata]	2.92469	2.796
LOC109216685	PREDICTED: uncharacterized protein LOC109216685 [Nicotiana attenuata]	2.93937	0.842896
LOC109216690	PREDICTED: histone deacetylase HDT2-like [Nicotiana attenuata]	103.608	5.46409
LOC109216691	PREDICTED: uncharacterized protein LOC109216691 [Nicotiana attenuata]	14.7146	49.9267
LOC109216713	#N/A	#N/A	#N/A
LOC109216715	PREDICTED: photosystem II repair protein PSB27-H1, chloroplastic [Nicotiana attenuata]	0.193441	259.79
LOC109216733	PREDICTED: protein DOG1-like 1 [Nicotiana attenuata]	0.0238869	0
LOC109216734	PREDICTED: protein DOG1-like 3 [Nicotiana attenuata]	0	0
LOC109216744	PREDICTED: probable xyloglucan endotransglucosylase/hydrolase protein 28 [Nicotiana attenuata]	123.147	20.7204
LOC109216745	#N/A	#N/A	#N/A
LOC109216747	PREDICTED: E3 ubiquitin-protein ligase ATL42-like [Nicotiana attenuata]	4.01129	0.0575575
LOC109216750	PREDICTED: auxin-responsive protein SAUR21-like, partial [Nicotiana attenuata]	0	18.9255
LOC109216751	PREDICTED: auxin-responsive protein SAUR68-like [Nicotiana attenuata]	0.741409	3.52527
LOC109216756	PREDICTED: uncharacterized protein LOC109216756 [Nicotiana attenuata]	6.54296	0.110426
LOC109216769	PREDICTED: probable nucleoredoxin 1 [Nicotiana attenuata]	0.101894	0
LOC109216776	PREDICTED: stress-response A/B barrel domain-containing protein UP3 [Nicotiana attenuata]	36.0538	34.5891
LOC109216797	PREDICTED: uncharacterized protein LOC109216797 [Nicotiana attenuata]	3.67658	0.356797
LOC109216798	#N/A	#N/A	#N/A
LOC109216800	PREDICTED: zinc finger protein WIP6-like [Nicotiana attenuata]	0	0
LOC109216814	PREDICTED: heat shock 22 kDa protein, mitochondrial-like [Nicotiana attenuata]	0.369799	0
LOC109216817	PREDICTED: small heat shock protein, chloroplastic-like [Nicotiana attenuata]	2.70756	4.11065
LOC109216818	PREDICTED: uncharacterized protein C5E4.10c [Nicotiana attenuata]	9.42241	9.91151
LOC109216819	PREDICTED: 14.7 kDa heat shock protein-like [Nicotiana attenuata]	10.6271	7.84005
LOC109216834	PREDICTED: katanin p60 ATPase-containing subunit A1-like [Nicotiana attenuata]	0.0392404	0
LOC109216850	PREDICTED: uncharacterized protein LOC109216850 [Nicotiana attenuata]	0.816583	0.717281
LOC109216859	PREDICTED: cytochrome P450 94A1-like [Nicotiana attenuata]	0.353791	0.00645587
LOC109216866	PREDICTED: mini zinc finger protein 2-like [Nicotiana attenuata]	1.37958	0
LOC109216875	PREDICTED: cytochrome P450 94A1-like [Nicotiana attenuata]	0.0496425	0
LOC109216877	PREDICTED: CASP-like protein PIMP1 [Nicotiana attenuata]	0.0115119	0
LOC109216882	PREDICTED: uncharacterized protein LOC109216882 [Nicotiana attenuata]	26.1414	1.16544
LOC109216894	PREDICTED: probable BOI-related E3 ubiquitin-protein ligase 3 [Nicotiana attenuata]	1.98174	2.04741
LOC109216910	PREDICTED: receptor kinase-like protein Xa21 isoform X1 [Nicotiana attenuata]	5.65383	11.6526
LOC109216917	PREDICTED: cytochrome P450 94C1-like [Nicotiana attenuata]	1.54824	0.0529591
LOC109216931	PREDICTED: ras-related protein Rab-2-B-like [Nicotiana attenuata]	0.0132615	0.0114866
LOC109216934	PREDICTED: uncharacterized protein LOC109216934 [Nicotiana attenuata]	0.499599	0.864752
LOC109216941	PREDICTED: cytochrome P450 703A2-like, partial [Nicotiana attenuata]	0.00765227	0
LOC109216942	PREDICTED: protein trichome birefringence-like 19, partial [Nicotiana attenuata]	1.53839	1.07924
LOC109216945	PREDICTED: succinate dehydrogenase assembly factor 1, mitochondrial-like [Nicotiana attenuata]	0.076744	0
LOC109216949	PREDICTED: heat stress transcription factor A-2c-like [Nicotiana attenuata]	0	0
LOC109216953	PREDICTED: uncharacterized protein LOC109216953 [Nicotiana attenuata]	5.57648	1.63816
LOC109216956	#N/A	#N/A	#N/A
LOC109216967	PREDICTED: aldehyde oxidase GLOX-like [Nicotiana attenuata]	0.0571765	0.171578
LOC109216968	#N/A	#N/A	#N/A
LOC109216971	PREDICTED: putative lipid-transfer protein DIR1 [Nicotiana attenuata]	172.64	0
LOC109216978	PREDICTED: trans-resveratrol di-O-methyltransferase-like [Nicotiana attenuata]	0.384945	0.317614
LOC109216979	PREDICTED: uncharacterized protein LOC109216979 [Nicotiana attenuata]	0	0
LOC109216988	PREDICTED: zinc finger protein 8-like [Nicotiana attenuata]	0.0127721	0.325098
LOC109216995	PREDICTED: pectinesterase-like [Nicotiana attenuata]	0.0636989	0
LOC109216999	PREDICTED: probable myosin-binding protein 5 [Nicotiana attenuata]	0.102586	0.0069487
LOC109217017	PREDICTED: protein SHORT-ROOT-like [Nicotiana attenuata]	0.31755	0.0386498
LOC109217023	PREDICTED: SKP1-like protein 12 [Nicotiana attenuata]	10.4453	3.93241
LOC109217024	PREDICTED: SKP1-like protein 12 [Nicotiana attenuata]	0	0
LOC109217028	PREDICTED: stress-induced protein KIN2-like [Nicotiana attenuata]	0.0180313	0
LOC109217040	PREDICTED: protein GPR107-like [Nicotiana attenuata]	0	0
LOC109217042	PREDICTED: ammonium transporter 1 member 2 [Nicotiana attenuata]	6.8716	15.0499
LOC109217065	PREDICTED: putative F-box/LRR-repeat protein 23 [Nicotiana attenuata]	0	0
LOC109217080	PREDICTED: galactinol synthase 1-like [Nicotiana attenuata]	0	0
LOC109217089	PREDICTED: protein IQ-DOMAIN 31-like [Nicotiana attenuata]	2.20862	0.482699
LOC109217090	PREDICTED: uncharacterized protein LOC109217090 [Nicotiana attenuata]	0.347583	105.042
LOC109217103	PREDICTED: probable glutathione S-transferase [Nicotiana attenuata]	173.745	2.28433
LOC109217107	PREDICTED: glucan endo-1,3-beta-glucosidase 5-like [Nicotiana attenuata]	4.31443	4.28741
LOC109217109	#N/A	#N/A	#N/A
LOC109217118	PREDICTED: uncharacterized protein LOC109217118 isoform X1 [Nicotiana attenuata]	22.6567	10.4274
LOC109217122	PREDICTED: probable galacturonosyltransferase-like 7 [Nicotiana attenuata]	0.245105	0.444946
LOC109217129	PREDICTED: uncharacterized protein At2g23090-like [Nicotiana attenuata]	404.293	115.373
LOC109217130	PREDICTED: ATP synthase delta chain, chloroplastic [Nicotiana attenuata]	8.78159	1485.11
LOC109217138	PREDICTED: acyl-lipid (9-3)-desaturase-like [Nicotiana attenuata]	7.95424	43.755
LOC109217144	PREDICTED: vinorine synthase-like [Nicotiana attenuata]	0.142859	0
LOC109217147	PREDICTED: plant cysteine oxidase 2-like [Nicotiana attenuata]	13.1782	5.73788
LOC109217161	PREDICTED: BTB/POZ domain-containing protein At3g19850-like [Nicotiana attenuata]	11.5601	16.6037
LOC109217170	PREDICTED: glutathione transferase GST 23-like [Nicotiana attenuata]	32.082	0.823196
LOC109217171	PREDICTED: uncharacterized protein At1g43920, Chloroplastic-like [Nicotiana attenuata]	0	0
LOC109217172	PREDICTED: auxin-responsive protein IAA33 [Nicotiana attenuata]	0.833198	0.272523
LOC109217176	PREDICTED: uncharacterized protein LOC109217176 [Nicotiana attenuata]	93.1928	15.6398
LOC109217184	PREDICTED: uncharacterized protein LOC109217184 [Nicotiana attenuata]	56.7366	18.7639
LOC109217188	PREDICTED: calcium uniporter protein 2, mitochondrial-like [Nicotiana attenuata]	10.2835	20.4757
LOC109217193	PREDICTED: probable calcium-binding protein CML36 [Nicotiana attenuata]	85.8284	82.4896
LOC109217194	#N/A	#N/A	#N/A
LOC109217198	PREDICTED: uncharacterized protein LOC109217198 [Nicotiana attenuata]	16.7139	0.255153
LOC109217200	PREDICTED: uncharacterized protein LOC109217200 [Nicotiana attenuata]	1.00933	1.21715
LOC109217201	PREDICTED: uncharacterized protein LOC109217201 [Nicotiana attenuata]	28.5401	4.38694
LOC109217202	PREDICTED: uncharacterized protein LOC109217202 [Nicotiana attenuata]	36.7144	14.3099
LOC109217212	PREDICTED: aspartic proteinase PCS1-like [Nicotiana attenuata]	42.8977	11.2409
LOC109217214	PREDICTED: monothiol glutaredoxin-S1-like [Nicotiana attenuata]	0	0.753634
LOC109217217	PREDICTED: inactive protein RESTRICTED TEV MOVEMENT 1-like [Nicotiana attenuata]	0.0256314	0
LOC109217235	PREDICTED: uncharacterized protein LOC109217235 [Nicotiana attenuata]	0.790532	0.627306
LOC109217237	PREDICTED: probable (S)-N-methylcoclaurine 3'-hydroxylase isozyme 2 [Nicotiana attenuata]	0.62343	0
LOC109217242	PREDICTED: Werner Syndrome-like exonuclease [Nicotiana attenuata]	10.2873	0.796087
LOC109217244	PREDICTED: uncharacterized protein At2g27730, mitochondrial-like [Nicotiana attenuata]	188.808	52.4294
LOC109217248	PREDICTED: egg cell-secreted protein 1.4-like [Nicotiana attenuata]	0	0
LOC109217254	#N/A	#N/A	#N/A
LOC109217262	PREDICTED: uncharacterized protein LOC109217262 [Nicotiana attenuata]	51.2087	26.6018
LOC109217271	PREDICTED: protein NDR1-like [Nicotiana attenuata]	2.2151	1.41071
LOC109217292	PREDICTED: transcription factor MYB44-like [Nicotiana attenuata]	52.5846	44.9422
LOC109217298	PREDICTED: S-adenosylmethionine decarboxylase proenzyme-like [Nicotiana attenuata]	76.2875	146.557
LOC109217303	PREDICTED: anthocyanidin 3-O-glucosyltransferase 6-like [Nicotiana attenuata]	0.0632635	36.8179
LOC109217307	#N/A	#N/A	#N/A
LOC109217308	PREDICTED: vinorine synthase-like [Nicotiana attenuata]	0.0151016	0
LOC109217310	PREDICTED: proteinase inhibitor PSI-1.2 [Nicotiana attenuata]	61.3036	2.06486
LOC109217313	PREDICTED: 17.3 kDa class II heat shock protein-like [Nicotiana attenuata]	0.228742	0.221816
LOC109217333	#N/A	#N/A	#N/A
LOC109217334	PREDICTED: staphylococcal-like nuclease CAN2 [Nicotiana attenuata]	27.9947	15.4625
LOC109217340	PREDICTED: peroxidase 41-like [Nicotiana attenuata]	0	0.00974993
LOC109217354	PREDICTED: pectinesterase-like [Nicotiana attenuata]	0	0
LOC109217355	PREDICTED: pectinesterase-like [Nicotiana attenuata]	0	0
LOC109217362	PREDICTED: non-specific lipid-transfer protein-like protein At2g13820 [Nicotiana attenuata]	2.01512	0.0296459
LOC109217363	PREDICTED: thioredoxin H2-like [Nicotiana attenuata]	0.04278	0
LOC109217367	PREDICTED: E3 ubiquitin-protein ligase PUB24-like [Nicotiana attenuata]	0.169126	0.0311619
LOC109217369	PREDICTED: protein WVD2-like 2 [Nicotiana attenuata]	0	0
LOC109217370	#N/A	#N/A	#N/A
LOC109217371	#N/A	#N/A	#N/A
LOC109217372	PREDICTED: auxin-responsive protein SAUR32-like [Nicotiana attenuata]	32.515	27.9494
LOC109217380	#N/A	#N/A	#N/A
LOC109217381	PREDICTED: LOW QUALITY PROTEIN: respiratory burst oxidase homolog protein B-like [Nicotiana attenuata]	0.05354	0.0153863
LOC109217383	PREDICTED: heavy metal-associated isoprenylated plant protein 35-like [Nicotiana attenuata]	43.5946	4.18081
LOC109217384	PREDICTED: uncharacterized protein LOC109217384 [Nicotiana attenuata]	0.330085	0.156973
LOC109217388	PREDICTED: loricrin-like [Nicotiana attenuata]	0.20793	0.0962259
LOC109217393	PREDICTED: uncharacterized protein LOC109217393 [Nicotiana attenuata]	0	5.31022
LOC109217394	PREDICTED: uncharacterized protein LOC109217394 [Nicotiana attenuata]	2.14069	0
LOC109217403	PREDICTED: protein SRC2-like [Nicotiana attenuata]	116.518	87.8733
LOC109217408	PREDICTED: DNA repair protein RAD50-like [Nicotiana attenuata]	0.0116832	0.0064377
LOC109217411	PREDICTED: uncharacterized protein LOC109217411 [Nicotiana attenuata]	5.55486	3.43353
LOC109217413	PREDICTED: uncharacterized protein LOC109217413 [Nicotiana attenuata]	0.769906	0.160393
LOC109217423	PREDICTED: uncharacterized protein LOC109217423 [Nicotiana attenuata]	9.19573	4.90095
LOC109217432	#N/A	#N/A	#N/A
LOC109217439	#N/A	#N/A	#N/A
LOC109217442	PREDICTED: seed biotin-containing protein SBP65-like isoform X1 [Nicotiana attenuata]	0.0151806	0
LOC109217447	PREDICTED: zinc finger A20 and AN1 domain-containing stress-associated protein 5-like [Nicotiana attenuata]	36.3815	9.26841
LOC109217460	PREDICTED: arogenate dehydrogenase 2, chloroplastic [Nicotiana attenuata]	13.2362	2.12442
LOC109217469	PREDICTED: cytochrome P450 71A6-like [Nicotiana attenuata]	2.37313	0.632519
LOC109217472	PREDICTED: patatin-like protein 1 [Nicotiana attenuata]	4.43069	0.281376
LOC109217478	PREDICTED: probable aspartyl protease At4g16563 [Nicotiana attenuata]	0.0558896	0
LOC109217487	PREDICTED: non-specific lipid-transfer protein 1-like [Nicotiana attenuata]	0.0635193	0
LOC109217496	#N/A	#N/A	#N/A
LOC109217509	PREDICTED: LOW QUALITY PROTEIN: acyl-CoA--sterol O-acyltransferase 1-like [Nicotiana attenuata]	8.69989	5.06353
LOC109217522	PREDICTED: putative F-box protein At1g65770 [Nicotiana attenuata]	1.97505	0.00856197
LOC109217533	PREDICTED: uncharacterized protein LOC109217533 [Nicotiana attenuata]	29.4316	19.7632
LOC109217534	PREDICTED: uncharacterized protein LOC109217534 [Nicotiana attenuata]	0.0241891	0
LOC109217537	PREDICTED: F-box protein PP2-A13-like [Nicotiana attenuata]	11.7867	42.4414
LOC109217542	PREDICTED: auxin-responsive protein SAUR22-like [Nicotiana attenuata]	0.540046	2.35545
LOC109217555	#N/A	#N/A	#N/A
LOC109217556	PREDICTED: premnaspirodiene oxygenase-like [Nicotiana attenuata]	42.0754	0.0587271
LOC109217574	PREDICTED: uncharacterized protein DDB_G0284459-like [Nicotiana attenuata]	0.475981	0.165489
LOC109217576	PREDICTED: glucan endo-1,3-beta-glucosidase 1 [Nicotiana attenuata]	19.1818	1.93524
LOC109217590	PREDICTED: UPF0481 protein At3g47200 [Nicotiana attenuata]	4.27425	0.00656863
LOC109217602	PREDICTED: histone H4 [Nicotiana attenuata]	71.1421	11.9485
LOC109217603	PREDICTED: CASP-like protein 4C2 [Nicotiana attenuata]	3.80158	3.99
LOC109217624	PREDICTED: Werner Syndrome-like exonuclease [Nicotiana attenuata]	0.725587	0.0144641
LOC109217627	PREDICTED: uncharacterized protein LOC109217627 [Nicotiana attenuata]	823.1	202.454
LOC109217653	PREDICTED: uncharacterized protein At1g15400-like [Nicotiana attenuata]	45.662	9.19574
LOC109217654	PREDICTED: F-box protein At5g49610-like [Nicotiana attenuata]	3.3219	0.670953
LOC109217660	PREDICTED: probable carbohydrate esterase At4g34215 [Nicotiana attenuata]	0	0
LOC109217693	PREDICTED: probable carboxylesterase 2 [Nicotiana attenuata]	2.09683	32.6484
LOC109217694	#N/A	#N/A	#N/A
LOC109217700	PREDICTED: uncharacterized protein LOC109217700 [Nicotiana attenuata]	0.438187	2.14559
LOC109217723	PREDICTED: uncharacterized protein LOC109217723 [Nicotiana attenuata]	0.0456227	0.471436
LOC109217730	PREDICTED: lysM domain receptor-like kinase 3 [Nicotiana attenuata]	2.68036	1.44191
LOC109217731	PREDICTED: myb family transcription factor PHL11-like [Nicotiana attenuata]	1.05379	0.0715327
LOC109217746	PREDICTED: LOB domain-containing protein 41-like [Nicotiana attenuata]	4.73563	0.154982
LOC109217755	PREDICTED: photosystem II 5 kDa protein, chloroplastic-like [Nicotiana attenuata]	2.05618	540.304
LOC109217763	PREDICTED: putative F-box protein At3g21120 [Nicotiana attenuata]	0.235247	0.0153288
LOC109217775	PREDICTED: cytochrome P450 CYP736A12-like [Nicotiana attenuata]	0	0
LOC109217796	PREDICTED: em-like protein GEA6 [Nicotiana attenuata]	0.240222	0
LOC109217802	PREDICTED: wound-induced protein 1 [Nicotiana attenuata]	0.862807	2.97689
LOC109217808	PREDICTED: probable rhamnogalacturonate lyase B isoform X1 [Nicotiana attenuata]	1.95012	0.803474
LOC109217819	PREDICTED: zinc finger CCCH domain-containing protein 20-like [Nicotiana attenuata]	19.1129	5.11678
LOC109217834	PREDICTED: putative G3BP-like protein [Nicotiana attenuata]	0.0149615	0
LOC109217841	PREDICTED: bifunctional epoxide hydrolase 2-like [Nicotiana attenuata]	0.00739073	0.0220724
LOC109217851	#N/A	#N/A	#N/A
LOC109217854	PREDICTED: zinc finger protein ZAT10-like [Nicotiana attenuata]	3.19373	0.0497464
LOC109217860	PREDICTED: auxin-responsive protein SAUR50-like [Nicotiana attenuata]	0	0
LOC109217861	PREDICTED: heavy metal-associated isoprenylated plant protein 3-like [Nicotiana attenuata]	0.0222852	0.0254955
LOC109217864	PREDICTED: leucine-rich repeat extensin-like protein 3 [Nicotiana attenuata]	0	0
LOC109217866	PREDICTED: probable E3 ubiquitin-protein ligase RHA4A [Nicotiana attenuata]	24.0055	6.73735
LOC109217867	PREDICTED: soluble inorganic pyrophosphatase PPA1-like [Nicotiana attenuata]	60.5692	0.353104
LOC109217870	PREDICTED: photosynthetic NDH subunit of subcomplex B 3, chloroplastic [Nicotiana attenuata]	8.63849	185.136
LOC109217871	PREDICTED: zinc finger CCCH domain-containing protein 53-like isoform X1 [Nicotiana attenuata]	57.2355	25.2633
LOC109217875	PREDICTED: protein MIZU-KUSSEI 1 [Nicotiana attenuata]	1.34601	3.00447
LOC109217877	PREDICTED: osmotin-like protein [Nicotiana attenuata]	70.858	22.4154
LOC109217882	PREDICTED: THO complex subunit 4B-like isoform X1 [Nicotiana attenuata]	2.10029	0.228063
LOC109217889	PREDICTED: glutathione S-transferase U9-like [Nicotiana attenuata]	56.8401	0
LOC109217890	#N/A	#N/A	#N/A
LOC109217892	PREDICTED: probable WRKY transcription factor 65 isoform X1 [Nicotiana attenuata]	43.4278	1.63617
LOC109217899	PREDICTED: uncharacterized protein LOC109217899 [Nicotiana attenuata]	33.577	19.7061
LOC109217907	PREDICTED: uncharacterized protein LOC109217907 [Nicotiana attenuata]	0.0163151	0
LOC109217917	PREDICTED: probable inactive poly [ADP-ribose] polymerase SRO5 [Nicotiana attenuata]	4.54478	3.18493
LOC109217928	PREDICTED: acetylajmalan esterase-like [Nicotiana attenuata]	260.347	4.05854
LOC109217930	PREDICTED: uncharacterized protein LOC109217930 [Nicotiana attenuata]	0.549811	0.106813
LOC109217933	PREDICTED: seipin-2-like [Nicotiana attenuata]	0.00719257	0
LOC109217937	PREDICTED: NEP1-interacting protein-like 1 [Nicotiana attenuata]	29.7801	4.44213
LOC109217939	PREDICTED: receptor-like protein kinase HERK 1 [Nicotiana attenuata]	0.4507	1.96021
LOC109217941	PREDICTED: LRR receptor-like serine/threonine-protein kinase ERL1 [Nicotiana attenuata]	0.0100698	0.401795
LOC109217945	PREDICTED: transcription factor MYB44-like [Nicotiana attenuata]	7.35596	1.73899
LOC109217953	PREDICTED: uncharacterized protein LOC109217953 [Nicotiana attenuata]	7.87777	0.139975
LOC109217961	#N/A	#N/A	#N/A
LOC109217966	PREDICTED: uncharacterized protein LOC109217966 [Nicotiana attenuata]	0.406931	0.0316168
LOC109217981	PREDICTED: glutathione S-transferase U10-like [Nicotiana attenuata]	59.5409	0.0589407
LOC109217982	#N/A	#N/A	#N/A
LOC109217983	PREDICTED: glutathione S-transferase U10-like [Nicotiana attenuata]	52.487	0.306414
LOC109217986	PREDICTED: BEL1-like homeodomain protein 2, partial [Nicotiana attenuata]	8.20355	16.5589
LOC109217988	PREDICTED: E3 ubiquitin-protein ligase ATL23-like [Nicotiana attenuata]	0	0
LOC109217991	PREDICTED: auxin-responsive protein SAUR32-like [Nicotiana attenuata]	0.143937	0
LOC109217998	PREDICTED: zinc-finger homeodomain protein 9-like [Nicotiana attenuata]	0.249318	16.7898
LOC109218006	PREDICTED: glucan endo-1,3-beta-glucosidase, acidic-like [Nicotiana attenuata]	0	0
LOC109218024	PREDICTED: arabinogalactan peptide 13-like [Nicotiana attenuata]	23.3213	1.98533
LOC109218025	PREDICTED: transcription factor TCP10-like [Nicotiana attenuata]	0.0485624	0
LOC109218038	PREDICTED: G-type lectin S-receptor-like serine/threonine-protein kinase LECRK2 [Nicotiana attenuata]	1.14228	0.0435638
LOC109218052	PREDICTED: cysteine-rich repeat secretory protein 15 [Nicotiana attenuata]	20.0779	7.28003
LOC109218055	PREDICTED: E3 ubiquitin-protein ligase RING1-like [Nicotiana attenuata]	4.98112	0.280513
LOC109218057	PREDICTED: protein YIPF5 homolog [Nicotiana attenuata]	22.2154	4.64778
LOC109218058	PREDICTED: WRKY transcription factor 22-like [Nicotiana attenuata]	0.476291	0
LOC109218074	PREDICTED: polyphenol oxidase E, chloroplastic-like [Nicotiana attenuata]	0	0
LOC109218075	#N/A	#N/A	#N/A
LOC109218081	PREDICTED: calmodulin-like protein 3 [Nicotiana attenuata]	0.0100105	7.40928
LOC109218087	PREDICTED: uncharacterized CRM domain-containing protein At3g25440, chloroplastic-like isoform X1 [Nicotiana attenuata]	1.81653	3.26278
LOC109218093	PREDICTED: 11S globulin seed storage protein 2-like [Nicotiana attenuata]	0.00350787	0
LOC109218094	PREDICTED: uncharacterized protein LOC109218094 [Nicotiana attenuata]	0.0437932	0
LOC109218095	PREDICTED: uncharacterized protein LOC109218095 [Nicotiana attenuata]	0.135628	0.0559153
LOC109218101	PREDICTED: transmembrane protein 234 homolog [Nicotiana attenuata]	28.5345	5.86729
LOC109218110	PREDICTED: uncharacterized protein LOC109218110 [Nicotiana attenuata]	0.820942	0.834364
LOC109218128	PREDICTED: B3 domain-containing transcription factor ABI3-like [Nicotiana attenuata]	0	0
LOC109218142	PREDICTED: uncharacterized protein LOC109218142 [Nicotiana attenuata]	0.93028	0.137926
LOC109218151	PREDICTED: serine/threonine-protein kinase BLUS1-like [Nicotiana attenuata]	0	0.0106459
LOC109218154	PREDICTED: uncharacterized protein LOC109218154 [Nicotiana attenuata]	2.18541	0.710015
LOC109218161	PREDICTED: uncharacterized protein LOC109218161 [Nicotiana attenuata]	2.7019	4.11043
[truncated: 3,912 more rows]

## Sheet: common DMV genes TAU index 
	Root FPKM	Leaf FPKM	Preferred Sample	TAU Index		TF family
LOC109205110	0	3664.93	Leaf FPKM	1	PREDICTED: photosystem I reaction center subunit psaK, chloroplastic [Nicotiana attenuata]	--
LOC109205116	0	0	Root FPKM	0	PREDICTED: histone-lysine N-methyltransferase ATX4-like [Nicotiana attenuata]	--
LOC109205128	0.207504	0	Root FPKM	1	PREDICTED: agamous-like MADS-box protein AGL62 [Nicotiana attenuata]	M-type
LOC109205131	36.5261	0	Root FPKM	1	PREDICTED: uclacyanin 1-like [Nicotiana attenuata]	--
LOC109205146	183.933	51.6692	Root FPKM	0.719087	PREDICTED: 40S ribosomal protein S2-3-like [Nicotiana attenuata]	--
LOC109205147	0.950012	0.0946882	Root FPKM	0.900329	PREDICTED: F-box/kelch-repeat protein SKIP25-like [Nicotiana attenuata]	--
LOC109205160	0.100493	0	Root FPKM	1	PREDICTED: FAS1 domain-containing protein SELMODRAFT_448915-like [Nicotiana attenuata]	--
LOC109205163	0	0	Root FPKM	0	PREDICTED: uncharacterized protein LOC109205163 [Nicotiana attenuata]	--
LOC109205170	22.5535	24.6588	Leaf FPKM	0.0853771	PREDICTED: uncharacterized protein LOC109205170 [Nicotiana attenuata]	--
LOC109205172	0.0252141	0.112326	Leaf FPKM	0.775527	PREDICTED: protein FANTASTIC FOUR 1-like [Nicotiana attenuata]	--
LOC109205182	0.992068	2.813	Leaf FPKM	0.647328	PREDICTED: uncharacterized protein LOC109205182 [Nicotiana attenuata]	--
LOC109205183	0.273967	0.116469	Root FPKM	0.57488	PREDICTED: uncharacterized protein LOC109205183 [Nicotiana attenuata]	--
LOC109205185	65.6089	1.23684	Root FPKM	0.981148	PREDICTED: glucuronoxylan 4-O-methyltransferase 3-like [Nicotiana attenuata]	--
LOC109205196	30.2429	42.0738	Leaf FPKM	0.281194	PREDICTED: ylmG homolog protein 1-2, chloroplastic-like [Nicotiana attenuata]	--
LOC109205197	9.06841	0.123499	Root FPKM	0.986381	PREDICTED: protein MIZU-KUSSEI 1-like [Nicotiana attenuata]	--
LOC109205205	0	0	Root FPKM	0	PREDICTED: uncharacterized protein LOC109205205 [Nicotiana attenuata]	--
LOC109205206	0	0	Root FPKM	0	PREDICTED: uncharacterized protein LOC109205206 [Nicotiana attenuata]	--
LOC109205211	6.32233	1.66206	Root FPKM	0.737113	PREDICTED: Werner Syndrome-like exonuclease [Nicotiana attenuata]	--
LOC109205218	8.40303	0.495033	Root FPKM	0.941089	PREDICTED: uncharacterized protein LOC109205218 [Nicotiana attenuata]	--
LOC109205223	1.81826	0.0193744	Root FPKM	0.989345	PREDICTED: gibberellin 2-beta-dioxygenase 2-like [Nicotiana attenuata]	--
LOC109205230	8.24021	0.078967	Root FPKM	0.990417	PREDICTED: homeobox-leucine zipper protein HAT5-like [Nicotiana attenuata]	HD-ZIP
LOC109205250	29.2076	5.12133	Root FPKM	0.824657	PREDICTED: anthocyanidin 3-O-glucosyltransferase [Nicotiana attenuata]	--
LOC109205253	12.0878	0.178205	Root FPKM	0.985257	PREDICTED: putative quinone-oxidoreductase homolog, chloroplastic isoform X1 [Nicotiana attenuata]	--
LOC109205262	0.585801	3.19041	Leaf FPKM	0.816387	PREDICTED: anthocyanidin 3-O-glucosyltransferase-like [Nicotiana attenuata]	--
LOC109205263	40.2187	16.8827	Root FPKM	0.580227	PREDICTED: zinc finger A20 and AN1 domain-containing stress-associated protein 4-like [Nicotiana attenuata]	--
LOC109205274	521.014	172.504	Root FPKM	0.668907	PREDICTED: GTP-binding nuclear protein Ran-A1 [Nicotiana attenuata]	--
LOC109205281	0.0407561	0	Root FPKM	1	PREDICTED: peroxidase 44-like [Nicotiana attenuata]	--
LOC109205293	3.1659	77.6811	Leaf FPKM	0.959245	PREDICTED: uncharacterized protein LOC109205293 [Nicotiana attenuata]	--
LOC109205300	4.77694	0.115499	Root FPKM	0.975822	PREDICTED: putative calcium-binding protein CML19 [Nicotiana attenuata]	--
LOC109205301	0.759508	0.643908	Root FPKM	0.152204	PREDICTED: putative calcium-binding protein CML19 [Nicotiana attenuata]	--
LOC109205302	3.28198	0.560152	Root FPKM	0.829325	PREDICTED: putative calcium-binding protein CML19 [Nicotiana attenuata]	--
LOC109205311	2.64813	0.0428013	Root FPKM	0.983837	PREDICTED: plant cysteine oxidase 2-like isoform X1 [Nicotiana attenuata]	--
LOC109205323	0.0082978	0.0903388	Leaf FPKM	0.908148	PREDICTED: probable carboxylesterase 17 [Nicotiana attenuata]	--
LOC109205336	1.96121	29.7214	Leaf FPKM	0.934013	PREDICTED: pentatricopeptide repeat-containing protein At2g15690-like [Nicotiana attenuata]	--
LOC109205350	1.00781	0.422425	Root FPKM	0.58085	PREDICTED: LOW QUALITY PROTEIN: pentatricopeptide repeat-containing protein At3g61520, mitochondrial-like [Nicotiana attenuata]	--
LOC109205352	79.2022	0.00547023	Root FPKM	0.999931	PREDICTED: high affinity nitrate transporter 2.4-like [Nicotiana attenuata]	--
LOC109205353	1.616	0.199325	Root FPKM	0.876655	PREDICTED: cytochrome P450 81E8-like [Nicotiana attenuata]	--
LOC109205354	23.6946	0.197988	Root FPKM	0.991644	PREDICTED: isoflavone 2'-hydroxylase-like [Nicotiana attenuata]	--
LOC109205357	7.78928	0.284296	Root FPKM	0.963502	PREDICTED: probable (S)-N-methylcoclaurine 3'-hydroxylase isozyme 2 [Nicotiana attenuata]	--
LOC109205358	13.079	48.559	Leaf FPKM	0.730658	PREDICTED: probable methyltransferase PMT15 [Nicotiana attenuata]	--
LOC109205362	5.93092	3.35336	Root FPKM	0.434597	PREDICTED: uncharacterized protein LOC109205362 [Nicotiana attenuata]	--
LOC109205366	0.0159166	0	Root FPKM	1	PREDICTED: methanol O-anthraniloyltransferase-like [Nicotiana attenuata]	--
LOC109205372	0.184832	0	Root FPKM	1	PREDICTED: geraniol 8-hydroxylase-like [Nicotiana attenuata]	--
LOC109205382	0	0	Root FPKM	0	PREDICTED: uncharacterized protein LOC109205382 [Nicotiana attenuata]	--
LOC109205384	4.29037	0.0413061	Root FPKM	0.990372	PREDICTED: uncharacterized protein LOC109205384 [Nicotiana attenuata]	--
LOC109205389	64.4506	62.3779	Root FPKM	0.032159	PREDICTED: early nodulin-like protein 1 [Nicotiana attenuata]	--
LOC109205397	9.8582	0.505878	Root FPKM	0.948685	PREDICTED: E3 ubiquitin-protein ligase ATL31-like [Nicotiana attenuata]	--
LOC109205416	1.53837	0	Root FPKM	1	PREDICTED: glycine-rich cell wall structural protein-like isoform X1 [Nicotiana attenuata]	--
LOC109205419	17.7619	2.47554	Root FPKM	0.860626	PREDICTED: uncharacterized protein LOC109205419 [Nicotiana attenuata]	--
LOC109205420	37.1444	25.7774	Root FPKM	0.306021	PREDICTED: protein trichome birefringence-like 19 [Nicotiana attenuata]	--
LOC109205436	35.2044	2.45609	Root FPKM	0.930233	PREDICTED: uncharacterized protein LOC109205436 [Nicotiana attenuata]	--
LOC109205438	0.246696	0.0654029	Root FPKM	0.734885	PREDICTED: transcription factor bHLH90-like [Nicotiana attenuata]	bHLH
LOC109205441	5.01741	4.59489	Root FPKM	0.0842108	PREDICTED: WRKY transcription factor 22-like [Nicotiana attenuata]	WRKY
LOC109205445	8.78258	0.422602	Root FPKM	0.951882	PREDICTED: probable inactive poly [ADP-ribose] polymerase SRO2 isoform X1 [Nicotiana attenuata]	--
LOC109205461	0.209613	0.363823	Leaf FPKM	0.42386	PREDICTED: uncharacterized protein LOC109205461 [Nicotiana attenuata]	--
LOC109205493	16.6197	29.5969	Leaf FPKM	0.438465	PREDICTED: transcription factor MYC2-like [Nicotiana attenuata]	bHLH
LOC109205504	0.11751	0	Root FPKM	1	PREDICTED: 60S acidic ribosomal protein P0-like [Nicotiana attenuata]	--
LOC109205505	8.27905	86.7913	Leaf FPKM	0.90461	PREDICTED: uncharacterized protein LOC109205505 [Nicotiana attenuata]	--
LOC109205506	0.680913	0.103732	Root FPKM	0.847658	PREDICTED: cell division control protein 6 homolog B-like [Nicotiana attenuata]	--
LOC109205522	3.53098	190.896	Leaf FPKM	0.981503	PREDICTED: fructose-1,6-bisphosphatase, cytosolic [Nicotiana attenuata]	--
LOC109205526	43.6439	2.83473	Root FPKM	0.935049	PREDICTED: histone H3.2 [Nicotiana attenuata]	--
LOC109205527	39.202	3.95802	Root FPKM	0.899035	PREDICTED: histone H3.2 [Nicotiana attenuata]	--
LOC109205529	73.2631	19.7324	Root FPKM	0.730664	PREDICTED: neurofilament medium polypeptide-like [Nicotiana attenuata]	--
LOC109205539	0.16093	1.20266	Leaf FPKM	0.866188	PREDICTED: protein ACCELERATED CELL DEATH 6-like [Nicotiana attenuata]	--
LOC109205541	0.410376	0.0109098	Root FPKM	0.973415	PREDICTED: UDP-glycosyltransferase 73D1-like [Nicotiana attenuata]	--
LOC109205560	35.7477	1.13245	Root FPKM	0.968321	PREDICTED: protein MIZU-KUSSEI 1-like [Nicotiana attenuata]	--
LOC109205563	0.793138	2.62968	Leaf FPKM	0.69839	PREDICTED: uncharacterized protein LOC109205563 [Nicotiana attenuata]	--
LOC109205565	3.95882	0.467406	Root FPKM	0.881933	PREDICTED: zeatin O-glucosyltransferase-like [Nicotiana attenuata]	--
LOC109205567	4.82876	1.47201	Root FPKM	0.695159	PREDICTED: LOW QUALITY PROTEIN: EGF domain-specific O-linked N-acetylglucosamine transferase-like [Nicotiana attenuata]	--
LOC109205571	62.6913	0.190276	Root FPKM	0.996965	PREDICTED: 21 kDa protein-like [Nicotiana attenuata]	--
LOC109205601	3.69629	63.1996	Leaf FPKM	0.941514	PREDICTED: BTB/POZ and TAZ domain-containing protein 1-like [Nicotiana attenuata]	--
LOC109205605	0.0045173	0	Root FPKM	1	PREDICTED: putative two-component response regulator ARR21 [Nicotiana attenuata]	G2-like
LOC109205610	2.28331	1.20599	Root FPKM	0.471825	PREDICTED: uncharacterized protein LOC109205610 [Nicotiana attenuata]	--
LOC109205630	10.0268	3.38556	Root FPKM	0.662349	PREDICTED: uncharacterized protein LOC109205630 [Nicotiana attenuata]	--
LOC109205632	22.9377	2.50953	Root FPKM	0.890594	PREDICTED: uncharacterized protein LOC109205632 [Nicotiana attenuata]	--
LOC109205635	1.46811	0.298171	Root FPKM	0.796902	PREDICTED: protein transport protein SEC13 homolog B-like [Nicotiana attenuata]	--
LOC109205645	1.32535	0.0643099	Root FPKM	0.951477	PREDICTED: casparian strip membrane protein 3-like [Nicotiana attenuata]	--
LOC109205646	181.267	91.2073	Root FPKM	0.496834	PREDICTED: proline dehydrogenase 2, mitochondrial-like [Nicotiana attenuata]	--
LOC109205658	3.91619	2.59012	Root FPKM	0.338613	PREDICTED: uncharacterized protein LOC109205658 isoform X1 [Nicotiana attenuata]	--
LOC109205664	18.6796	21.919	Leaf FPKM	0.147791	PREDICTED: peamaclein [Nicotiana attenuata]	--
LOC109205671	11.443	4.01202	Root FPKM	0.649391	PREDICTED: protein TIFY 5A-like [Nicotiana attenuata]	--
LOC109205672	0.0238348	0	Root FPKM	1	PREDICTED: putative glycine-rich cell wall structural protein 1 [Nicotiana attenuata]	--
LOC109205675	0	27.6396	Leaf FPKM	1	PREDICTED: glycine-rich protein 5-like [Nicotiana attenuata]	--
LOC109205687	357.695	142.683	Root FPKM	0.601103	PREDICTED: 40S ribosomal protein S21-like [Nicotiana attenuata]	--
LOC109205716	46.7022	6.18812	Root FPKM	0.867498	PREDICTED: U-box domain-containing protein 40-like [Nicotiana attenuata]	--
LOC109205717	7.15438	0.137221	Root FPKM	0.98082	PREDICTED: gibberellin-regulated protein 14-like [Nicotiana attenuata]	--
LOC109205726	0	0.0420537	Leaf FPKM	1	PREDICTED: auxin-responsive protein SAUR68-like [Nicotiana attenuata]	--
LOC109205755	0.0658702	0	Root FPKM	1	PREDICTED: probable calcium-binding protein CML16 [Nicotiana attenuata]	--
LOC109205762	38.1621	4.2854	Root FPKM	0.887705	PREDICTED: pectinesterase-like [Nicotiana attenuata]	--
LOC109205764	0.700214	0.278959	Root FPKM	0.601609	PREDICTED: uncharacterized protein LOC109205764 [Nicotiana attenuata]	--
LOC109205774	0.745846	0.0575179	Root FPKM	0.922882	PREDICTED: dehydration-responsive element-binding protein 1F-like [Nicotiana attenuata]	ERF
LOC109205788	7.4755	4.40913	Root FPKM	0.410189	PREDICTED: F-box protein At1g47056-like [Nicotiana attenuata]	--
LOC109205800	5.58419	0	Root FPKM	1	PREDICTED: salicylic acid-binding protein 2-like isoform X1 [Nicotiana attenuata]	--
LOC109205802	20.8583	0.00999637	Root FPKM	0.999521	PREDICTED: salicylic acid-binding protein 2-like [Nicotiana attenuata]	--
LOC109205804	0.0297993	0	Root FPKM	1	PREDICTED: pollen-specific leucine-rich repeat extensin-like protein 3 [Nicotiana attenuata]	--
LOC109205805	28.7001	106.481	Leaf FPKM	0.730467	PREDICTED: CCG-binding protein 1 [Nicotiana attenuata]	--
LOC109205809	1.3535	0.692683	Root FPKM	0.48823	PREDICTED: uncharacterized protein LOC109205809 [Nicotiana attenuata]	--
LOC109205812	23.1513	5.07597	Root FPKM	0.780748	PREDICTED: protein SHORT-ROOT [Nicotiana attenuata]	GRAS
LOC109205835	1168.77	134.185	Root FPKM	0.885192	PREDICTED: defensin-like protein P322 [Nicotiana attenuata]	--
LOC109205837	0	0	Root FPKM	0	PREDICTED: DUF724 domain-containing protein 3-like [Nicotiana attenuata]	--
LOC109205839	0.0212303	4.29371	Leaf FPKM	0.995055	PREDICTED: receptor-like protein kinase 2 [Nicotiana attenuata]	--
LOC109205842	36.9801	1.43132	Root FPKM	0.961295	PREDICTED: basic leucine zipper 43-like [Nicotiana attenuata]	bZIP
LOC109205844	216.249	239.325	Leaf FPKM	0.0964238	PREDICTED: low-temperature-induced cysteine proteinase-like [Nicotiana attenuata]	--
LOC109205854	0.0236337	0	Root FPKM	1	PREDICTED: chitinase 2-like [Nicotiana attenuata]	--
LOC109205856	2.61617	0.0290621	Root FPKM	0.988891	PREDICTED: two-component response regulator-like APRR5 [Nicotiana attenuata]	--
LOC109205858	0.292215	0.0284864	Root FPKM	0.902515	PREDICTED: chitinase 2-like [Nicotiana attenuata]	--
LOC109205860	91.3914	22.1533	Root FPKM	0.757599	PREDICTED: histone H4 [Nicotiana attenuata]	--
LOC109205861	70.8925	40.0099	Root FPKM	0.435625	PREDICTED: histone H4 [Nicotiana attenuata]	--
LOC109205882	0.0304806	0.0194581	Root FPKM	0.361623	PREDICTED: pathogenesis-related protein 1A-like [Nicotiana attenuata]	--
LOC109205883	0	0	Root FPKM	0	PREDICTED: pathogenesis-related protein 1A-like [Nicotiana attenuata]	--
LOC109205885	15.1047	1.88135	Root FPKM	0.875446	PREDICTED: probable endo-1,3(4)-beta-glucanase ARB_01444 [Nicotiana attenuata]	--
LOC109205886	2.52155	0.0902903	Root FPKM	0.964193	PREDICTED: protein DETOXIFICATION 48-like [Nicotiana attenuata]	--
LOC109205892	1.50045	0.118564	Root FPKM	0.920981	PREDICTED: pectinesterase inhibitor-like [Nicotiana attenuata]	--
LOC109205896	1.154	0	Root FPKM	1	PREDICTED: probable LRR receptor-like serine/threonine-protein kinase At3g47570 [Nicotiana attenuata]	--
LOC109205898	78.4152	8.27394	Root FPKM	0.894486	PREDICTED: UDP-glucuronate 4-epimerase 6-like [Nicotiana attenuata]	--
LOC109205900	3.53966	0.0127262	Root FPKM	0.996405	PREDICTED: uncharacterized protein LOC109205900 [Nicotiana attenuata]	--
LOC109205928	0.194868	0.0169676	Root FPKM	0.912928	PREDICTED: bifunctional monodehydroascorbate reductase and carbonic anhydrase nectarin-3-like [Nicotiana attenuata]	--
LOC109205931	5.46076	2.52537	Root FPKM	0.537542	PREDICTED: uncharacterized protein LOC109205931 [Nicotiana attenuata]	--
LOC109205935	0.0958024	0	Root FPKM	1	PREDICTED: transcription factor DYT1 [Nicotiana attenuata]	bHLH
LOC109205936	2.98997	54.8056	Leaf FPKM	0.945444	PREDICTED: uncharacterized protein LOC109205936 [Nicotiana attenuata]	--
LOC109205940	45.8593	0.336605	Root FPKM	0.99266	PREDICTED: uncharacterized protein LOC109205940 [Nicotiana attenuata]	--
LOC109205942	61.7377	2.94467	Root FPKM	0.952303	PREDICTED: 1-aminocyclopropane-1-carboxylate oxidase-like [Nicotiana attenuata]	--
LOC109205946	13.4032	109.434	Leaf FPKM	0.877523	PREDICTED: DAG protein, chloroplastic [Nicotiana attenuata]	--
LOC109205953	0.00989423	0	Root FPKM	1	PREDICTED: NAC domain-containing protein 41-like [Nicotiana attenuata]	NAC
LOC109205954	573.431	94.3139	Root FPKM	0.835527	PREDICTED: 60S acidic ribosomal protein P0 [Nicotiana attenuata]	--
LOC109205955	12.881	25.8593	Leaf FPKM	0.50188	PREDICTED: nematode resistance protein-like HSPRO2 [Nicotiana attenuata]	--
LOC109205967	23.136	4.88695	Root FPKM	0.788773	PREDICTED: L-type lectin-domain containing receptor kinase S.4-like [Nicotiana attenuata]	--
LOC109205977	24.8096	0	Root FPKM	1	PREDICTED: GDSL esterase/lipase At1g28640-like [Nicotiana attenuata]	--
LOC109205980	11.2454	2.51735	Root FPKM	0.776144	PREDICTED: RING-H2 finger protein ATL67 [Nicotiana attenuata]	--
LOC109205986	0.0796442	0	Root FPKM	1	PREDICTED: nuclear transcription factor Y subunit B-4 [Nicotiana attenuata]	NF-YB
LOC109205996	0	0	Root FPKM	0	PREDICTED: F-box/kelch-repeat protein At3g06240-like [Nicotiana attenuata]	--
LOC109206005	0.0091683	28.5895	Leaf FPKM	0.999679	PREDICTED: zinc finger protein CONSTANS-LIKE 2 [Nicotiana attenuata]	CO-like
LOC109206007	3.23358	0.0128384	Root FPKM	0.99603	PREDICTED: zinc finger protein ZAT12-like [Nicotiana attenuata]	C2H2
LOC109206016	61.9888	27.8846	Root FPKM	0.550166	PREDICTED: uncharacterized protein LOC109206016 [Nicotiana attenuata]	--
LOC109206022	4.66156	1.03194	Root FPKM	0.778627	PREDICTED: uncharacterized protein LOC109206022 [Nicotiana attenuata]	--
LOC109206031	1.95372	0.237414	Root FPKM	0.878481	PREDICTED: probable galacturonosyltransferase-like 2 [Nicotiana attenuata]	--
LOC109206034	0	0	Root FPKM	0	PREDICTED: proteinase inhibitor PSI-1.2-like [Nicotiana attenuata]	--
LOC109206035	0.0957987	3.08993	Leaf FPKM	0.968996	PREDICTED: mitochondrial outer membrane protein porin of 36 kDa-like [Nicotiana attenuata]	--
LOC109206043	4.65008	4.15754	Root FPKM	0.10592	PREDICTED: protein QUIRKY [Nicotiana attenuata]	--
LOC109206045	63.4532	2.02677	Root FPKM	0.968059	PREDICTED: uncharacterized protein At2g39795, mitochondrial-like [Nicotiana attenuata]	--
LOC109206061	175.341	27.5609	Root FPKM	0.842815	PREDICTED: reticulon-like protein B1 [Nicotiana attenuata]	--
LOC109206062	28.6096	1.09754	Root FPKM	0.961638	PREDICTED: homeobox-leucine zipper protein HAT4 [Nicotiana attenuata]	HD-ZIP
LOC109206065	13.9053	1.58739	Root FPKM	0.885843	PREDICTED: lysM domain receptor-like kinase 4 [Nicotiana attenuata]	--
LOC109206070	1.10616	0.0605203	Root FPKM	0.945288	PREDICTED: RING-H2 finger protein ATL54-like [Nicotiana attenuata]	--
LOC109206071	151.947	54.0692	Root FPKM	0.644158	PREDICTED: peptidyl-prolyl cis-trans isomerase FKBP12 [Nicotiana attenuata]	--
LOC109206074	2.45227	0.0461309	Root FPKM	0.981188	PREDICTED: protein LYK5-like [Nicotiana attenuata]	--
LOC109206078	10.2898	0.472481	Root FPKM	0.954083	PREDICTED: RING-H2 finger protein ATL54-like [Nicotiana attenuata]	--
LOC109206097	11.019	3.15799	Root FPKM	0.713404	PREDICTED: peptidyl-prolyl cis-trans isomerase CYP19-4-like [Nicotiana attenuata]	--
LOC109206100	415.065	32.019	Root FPKM	0.922858	PREDICTED: metallothionein-like protein type 2 [Nicotiana attenuata]	--
LOC109206112	19.6559	2.80517	Root FPKM	0.857286	PREDICTED: uncharacterized protein LOC109206112 [Nicotiana attenuata]	--
LOC109206115	41.564	11.8352	Root FPKM	0.715254	PREDICTED: arogenate dehydratase/prephenate dehydratase 6, chloroplastic-like [Nicotiana attenuata]	--
LOC109206120	3.57242	0	Root FPKM	1	PREDICTED: gibberellin 2-beta-dioxygenase 7-like [Nicotiana attenuata]	--
LOC109206127	3.60118	23.092	Leaf FPKM	0.844051	PREDICTED: uncharacterized protein LOC109206127 [Nicotiana attenuata]	--
LOC109206129	52.5815	165.112	Leaf FPKM	0.68154	PREDICTED: homeobox protein 2-like [Nicotiana attenuata]	--
LOC109206133	15.7551	102.298	Leaf FPKM	0.845988	PREDICTED: NAC transcription factor 29-like [Nicotiana attenuata]	NAC
LOC109206134	0.0111534	8.20879	Leaf FPKM	0.998641	PREDICTED: transcription factor TCP13-like [Nicotiana attenuata]	TCP
LOC109206157	0.0180006	0.115131	Leaf FPKM	0.843651	PREDICTED: ras-related protein RABD1-like [Nicotiana attenuata]	--
LOC109206164	0.307741	0.017715	Root FPKM	0.942435	PREDICTED: probable WRKY transcription factor 12 [Nicotiana attenuata]	WRKY
LOC109206179	0.125308	0.112866	Root FPKM	0.0992871	PREDICTED: uncharacterized protein LOC109206179 [Nicotiana attenuata]	--
LOC109206194	0.249374	0.490536	Leaf FPKM	0.491629	PREDICTED: F-box/kelch-repeat protein At3g23880-like [Nicotiana attenuata]	--
LOC109206218	67.454	15.4178	Root FPKM	0.771432	PREDICTED: uncharacterized protein LOC109206218 [Nicotiana attenuata]	--
LOC109206230	10.2287	0.0144592	Root FPKM	0.998586	PREDICTED: uncharacterized protein LOC109206230 [Nicotiana attenuata]	--
LOC109206236	0.277776	0.0127617	Root FPKM	0.954057	PREDICTED: uncharacterized protein LOC109206236 [Nicotiana attenuata]	--
LOC109206244	18.6865	0.0730686	Root FPKM	0.99609	PREDICTED: transcription repressor OFP1-like [Nicotiana attenuata]	--
LOC109206248	0.132707	0	Root FPKM	1	PREDICTED: crocetin glucosyltransferase, chloroplastic-like [Nicotiana attenuata]	--
LOC109206280	0.114039	0	Root FPKM	1	PREDICTED: LOW QUALITY PROTEIN: meiotic recombination protein SPO11-2 [Nicotiana attenuata]	--
LOC109206301	0	0	Root FPKM	0	PREDICTED: putative EG45-like domain containing protein 1 [Nicotiana attenuata]	--
LOC109206302	0.0148966	0	Root FPKM	1	PREDICTED: STS14 protein-like [Nicotiana attenuata]	--
LOC109206306	0.255338	0	Root FPKM	1	PREDICTED: putative UDP-glucuronate:xylan alpha-glucuronosyltransferase 5 [Nicotiana attenuata]	--
LOC109206316	0.028069	7.07187	Leaf FPKM	0.996031	PREDICTED: dof zinc finger protein DOF5.4-like [Nicotiana attenuata]	Dof
LOC109206326	31.7159	24.1	Root FPKM	0.240127	PREDICTED: putative pectinesterase/pectinesterase inhibitor 26 [Nicotiana attenuata]	--
LOC109206349	0.0060488	19.1228	Leaf FPKM	0.999684	PREDICTED: mitogen-activated protein kinase homolog MMK2-like [Nicotiana attenuata]	--
LOC109206364	249.143	82.7844	Root FPKM	0.667723	PREDICTED: glutaredoxin [Nicotiana attenuata]	--
LOC109206370	5.94906	25.4975	Leaf FPKM	0.766681	PREDICTED: acetyl-CoA-benzylalcohol acetyltransferase-like [Nicotiana attenuata]	--
LOC109206371	0.330108	39.9804	Leaf FPKM	0.991743	PREDICTED: acetyl-CoA-benzylalcohol acetyltransferase-like [Nicotiana attenuata]	--
LOC109206375	4.60121	1.26637	Root FPKM	0.724775	PREDICTED: probable galacturonosyltransferase-like 9 [Nicotiana attenuata]	--
LOC109206377	71.8347	54.2685	Root FPKM	0.244536	PREDICTED: rapid alkalinization factor-like [Nicotiana attenuata]	--
LOC109206379	23.9312	4.76334	Root FPKM	0.800957	PREDICTED: U3 small nucleolar ribonucleoprotein protein IMP3 [Nicotiana attenuata]	--
LOC109206386	12.8729	1.30571	Root FPKM	0.898569	PREDICTED: uncharacterized protein LOC109206386 [Nicotiana attenuata]	--
LOC109206391	0.873851	0.611138	Root FPKM	0.300638	PREDICTED: 60S acidic ribosomal protein P1-like [Nicotiana attenuata]	--
LOC109206396	28.1836	121.183	Leaf FPKM	0.767429	PREDICTED: plasma membrane-associated cation-binding protein 1-like isoform X1 [Nicotiana attenuata]	--
LOC109206399	0.352964	0.0253267	Root FPKM	0.928246	PREDICTED: uncharacterized protein LOC109206399 [Nicotiana attenuata]	--
LOC109206409	45.7362	0.807956	Root FPKM	0.982334	PREDICTED: probable calcium-binding protein CML45 [Nicotiana attenuata]	--
LOC109206427	78.7655	48.7722	Root FPKM	0.380793	PREDICTED: uncharacterized protein LOC109206427 isoform X1 [Nicotiana attenuata]	--
LOC109206429	19.1135	12.8996	Root FPKM	0.325102	PREDICTED: copper transport protein CCH [Nicotiana attenuata]	--
LOC109206430	0.00323285	0	Root FPKM	1	PREDICTED: cation/H(+) antiporter 15-like [Nicotiana attenuata]	--
LOC109206432	1.79999	0.562867	Root FPKM	0.687295	PREDICTED: arogenate dehydrogenase 1, chloroplastic-like [Nicotiana attenuata]	--
LOC109206445	43.9252	26.3732	Root FPKM	0.399588	PREDICTED: peroxidase 66 [Nicotiana attenuata]	--
LOC109206453	25.4471	18.2544	Root FPKM	0.282654	PREDICTED: nitrate reductase [NADH] 2 [Nicotiana attenuata]	--
LOC109206454	9.68475	0.0382097	Root FPKM	0.996055	PREDICTED: 5-epi-aristolochene synthase 2-like [Nicotiana attenuata]	--
LOC109206464	0	0	Root FPKM	0	PREDICTED: putative glucan endo-1,3-beta-glucosidase GVI [Nicotiana attenuata]	--
LOC109206468	3.17458	9.07747	Leaf FPKM	0.650279	PREDICTED: protein GLUTAMINE DUMPER 2-like [Nicotiana attenuata]	--
LOC109206470	0.0382156	0	Root FPKM	1	PREDICTED: PXMP2/4 family protein 4-like [Nicotiana attenuata]	--
LOC109206471	1.28934	0.372841	Root FPKM	0.710827	PREDICTED: LOB domain-containing protein 38-like isoform X1 [Nicotiana attenuata]	LBD
LOC109206488	13.4441	5.38572	Root FPKM	0.599399	PREDICTED: uncharacterized protein LOC109206488 [Nicotiana attenuata]	--
LOC109206497	36.694	3.12763	Root FPKM	0.914764	PREDICTED: tubulin alpha chain-like [Nicotiana attenuata]	--
LOC109206508	311.579	0	Root FPKM	1	PREDICTED: protein DETOXIFICATION 40-like [Nicotiana attenuata]	--
LOC109206509	511.222	0.175573	Root FPKM	0.999657	PREDICTED: isoflavone reductase homolog A622 [Nicotiana attenuata]	--
LOC109206515	0.787614	4.26629	Leaf FPKM	0.815387	PREDICTED: zinc-finger homeodomain protein 8-like [Nicotiana attenuata]	ZF-HD
LOC109206518	9.04898	33.0468	Leaf FPKM	0.726177	PREDICTED: uncharacterized protein LOC109206518 [Nicotiana attenuata]	--
LOC109206522	0.258468	0	Root FPKM	1	PREDICTED: mini zinc finger protein 2-like [Nicotiana attenuata]	ZF-HD
LOC109206545	14.2375	3.10389	Root FPKM	0.781991	PREDICTED: BAG family molecular chaperone regulator 8, chloroplastic [Nicotiana attenuata]	--
LOC109206555	0.2163	2.82133	Leaf FPKM	0.923334	PREDICTED: transcription factor bHLH51 isoform X1 [Nicotiana attenuata]	bHLH
LOC109206565	8.58864	3.61296	Root FPKM	0.579333	PREDICTED: type 1 phosphatases regulator ypi1 [Nicotiana attenuata]	--
LOC109206577	0	0	Root FPKM	0	PREDICTED: uncharacterized protein LOC109206577 [Nicotiana attenuata]	--
LOC109206584	18.7919	4.68214	Root FPKM	0.750843	PREDICTED: uncharacterized protein LOC109206584 [Nicotiana attenuata]	--
LOC109206588	0	0	Root FPKM	0	PREDICTED: 24-methylenesterol C-methyltransferase 2-like [Nicotiana attenuata]	--
LOC109206596	0.813698	0	Root FPKM	1	PREDICTED: scarecrow-like protein 21 [Nicotiana attenuata]	GRAS
LOC109206608	0.974427	0	Root FPKM	1	PREDICTED: uncharacterized protein LOC109206608 isoform X1 [Nicotiana attenuata]	--
LOC109206611	9.13084	0.276131	Root FPKM	0.969758	PREDICTED: UDP-glycosyltransferase 89B2-like [Nicotiana attenuata]	--
LOC109206631	3.20867	1.36402	Root FPKM	0.574895	PREDICTED: exocyst complex component EXO70B1-like [Nicotiana attenuata]	--
LOC109206632	317.372	259.363	Root FPKM	0.182777	PREDICTED: 60S ribosomal protein L13-2-like [Nicotiana attenuata]	--
LOC109206641	59.3455	7.58052	Root FPKM	0.872265	PREDICTED: uncharacterized protein LOC109206641 [Nicotiana attenuata]	--
LOC109206646	53.6365	100.419	Leaf FPKM	0.465871	PREDICTED: ethylene-responsive transcription factor ERF010-like [Nicotiana attenuata]	ERF
LOC109206647	18.5645	0	Root FPKM	1	PREDICTED: organic cation/carnitine transporter 3-like [Nicotiana attenuata]	--
LOC109206652	15.8601	50.6221	Leaf FPKM	0.686695	PREDICTED: uncharacterized protein LOC109206652 [Nicotiana attenuata]	--
LOC109206674	0.0245822	1.67408	Leaf FPKM	0.985316	PREDICTED: pentatricopeptide repeat-containing protein At5g55740, chloroplastic [Nicotiana attenuata]	--
LOC109206684	8.80249	1.04723	Root FPKM	0.881031	PREDICTED: calmodulin-like protein 3 [Nicotiana attenuata]	--
LOC109206701	43.9239	6.74763	Root FPKM	0.846379	PREDICTED: abscisic acid receptor PYL8 [Nicotiana attenuata]	--
LOC109206718	1.30375	0	Root FPKM	1	PREDICTED: probable LRR receptor-like serine/threonine-protein kinase At3g47570 [Nicotiana attenuata]	--
LOC109206728	1.04099	0.204457	Root FPKM	0.803595	PREDICTED: pentatricopeptide repeat-containing protein At1g59720, chloroplastic/mitochondrial [Nicotiana attenuata]	--
LOC109206755	10.1298	6.4359	Root FPKM	0.364658	PREDICTED: ras-related protein RABA5b-like [Nicotiana attenuata]	--
LOC109206761	0.0680704	0.218021	Leaf FPKM	0.68778	PREDICTED: BTB/POZ domain-containing protein At3g22104-like [Nicotiana attenuata]	--
LOC109206772	313.549	75.3852	Root FPKM	0.759575	PREDICTED: stress-associated endoplasmic reticulum protein 2-like [Nicotiana attenuata]	--
LOC109206783	12.7201	10.369	Root FPKM	0.184835	PREDICTED: type IV inositol polyphosphate 5-phosphatase 7-like isoform X1 [Nicotiana attenuata]	--
LOC109206786	9.25714	0.857472	Root FPKM	0.907372	PREDICTED: uncharacterized protein LOC109206786 [Nicotiana attenuata]	--
LOC109206797	29.2131	9.07595	Root FPKM	0.689319	PREDICTED: uncharacterized protein LOC109206797 [Nicotiana attenuata]	--
LOC109206801	3.27292	4.84905	Leaf FPKM	0.325039	PREDICTED: extensin-like [Nicotiana attenuata]	--
LOC109206810	0.975015	0.198938	Root FPKM	0.795964	PREDICTED: glucan endo-1,3-beta-glucosidase 8-like [Nicotiana attenuata]	--
LOC109206818	3.97177	0.56052	Root FPKM	0.858874	PREDICTED: transcription factor bHLH93-like [Nicotiana attenuata]	bHLH
LOC109206823	27.575	9.0017	Root FPKM	0.673556	PREDICTED: calcium-binding protein PBP1-like [Nicotiana attenuata]	--
LOC109206841	28.0904	0	Root FPKM	1	PREDICTED: non-specific lipid-transfer protein 1-like [Nicotiana attenuata]	--
LOC109206849	4.06193	0	Root FPKM	1	PREDICTED: transcription factor bHLH93-like [Nicotiana attenuata]	bHLH
LOC109206850	0.930655	0.0881186	Root FPKM	0.905315	PREDICTED: ethylene-responsive transcription factor ERF109-like [Nicotiana attenuata]	ERF
LOC109206857	0.0364921	0.0214521	Root FPKM	0.412144	PREDICTED: transcription factor HEC2-like [Nicotiana attenuata]	bHLH
LOC109206863	6.66449	0.866714	Root FPKM	0.869951	PREDICTED: uncharacterized protein LOC109206863 [Nicotiana attenuata]	--
LOC109206866	13.7256	32.227	Leaf FPKM	0.574096	PREDICTED: uncharacterized protein LOC109206866 [Nicotiana attenuata]	--
LOC109206884	0.32871	0.242067	Root FPKM	0.263584	PREDICTED: QWRF motif-containing protein 3 [Nicotiana attenuata]	--
LOC109206907	0.0916614	0	Root FPKM	1	PREDICTED: ethylene-responsive transcription factor ERF054-like [Nicotiana attenuata]	ERF
LOC109206911	0.538544	0.389255	Root FPKM	0.277208	PREDICTED: pentatricopeptide repeat-containing protein At2g20710, mitochondrial-like [Nicotiana attenuata]	--
LOC109206913	4.19988	0.115988	Root FPKM	0.972383	PREDICTED: zinc finger protein ZAT11-like [Nicotiana attenuata]	C2H2
LOC109206921	46.5232	0.581501	Root FPKM	0.987501	PREDICTED: E3 ubiquitin-protein ligase RMA1H1-like [Nicotiana attenuata]	--
LOC109206926	6.15459	102.485	Leaf FPKM	0.939946	PREDICTED: uncharacterized protein LOC109206926 [Nicotiana attenuata]	--
LOC109206931	9.92876	0	Root FPKM	1	PREDICTED: transcription factor RAX2-like [Nicotiana attenuata]	MYB
LOC109206937	0	0	Root FPKM	0	PREDICTED: uncharacterized protein LOC109206937 [Nicotiana attenuata]	--
LOC109206946	0.473706	0.0320609	Root FPKM	0.932319	PREDICTED: ethylene-responsive transcription factor ERF109-like [Nicotiana attenuata]	ERF
LOC109206947	0.688168	0.0462583	Root FPKM	0.93278	PREDICTED: ethylene-responsive transcription factor ERF109-like [Nicotiana attenuata]	ERF
LOC109206951	9.29262	3.07983	Root FPKM	0.668573	PREDICTED: UDP-glycosyltransferase 92A1-like [Nicotiana attenuata]	--
LOC109206960	128.354	22.1455	Root FPKM	0.827465	PREDICTED: 60S ribosomal protein L12-like [Nicotiana attenuata]	--
LOC109206972	2.9462	0.00355637	Root FPKM	0.998793	PREDICTED: disease resistance protein RPM1-like [Nicotiana attenuata]	--
LOC109206975	0.248697	0	Root FPKM	1	PREDICTED: probable disease resistance RPP8-like protein 2 [Nicotiana attenuata]	--
LOC109206984	36.6319	12.9935	Root FPKM	0.645295	PREDICTED: lanC-like protein GCL1 [Nicotiana attenuata]	--
LOC109207000	14.1193	0.914753	Root FPKM	0.935212	PREDICTED: 24-methylenesterol C-methyltransferase 2-like [Nicotiana attenuata]	--
LOC109207029	23.2568	6.87568	Root FPKM	0.704358	PREDICTED: hydroxymethylglutaryl-CoA synthase-like [Nicotiana attenuata]	--
LOC109207030	3.53437	1.75269	Root FPKM	0.504101	PREDICTED: transcription factor TCP19-like [Nicotiana attenuata]	TCP
LOC109207031	0.0579693	0.0218944	Root FPKM	0.62231	PREDICTED: sugar transport protein 8-like [Nicotiana attenuata]	--
LOC109207032	1.65163	4433.14	Leaf FPKM	0.999627	PREDICTED: photosystem I reaction center subunit II, chloroplastic [Nicotiana attenuata]	--
LOC109207041	0.462786	4.63351	Leaf FPKM	0.900122	PREDICTED: scopoletin glucosyltransferase-like [Nicotiana attenuata]	--
LOC109207043	0.0497253	0	Root FPKM	1	PREDICTED: uncharacterized protein LOC109207043, partial [Nicotiana attenuata]	--
LOC109207048	0.128946	0.0615394	Root FPKM	0.52275	PREDICTED: uncharacterized protein LOC109207048 [Nicotiana attenuata]	--
LOC109207054	0.22127	0.0729637	Root FPKM	0.67025	PREDICTED: uncharacterized protein LOC109207054 [Nicotiana attenuata]	--
LOC109207059	6.54967	0.827946	Root FPKM	0.87359	PREDICTED: RPM1-interacting protein 4-like [Nicotiana attenuata]	--
LOC109207063	36.6379	2.86626	Root FPKM	0.921768	PREDICTED: syntaxin-121-like [Nicotiana attenuata]	--
LOC109207066	30.3235	8.70132	Root FPKM	0.71305	PREDICTED: U-box domain-containing protein 4-like [Nicotiana attenuata]	--
LOC109207068	25.1577	139.193	Leaf FPKM	0.81926	PREDICTED: uncharacterized protein LOC109207068 [Nicotiana attenuata]	--
LOC109207072	63.6218	7.01905	Root FPKM	0.889675	PREDICTED: calmodulin-like protein 3 [Nicotiana attenuata]	--
LOC109207090	0.0095631	0	Root FPKM	1	PREDICTED: cytochrome b561 and DOMON domain-containing protein At5g47530-like [Nicotiana attenuata]	--
LOC109207103	0.0456718	6747.24	Leaf FPKM	0.999993	PREDICTED: ribulose bisphosphate carboxylase small chain S41, chloroplastic-like [Nicotiana attenuata]	--
LOC109207104	0.0231266	6432.59	Leaf FPKM	0.999996	PREDICTED: ribulose bisphosphate carboxylase small chain S41, chloroplastic-like [Nicotiana attenuata]	--
LOC109207136	8.57004	0.290261	Root FPKM	0.966131	PREDICTED: glycosyltransferase family 92 protein RCOM_0530710-like [Nicotiana attenuata]	--
LOC109207148	992.995	602.137	Root FPKM	0.393615	PREDICTED: GDP-L-galactose phosphorylase 1-like [Nicotiana attenuata]	--
LOC109207150	1.17122	4.06689	Leaf FPKM	0.712011	PREDICTED: RING-H2 finger protein ATL51-like [Nicotiana attenuata]	--
LOC109207156	10.5289	9.48596	Root FPKM	0.0990575	PREDICTED: pathogenesis-related protein 5-like [Nicotiana attenuata]	--
LOC109207158	0.154726	0	Root FPKM	1	PREDICTED: glutaredoxin-C9-like [Nicotiana attenuata]	--
LOC109207166	21.0736	0.111152	Root FPKM	0.994726	PREDICTED: uncharacterized protein LOC109207166 [Nicotiana attenuata]	--
LOC109207168	0	0	Root FPKM	0	PREDICTED: alpha carbonic anhydrase 8-like [Nicotiana attenuata]	--
LOC109207173	1.74777	14.7603	Leaf FPKM	0.88159	PREDICTED: LOB domain-containing protein 37-like isoform X1 [Nicotiana attenuata]	LBD
LOC109207177	0	0	Root FPKM	0	PREDICTED: serine/threonine-protein kinase HT1-like [Nicotiana attenuata]	--
LOC109207178	0.0349037	0.0149089	Root FPKM	0.572858	PREDICTED: myb family transcription factor PHL7-like [Nicotiana attenuata]	G2-like
LOC109207185	0.422981	2.5954	Leaf FPKM	0.837027	PREDICTED: cyclic dof factor 3-like [Nicotiana attenuata]	Dof
LOC109207189	2.90091	0.872944	Root FPKM	0.699079	PREDICTED: thaumatin-like protein [Nicotiana attenuata]	--
LOC109207190	0.526559	0.493146	Root FPKM	0.0634554	PREDICTED: pathogenesis-related protein R major form [Nicotiana attenuata]	--
LOC109207191	32.7861	0.511594	Root FPKM	0.984396	PREDICTED: phospholipase A1-Igamma2, chloroplastic-like, partial [Nicotiana attenuata]	--
LOC109207213	3.9815	1.33629	Root FPKM	0.664374	PREDICTED: bZIP transcription factor 11-like [Nicotiana attenuata]	bZIP
LOC109207219	18.1608	4.11955	Root FPKM	0.773162	PREDICTED: phosphatidylinositol/phosphatidylcholine transfer protein SFH4-like [Nicotiana attenuata]	--
LOC109207235	1.04852	0.857252	Root FPKM	0.182419	PREDICTED: protein YLS9-like [Nicotiana attenuata]	--
LOC109207245	61.2988	2.37564	Root FPKM	0.961245	PREDICTED: protein LIGHT-DEPENDENT SHORT HYPOCOTYLS 5-like [Nicotiana attenuata]	--
LOC109207253	233.632	5.8565	Root FPKM	0.974933	PREDICTED: ammonium transporter 1 member 1 [Nicotiana attenuata]	--
LOC109207254	0.511367	0.117578	Root FPKM	0.770071	PREDICTED: 7-deoxyloganetin glucosyltransferase-like [Nicotiana attenuata]	--
LOC109207256	120.136	0.0197388	Root FPKM	0.999836	PREDICTED: 7-deoxyloganetin glucosyltransferase-like [Nicotiana attenuata]	--
LOC109207271	126.967	0.00959983	Root FPKM	0.999924	PREDICTED: polyphenol oxidase E, chloroplastic-like [Nicotiana attenuata]	--
LOC109207272	7.8659	0	Root FPKM	1	PREDICTED: polyphenol oxidase E, chloroplastic-like [Nicotiana attenuata]	--
LOC109207274	24.4027	160.356	Leaf FPKM	0.847822	PREDICTED: uncharacterized protein LOC109207274 [Nicotiana attenuata]	--
LOC109207277	0	1.80797	Leaf FPKM	1	PREDICTED: vinorine synthase-like [Nicotiana attenuata]	--
LOC109207301	9.59045	1.13489	Root FPKM	0.881664	PREDICTED: uncharacterized protein LOC109207301 [Nicotiana attenuata]	--
LOC109207305	0	0.0259533	Leaf FPKM	1	PREDICTED: fasciclin-like arabinogalactan protein 12 [Nicotiana attenuata]	--
LOC109207306	0	0.203485	Leaf FPKM	1	PREDICTED: transcription factor MYB35-like [Nicotiana attenuata]	MYB
LOC109207314	25.031	24.6115	Root FPKM	0.0167619	PREDICTED: protein TIC 20-II, chloroplastic [Nicotiana attenuata]	--
LOC109207329	2.43286	0.755942	Root FPKM	0.689279	PREDICTED: uncharacterized protein LOC109207329 [Nicotiana attenuata]	--
LOC109207340	6.84108	10.6439	Leaf FPKM	0.357277	PREDICTED: dof zinc finger protein DOF5.4-like [Nicotiana attenuata]	Dof
LOC109207348	12.4685	0.00613997	Root FPKM	0.999508	PREDICTED: cytochrome P450 94C1-like [Nicotiana attenuata]	--
LOC109207359	2.56291	3.53775	Leaf FPKM	0.275553	PREDICTED: uncharacterized acetyltransferase At3g50280-like [Nicotiana attenuata]	--
LOC109207372	8.65938	3.35245	Root FPKM	0.612853	PREDICTED: F-box/kelch-repeat protein At3g23880-like [Nicotiana attenuata]	--
LOC109207376	0.006557	11.5331	Leaf FPKM	0.999431	PREDICTED: glycine-rich cell wall structural protein 1-like [Nicotiana attenuata]	--
LOC109207381	45.5278	12.8216	Root FPKM	0.718379	PREDICTED: uncharacterized protein LOC109207381 [Nicotiana attenuata]	--
LOC109207397	0	0.072489	Leaf FPKM	1	PREDICTED: monothiol glutaredoxin-S1-like [Nicotiana attenuata]	--
LOC109207398	0.440343	0.0137918	Root FPKM	0.96868	PREDICTED: oleosin 18.2 kDa-like [Nicotiana attenuata]	--
LOC109207401	0.580281	0.828905	Leaf FPKM	0.299943	PREDICTED: uncharacterized protein LOC109207401 [Nicotiana attenuata]	--
LOC109207409	15.0052	3.85674	Root FPKM	0.742973	PREDICTED: LYR motif-containing protein At3g19508 [Nicotiana attenuata]	--
LOC109207412	0	12.807	Leaf FPKM	1	PREDICTED: uncharacterized protein LOC109207412 [Nicotiana attenuata]	--
LOC109207425	5.84498	17.2101	Leaf FPKM	0.660375	PREDICTED: BTB/POZ domain-containing protein At1g67900-like [Nicotiana attenuata]	--
LOC109207434	0	0	Root FPKM	0	PREDICTED: glucan endo-1,3-beta-glucosidase 8-like [Nicotiana attenuata]	--
LOC109207440	27.6811	3.99567	Root FPKM	0.855653	PREDICTED: jasmonic acid-amido synthetase JAR1-like isoform X1 [Nicotiana attenuata]	--
LOC109207458	0.421693	0.0375463	Root FPKM	0.910963	PREDICTED: pentatricopeptide repeat-containing protein At5g56310-like [Nicotiana attenuata]	--
LOC109207459	0.233767	0	Root FPKM	1	PREDICTED: iron-sulfur cluster assembly protein 1-like [Nicotiana attenuata]	--
LOC109207464	0.229976	0.0768189	Root FPKM	0.66597	PREDICTED: 11-beta-hydroxysteroid dehydrogenase 1B-like [Nicotiana attenuata]	--
LOC109207478	25.544	9.13527	Root FPKM	0.642371	PREDICTED: subtilisin-like protease SBT1.6 [Nicotiana attenuata]	--
LOC109207481	38.2165	4.59604	Root FPKM	0.879737	PREDICTED: protein EARLY-RESPONSIVE TO DEHYDRATION 7, chloroplastic-like [Nicotiana attenuata]	--
LOC109207487	33.2544	1.84186	Root FPKM	0.944613	PREDICTED: alcohol dehydrogenase 1 isoform X1 [Nicotiana attenuata]	--
LOC109207491	224.646	76.3521	Root FPKM	0.660123	PREDICTED: remorin-like [Nicotiana attenuata]	--
LOC109207504	660.441	150.13	Root FPKM	0.772682	PREDICTED: calmodulin-7 [Nicotiana attenuata]	--
LOC109207507	24.5918	0	Root FPKM	1	PREDICTED: nectarin-1-like [Nicotiana attenuata]	--
LOC109207510	14.7457	13.4095	Root FPKM	0.0906162	PREDICTED: uncharacterized protein LOC109207510 [Nicotiana attenuata]	--
LOC109207523	0.0409917	23.1101	Leaf FPKM	0.998226	PREDICTED: uncharacterized protein LOC109207523 [Nicotiana attenuata]	--
LOC109207525	1.16184	0	Root FPKM	1	PREDICTED: ethylene-responsive transcription factor ERF086-like [Nicotiana attenuata]	ERF
LOC109207527	1.38886	0.0110398	Root FPKM	0.992051	PREDICTED: taxadiene 5-alpha hydroxylase [Nicotiana attenuata]	--
LOC109207532	0.0197919	0	Root FPKM	1	PREDICTED: probable aspartic protease At2g35615 [Nicotiana attenuata]	--
LOC109207535	2.18888	0.290709	Root FPKM	0.867188	PREDICTED: zinc finger protein ZAT9-like [Nicotiana attenuata]	C2H2
LOC109207540	0.896077	0.683364	Root FPKM	0.237383	PREDICTED: uncharacterized protein LOC109207540 [Nicotiana attenuata]	--
LOC109207547	16.6891	3.76056	Root FPKM	0.774669	PREDICTED: protein EXORDIUM-like [Nicotiana attenuata]	--
LOC109207548	18.2401	8.25745	Root FPKM	0.547292	PREDICTED: protein EXORDIUM-like [Nicotiana attenuata]	--
LOC109207549	8.69485	4.53877	Root FPKM	0.477994	PREDICTED: protein EXORDIUM-like [Nicotiana attenuata]	--
LOC109207588	12.7366	5.62958	Root FPKM	0.557998	PREDICTED: probable galacturonosyltransferase-like 9 [Nicotiana attenuata]	--
LOC109207589	12.9729	2.95261	Root FPKM	0.772402	PREDICTED: germin-like protein subfamily 1 member 1 [Nicotiana attenuata]	--
LOC109207596	36.3312	20.4469	Root FPKM	0.437208	PREDICTED: abscisic acid receptor PYL8-like [Nicotiana attenuata]	--
LOC109207604	3.95139	13.1165	Leaf FPKM	0.698746	PREDICTED: transcription factor MYC4 [Nicotiana attenuata]	bHLH
LOC109207605	32.2574	0.474096	Root FPKM	0.985303	PREDICTED: uncharacterized protein LOC109207605 [Nicotiana attenuata]	--
LOC109207614	0.224726	0	Root FPKM	1	PREDICTED: dof zinc finger protein DOF4.7-like [Nicotiana attenuata]	Dof
LOC109207615	0	0	Root FPKM	0	PREDICTED: WUSCHEL-related homeobox 9-like isoform X1 [Nicotiana attenuata]	WOX
LOC109207620	126.214	0	Root FPKM	1	PREDICTED: probable ascorbate-specific transmembrane electron transporter 1 [Nicotiana attenuata]	--
LOC109207621	1.16224	1.72149	Leaf FPKM	0.324867	PREDICTED: uncharacterized protein LOC109207621 [Nicotiana attenuata]	--
LOC109207626	62.7567	6.77188	Root FPKM	0.892093	PREDICTED: probable calcium-binding protein CML50 [Nicotiana attenuata]	--
LOC109207633	64.6705	23.2556	Root FPKM	0.640399	PREDICTED: uncharacterized protein LOC109207633 [Nicotiana attenuata]	--
LOC109207635	4.41532	0.539972	Root FPKM	0.877705	PREDICTED: nodulation-signaling pathway 2 protein-like [Nicotiana attenuata]	GRAS
LOC109207637	0.139324	0	Root FPKM	1	PREDICTED: uncharacterized protein LOC109207637 [Nicotiana attenuata]	--
LOC109207639	17.2988	5.75279	Root FPKM	0.667445	PREDICTED: UDP-glycosyltransferase 89A2-like [Nicotiana attenuata]	--
LOC109207645	3.83554	0.600628	Root FPKM	0.843404	PREDICTED: E3 ubiquitin-protein ligase RHA1B-like [Nicotiana attenuata]	--
LOC109207654	1.29345	0.54465	Root FPKM	0.578918	PREDICTED: pyruvate decarboxylase 1-like [Nicotiana attenuata]	--
LOC109207689	200.082	49.7343	Root FPKM	0.75143	PREDICTED: 60S acidic ribosomal protein P1-like [Nicotiana attenuata]	--
LOC109207694	0.268574	0	Root FPKM	1	PREDICTED: RING-H2 finger protein ATL18-like [Nicotiana attenuata]	--
LOC109207697	58.476	24.1794	Root FPKM	0.586508	PREDICTED: probable protein phosphatase 2C 5 [Nicotiana attenuata]	--
LOC109207702	0.0457633	0	Root FPKM	1	PREDICTED: glycine-rich protein 5-like [Nicotiana attenuata]	--
LOC109207716	66.8457	0.0151817	Root FPKM	0.999773	PREDICTED: vegetative cell wall protein gp1-like [Nicotiana attenuata]	--
LOC109207717	73.891	0.038957	Root FPKM	0.999473	PREDICTED: vegetative cell wall protein gp1-like [Nicotiana attenuata]	--
LOC109207718	5.37098	0	Root FPKM	1	PREDICTED: proteoglycan 4-like [Nicotiana attenuata]	--
LOC109207724	17.9847	4.30805	Root FPKM	0.76046	PREDICTED: phospholipase A1-IIgamma-like [Nicotiana attenuata]	--
LOC109207725	222.473	0.0226851	Root FPKM	0.999898	PREDICTED: proteoglycan 4-like [Nicotiana attenuata]	--
LOC109207732	23.68	0.345945	Root FPKM	0.985391	PREDICTED: phospholipase A1-II 1-like [Nicotiana attenuata]	--
LOC109207736	0.572001	0.215546	Root FPKM	0.623173	PREDICTED: protein LITTLE ZIPPER 2-like [Nicotiana attenuata]	--
LOC109207737	2.49421	0.200618	Root FPKM	0.919566	PREDICTED: probable calcium-binding protein CML18 [Nicotiana attenuata]	--
LOC109207741	8.04104	11.3946	Leaf FPKM	0.294314	PREDICTED: zingipain-2-like [Nicotiana attenuata]	--
LOC109207742	19.2461	0.0393826	Root FPKM	0.997954	PREDICTED: AT-hook motif nuclear-localized protein 22-like [Nicotiana attenuata]	--
LOC109207747	8.24084	0	Root FPKM	1	PREDICTED: ethylene-responsive transcription factor ERF014-like [Nicotiana attenuata]	ERF
LOC109207754	13.0321	6.39239	Root FPKM	0.509489	PREDICTED: SKP1-interacting partner 15 [Nicotiana attenuata]	--
LOC109207760	0.572521	0.147888	Root FPKM	0.741689	PREDICTED: TPR repeat-containing protein ZIP4 [Nicotiana attenuata]	--
LOC109207772	0	0	Root FPKM	0	PREDICTED: protein RADIALIS-like 5 [Nicotiana attenuata]	MYB_related
LOC109207774	36.8732	11.8312	Root FPKM	0.679137	PREDICTED: proteasome subunit alpha type-1-A-like [Nicotiana attenuata]	--
LOC109207789	6.75151	1.81012	Root FPKM	0.731894	PREDICTED: heavy metal-associated isoprenylated plant protein 9 [Nicotiana attenuata]	--
LOC109207798	43.3563	3.17532	Root FPKM	0.926762	PREDICTED: adenine/guanine permease AZG1 [Nicotiana attenuata]	--
LOC109207806	566.783	131.389	Root FPKM	0.768185	PREDICTED: plasma membrane-associated cation-binding protein 1-like [Nicotiana attenuata]	--
LOC109207808	21.7146	4.77488	Root FPKM	0.780108	PREDICTED: activator of 90 kDa heat shock protein ATPase homolog [Nicotiana attenuata]	--
LOC109207830	1.00256	7.68276	Leaf FPKM	0.869505	PREDICTED: AP2/ERF and B3 domain-containing transcription repressor RAV2-like [Nicotiana attenuata]	RAV
LOC109207866	0	0.0932093	Leaf FPKM	1	PREDICTED: probable polyamine oxidase 5 [Nicotiana attenuata]	--
LOC109207867	1.27441	0.0400712	Root FPKM	0.968557	PREDICTED: heavy metal-associated isoprenylated plant protein 31 isoform X1 [Nicotiana attenuata]	--
LOC109207869	18.5918	0.953147	Root FPKM	0.948733	PREDICTED: homeobox-leucine zipper protein ATHB-12-like [Nicotiana attenuata]	HD-ZIP
LOC109207875	0.249411	0.650743	Leaf FPKM	0.616729	PREDICTED: O-glucosyltransferase rumi-like [Nicotiana attenuata]	--
LOC109207876	271.03	77.8953	Root FPKM	0.712596	PREDICTED: ubiquitin-60S ribosomal protein L40 [Nicotiana attenuata]	--
LOC109207880	3.39165	0.219402	Root FPKM	0.935311	PREDICTED: uncharacterized protein At1g04910 isoform X1 [Nicotiana attenuata]	--
LOC109207883	0.0665311	1.30845	Leaf FPKM	0.949153	PREDICTED: dehydration-responsive element-binding protein 3-like [Nicotiana attenuata]	ERF
LOC109207893	0.807844	0.899971	Leaf FPKM	0.102367	PREDICTED: cytochrome P450 724B1-like [Nicotiana attenuata]	--
LOC109207895	0.599748	0	Root FPKM	1	PREDICTED: protein DETOXIFICATION 33-like isoform X1 [Nicotiana attenuata]	--
LOC109207896	71.9132	4.01802	Root FPKM	0.944127	PREDICTED: homeobox-leucine zipper protein ATHB-12-like [Nicotiana attenuata]	HD-ZIP
LOC109207900	6.49324	0.487547	Root FPKM	0.924915	PREDICTED: kunitz trypsin inhibitor 2-like [Nicotiana attenuata]	--
LOC109207915	232.392	46.355	Root FPKM	0.800531	PREDICTED: eukaryotic translation initiation factor 1A-like [Nicotiana attenuata]	--
LOC109207933	2.70449	60.9326	Leaf FPKM	0.955615	PREDICTED: uncharacterized protein LOC109207933 [Nicotiana attenuata]	--
LOC109207947	13.4553	4.43147	Root FPKM	0.670651	PREDICTED: uncharacterized protein LOC109207947 [Nicotiana attenuata]	--
LOC109207956	0.477447	0.081708	Root FPKM	0.828865	PREDICTED: uncharacterized protein LOC109207956 [Nicotiana attenuata]	--
LOC109207963	0.800259	0.19006	Root FPKM	0.762502	PREDICTED: denticleless protein homolog A-like [Nicotiana attenuata]	--
LOC109207977	12.0544	0.00496643	Root FPKM	0.999588	PREDICTED: endoglucanase 5 [Nicotiana attenuata]	--
LOC109207981	7.88052	0	Root FPKM	1	PREDICTED: cytochrome P450 78A3-like [Nicotiana attenuata]	--
LOC109207989	0.65177	0.319571	Root FPKM	0.509687	PREDICTED: fructose-bisphosphate aldolase-lysine N-methyltransferase, chloroplastic [Nicotiana attenuata]	--
LOC109207990	2.30843	0.271654	Root FPKM	0.882321	PREDICTED: RING-H2 finger protein ATL46-like [Nicotiana attenuata]	--
LOC109207999	2.36327	15.8356	Leaf FPKM	0.850762	PREDICTED: F-box protein At2g02240-like [Nicotiana attenuata]	--
LOC109208005	1.00274	0.021553	Root FPKM	0.978506	PREDICTED: auxin response factor 16-like [Nicotiana attenuata]	--
LOC109208010	0.320327	0.0166043	Root FPKM	0.948164	PREDICTED: zinc finger protein WIP2-like [Nicotiana attenuata]	C2H2
LOC109208015	27.5659	239.474	Leaf FPKM	0.88489	PREDICTED: early nodulin-like protein 2 [Nicotiana attenuata]	--
LOC109208043	0.67124	0.0640199	Root FPKM	0.904624	PREDICTED: dehydration-responsive element-binding protein 1A-like [Nicotiana attenuata]	ERF
LOC109208044	1.55839	0.898572	Root FPKM	0.423396	PREDICTED: protein trichome birefringence-like 41 isoform X1 [Nicotiana attenuata]	--
LOC109208048	0.0086209	0.031938	Leaf FPKM	0.730074	PREDICTED: germin-like protein subfamily 2 member 1 [Nicotiana attenuata]	--
LOC109208093	103.292	45.5646	Root FPKM	0.558877	PREDICTED: NAC domain-containing protein 83-like [Nicotiana attenuata]	NAC
LOC109208106	0.0062943	0	Root FPKM	1	PREDICTED: uncharacterized protein LOC109208106 [Nicotiana attenuata]	--
LOC109208108	36.2379	16.1612	Root FPKM	0.554024	PREDICTED: ribonucleoside-diphosphate reductase small chain [Nicotiana attenuata]	--
LOC109208115	1.19945	0.00346533	Root FPKM	0.997111	PREDICTED: pollen receptor-like kinase 4 [Nicotiana attenuata]	--
LOC109208129	4.89711	0.00990777	Root FPKM	0.997977	PREDICTED: uncharacterized protein LOC109208129 [Nicotiana attenuata]	--
LOC109208133	4.13157	0	Root FPKM	1	PREDICTED: vinorine synthase-like [Nicotiana attenuata]	--
LOC109208151	0	0	Root FPKM	0	PREDICTED: uncharacterized protein LOC109208151 [Nicotiana attenuata]	--
LOC109208161	0.0421367	21.3641	Leaf FPKM	0.998028	PREDICTED: EPIDERMAL PATTERNING FACTOR-like protein 9 [Nicotiana attenuata]	--
LOC109208162	14.2357	0	Root FPKM	1	PREDICTED: uncharacterized protein LOC109208162 [Nicotiana attenuata]	--
LOC109208178	16.2679	0.0133562	Root FPKM	0.999179	PREDICTED: glutathione S-transferase U8-like, partial [Nicotiana attenuata]	--
LOC109208179	10.2412	0.624988	Root FPKM	0.938973	PREDICTED: uncharacterized protein LOC109208179 [Nicotiana attenuata]	--
LOC109208196	5.11257	2.63509	Root FPKM	0.484585	PREDICTED: acyl-CoA--sterol O-acyltransferase 1-like [Nicotiana attenuata]	--
LOC109208201	0.0535709	0	Root FPKM	1	PREDICTED: major pollen allergen Ole e 10-like [Nicotiana attenuata]	--
LOC109208230	0	1.53511	Leaf FPKM	1	PREDICTED: glycine-rich protein 5-like [Nicotiana attenuata]	--
LOC109208239	5.27504	1.40478	Root FPKM	0.733693	PREDICTED: NDR1/HIN1-like protein 12 [Nicotiana attenuata]	--
LOC109208242	570.185	17.3548	Root FPKM	0.969563	PREDICTED: L-ascorbate peroxidase 2, cytosolic [Nicotiana attenuata]	--
LOC109208246	0.033675	0	Root FPKM	1	PREDICTED: probable membrane-associated kinase regulator 4 [Nicotiana attenuata]	--
LOC109208253	0.0796943	0.0215144	Root FPKM	0.730039	PREDICTED: zingipain-2-like [Nicotiana attenuata]	--
LOC109208273	0.0443355	0.0623531	Leaf FPKM	0.288961	PREDICTED: uncharacterized protein LOC109208273 [Nicotiana attenuata]	--
LOC109208279	4.54834	0	Root FPKM	1	PREDICTED: uncharacterized protein LOC109208279 [Nicotiana attenuata]	--
LOC109208301	0.013171	0	Root FPKM	1	PREDICTED: uncharacterized protein LOC109208301 [Nicotiana attenuata]	--
LOC109208311	5.68319	0	Root FPKM	1	PREDICTED: keratin-associated protein 5-4-like [Nicotiana attenuata]	--
LOC109208317	1.57393	12.16	Leaf FPKM	0.870565	PREDICTED: 4-coumarate--CoA ligase-like 9 [Nicotiana attenuata]	--
LOC109208330	0.0847953	1.30902	Leaf FPKM	0.935222	PREDICTED: uncharacterized protein LOC109208330 isoform X1 [Nicotiana attenuata]	--
LOC109208340	12.1404	7.34455	Root FPKM	0.395034	PREDICTED: probable LRR receptor-like serine/threonine-protein kinase At2g24230 [Nicotiana attenuata]	--
LOC109208341	0.462126	5.93538	Leaf FPKM	0.92214	PREDICTED: gibberellin 2-beta-dioxygenase 1-like [Nicotiana attenuata]	--
LOC109208359	3.0193	0.427471	Root FPKM	0.85842	PREDICTED: protein SHOOT GRAVITROPISM 5-like [Nicotiana attenuata]	C2H2
LOC109208368	0.2946	0.118805	Root FPKM	0.596724	PREDICTED: VQ motif-containing protein 11-like [Nicotiana attenuata]	--
LOC109208374	5.69786	2.05292	Root FPKM	0.639704	PREDICTED: uncharacterized protein LOC109208374 [Nicotiana attenuata]	--
LOC109208377	0	0	Root FPKM	0	PREDICTED: pectinesterase inhibitor-like [Nicotiana attenuata]	--
LOC109208385	0.678739	0.0439183	Root FPKM	0.935294	PREDICTED: probable transcription repressor OFP9 [Nicotiana attenuata]	--
LOC109208386	9.29899	5.07918	Root FPKM	0.453792	PREDICTED: uncharacterized protein LOC109208386 [Nicotiana attenuata]	--
LOC109208389	0.0429882	0.0963994	Leaf FPKM	0.554062	PREDICTED: F-box/kelch-repeat protein At3g23880-like [Nicotiana attenuata]	--
LOC109208390	29.6152	0.0511781	Root FPKM	0.998272	PREDICTED: uncharacterized protein LOC109208390 [Nicotiana attenuata]	--
LOC109208394	9.48125	5.23974	Root FPKM	0.447358	PREDICTED: trihelix transcription factor ASIL2 [Nicotiana attenuata]	Trihelix
LOC109208400	0.128609	0.233528	Leaf FPKM	0.449279	PREDICTED: F-box/kelch-repeat protein At3g23880-like [Nicotiana attenuata]	--
LOC109208402	233.99	229.498	Root FPKM	0.0191974	PREDICTED: nodulin-related protein 1-like [Nicotiana attenuata]	--
LOC109208403	0	0	Root FPKM	0	PREDICTED: sarcoplasmic reticulum histidine-rich calcium-binding protein-like isoform X1 [Nicotiana attenuata]	--
LOC109208410	32.4454	6.04523	Root FPKM	0.81368	PREDICTED: cytochrome P450 710A11 [Nicotiana attenuata]	--
LOC109208416	1.85541	0.336201	Root FPKM	0.818799	PREDICTED: cucumber peeling cupredoxin-like [Nicotiana attenuata]	--
LOC109208417	42.0393	8.38595	Root FPKM	0.800521	PREDICTED: 60S ribosome subunit biogenesis protein NIP7 homolog [Nicotiana attenuata]	--
LOC109208429	2.20439	0.0242516	Root FPKM	0.988999	PREDICTED: uncharacterized protein LOC109208429 [Nicotiana attenuata]	--
LOC109208443	32.5295	0.0412768	Root FPKM	0.998731	PREDICTED: uncharacterized protein LOC109208443 [Nicotiana attenuata]	--
LOC109208444	0	0.0216905	Leaf FPKM	1	PREDICTED: protein trichome birefringence-like 43 [Nicotiana attenuata]	--
LOC109208449	0.553361	12.084	Leaf FPKM	0.954207	PREDICTED: 16.9 kDa class I heat shock protein 1-like [Nicotiana attenuata]	--
LOC109208453	1.7628	0.313378	Root FPKM	0.822228	PREDICTED: glucan endo-1,3-beta-glucosidase 11-like [Nicotiana attenuata]	--
LOC109208454	0	0	Root FPKM	0	PREDICTED: putative F-box/LRR-repeat/kelch-repeat protein At1g11620 [Nicotiana attenuata]	--
LOC109208474	0.86635	0.0607628	Root FPKM	0.929863	PREDICTED: protein LURP-one-related 17-like [Nicotiana attenuata]	--
LOC109208496	68.5116	11.2876	Root FPKM	0.835245	PREDICTED: fasciclin-like arabinogalactan protein 17 [Nicotiana attenuata]	--
LOC109208505	10.4274	11.8308	Leaf FPKM	0.118625	PREDICTED: protein WVD2-like 4 [Nicotiana attenuata]	--
LOC109208508	103.903	0	Root FPKM	1	PREDICTED: peroxidase 5-like [Nicotiana attenuata]	--
LOC109208510	57.7733	110.14	Leaf FPKM	0.475458	PREDICTED: nascent polypeptide-associated complex subunit alpha-like protein 2 [Nicotiana attenuata]	--
LOC109208512	1.04356	1.00893	Root FPKM	0.0331817	PREDICTED: uncharacterized protein LOC109208512 isoform X1 [Nicotiana attenuata]	--
LOC109208520	15.9641	1.76149	Root FPKM	0.889659	PREDICTED: uncharacterized protein LOC109208520 [Nicotiana attenuata]	--
LOC109208522	7.6453	33.812	Leaf FPKM	0.773888	PREDICTED: L-ascorbate peroxidase 3, peroxisomal-like [Nicotiana attenuata]	--
LOC109208524	3.65148	0.385134	Root FPKM	0.894527	PREDICTED: protein POLLENLESS 3-LIKE 2 [Nicotiana attenuata]	--
LOC109208525	2.92786	93.9307	Leaf FPKM	0.96883	PREDICTED: L-ascorbate peroxidase 3, peroxisomal-like [Nicotiana attenuata]	--
LOC109208529	0.918015	0.923751	Leaf FPKM	0.00620947	PREDICTED: putative clathrin assembly protein At5g57200 [Nicotiana attenuata]	--
LOC109208545	10.1301	6.98175	Root FPKM	0.31079	PREDICTED: selenoprotein H [Nicotiana attenuata]	--
LOC109208549	12.5269	0.012481	Root FPKM	0.999004	PREDICTED: pathogenesis-related protein 5-like [Nicotiana attenuata]	--
LOC109208552	29.6263	4.56971	Root FPKM	0.845755	PREDICTED: probable galacturonosyltransferase-like 1 [Nicotiana attenuata]	--
LOC109208555	1.0756	0.0594462	Root FPKM	0.944732	PREDICTED: elongation of fatty acids protein 3-like [Nicotiana attenuata]	--
LOC109208562	7.62018	0	Root FPKM	1	PREDICTED: probable methyltransferase At1g27930 [Nicotiana attenuata]	--
LOC109208571	706.312	26.214	Root FPKM	0.962886	PREDICTED: L-ascorbate peroxidase 1, cytosolic [Nicotiana attenuata]	--
LOC109208575	0	0	Root FPKM	0	PREDICTED: DUF724 domain-containing protein 6-like [Nicotiana attenuata]	--
LOC109208589	0	0	Root FPKM	0	PREDICTED: putative F-box protein At4g09190 [Nicotiana attenuata]	--
LOC109208594	4.61845	0	Root FPKM	1	PREDICTED: protein DETOXIFICATION 3-like [Nicotiana attenuata]	--
LOC109208595	3.7597	0.163571	Root FPKM	0.956494	PREDICTED: protein DETOXIFICATION 2-like isoform X1 [Nicotiana attenuata]	--
LOC109208597	0.765383	0.220029	Root FPKM	0.712524	PREDICTED: replication protein A 70 kDa DNA-binding subunit C-like [Nicotiana attenuata]	--
LOC109208614	3.8559	19.3179	Leaf FPKM	0.800398	PREDICTED: non-functional pseudokinase ZED1-like [Nicotiana attenuata]	--
LOC109208622	0	0.123407	Leaf FPKM	1	PREDICTED: uncharacterized protein LOC109208622 [Nicotiana attenuata]	--
LOC109208634	0.00750193	0	Root FPKM	1	PREDICTED: heat shock 70 kDa protein-like [Nicotiana attenuata]	--
LOC109208636	1.59535	1.54464	Root FPKM	0.0317816	PREDICTED: protein BIG GRAIN 1-like E [Nicotiana attenuata]	--
LOC109208643	10.8655	3.77864	Root FPKM	0.652233	PREDICTED: sulfated surface glycoprotein 185-like [Nicotiana attenuata]	--
LOC109208644	0.0297185	1818.61	Leaf FPKM	0.999984	PREDICTED: auxin-binding protein ABP19a-like [Nicotiana attenuata]	--
LOC109208660	2.29032	4.92037	Leaf FPKM	0.534522	PREDICTED: pentatricopeptide repeat-containing protein At2g01860 [Nicotiana attenuata]	--
LOC109208667	0.0192891	0	Root FPKM	1	PREDICTED: probable metal-nicotianamine transporter YSL7 [Nicotiana attenuata]	--
LOC109208669	0.098463	0	Root FPKM	1	PREDICTED: 60S acidic ribosomal protein P2A-like [Nicotiana attenuata]	--
LOC109208690	2.25657	2.29514	Leaf FPKM	0.0168051	PREDICTED: probable indole-3-pyruvate monooxygenase YUCCA8 [Nicotiana attenuata]	--
LOC109208691	55.6023	0.342962	Root FPKM	0.993832	PREDICTED: glutathione transferase GST 23-like isoform X1 [Nicotiana attenuata]	--
LOC109208693	5.77628	2286.86	Leaf FPKM	0.997474	PREDICTED: photosystem I reaction center subunit IV B, chloroplastic [Nicotiana attenuata]	--
LOC109208711	26.4355	13.3762	Root FPKM	0.494007	PREDICTED: transcription factor TCP8-like [Nicotiana attenuata]	TCP
LOC109208712	0.0060042	1.41735	Leaf FPKM	0.995764	PREDICTED: uncharacterized protein LOC109208712 [Nicotiana attenuata]	--
LOC109208717	23.0295	7.974	Root FPKM	0.653748	PREDICTED: uncharacterized protein LOC109208717 [Nicotiana attenuata]	--
LOC109208749	0	0	Root FPKM	0	PREDICTED: pistil-specific extensin-like protein [Nicotiana attenuata]	--
LOC109208751	36.9243	5.47614	Root FPKM	0.851693	PREDICTED: 40S ribosomal protein S16-like [Nicotiana attenuata]	--
LOC109208752	0.0494986	0.00839243	Root FPKM	0.830451	PREDICTED: probable xyloglucan endotransglucosylase/hydrolase protein 33 [Nicotiana attenuata]	--
LOC109208760	16.4656	0.474258	Root FPKM	0.971197	PREDICTED: uncharacterized protein LOC109208760 [Nicotiana attenuata]	--
LOC109208771	0.382177	0.352392	Root FPKM	0.0779334	PREDICTED: uncharacterized protein LOC109208771 isoform X1 [Nicotiana attenuata]	--
LOC109208773	2.01224	0.0120387	Root FPKM	0.994017	PREDICTED: uncharacterized protein At5g01610-like [Nicotiana attenuata]	--
LOC109208775	89.3943	1.65561	Root FPKM	0.98148	PREDICTED: probable isoaspartyl peptidase/L-asparaginase 2 [Nicotiana attenuata]	--
LOC109208783	43.3887	14.1743	Root FPKM	0.673318	PREDICTED: protein BOBBER 1-like [Nicotiana attenuata]	--
LOC109208794	16.4311	3.78613	Root FPKM	0.769576	PREDICTED: patatin-like protein 6 [Nicotiana attenuata]	--
LOC109208811	0.296609	0.0102723	Root FPKM	0.965368	PREDICTED: putative germin-like protein 2-1 [Nicotiana attenuata]	--
LOC109208827	10.0955	7.49972	Root FPKM	0.257124	PREDICTED: guanylate kinase 2, chloroplastic/mitochondrial [Nicotiana attenuata]	--
LOC109208830	13.7677	2.61012	Root FPKM	0.810417	PREDICTED: cold shock domain-containing protein 3-like [Nicotiana attenuata]	--
LOC109208831	12.9579	3.61547	Root FPKM	0.720984	PREDICTED: uncharacterized protein LOC109208831 [Nicotiana attenuata]	--
LOC109208836	3.16669	0	Root FPKM	1	PREDICTED: uncharacterized protein LOC109208836 [Nicotiana attenuata]	--
LOC109208850	192.911	57.8435	Root FPKM	0.700154	PREDICTED: 40S ribosomal protein S25 [Nicotiana attenuata]	--
LOC109208867	15.3619	0	Root FPKM	1	PREDICTED: high-affinity nitrate transporter 2.1-like [Nicotiana attenuata]	--
LOC109208875	0.0189985	0	Root FPKM	1	PREDICTED: uncharacterized protein LOC109208875 [Nicotiana attenuata]	--
LOC109208878	9.32305	42.5254	Leaf FPKM	0.780765	PREDICTED: LOB domain-containing protein 37-like [Nicotiana attenuata]	LBD
LOC109208884	12.9173	9.08741	Root FPKM	0.296491	PREDICTED: calcium-binding protein CML24-like [Nicotiana attenuata]	--
LOC109208889	1.47991	1.12207	Root FPKM	0.241799	PREDICTED: polcalcin Nic t 1 [Nicotiana attenuata]	--
LOC109208892	18.5078	5.02257	Root FPKM	0.728623	PREDICTED: probable glucan endo-1,3-beta-glucosidase A6 [Nicotiana attenuata]	--
LOC109208894	117.968	2.37851	Root FPKM	0.979838	PREDICTED: tetraspanin-3-like [Nicotiana attenuata]	--
LOC109208896	2.48938	0.163473	Root FPKM	0.934332	PREDICTED: probable carboxylesterase 17 [Nicotiana attenuata]	--
LOC109208903	91.1165	5.67375	Root FPKM	0.937731	PREDICTED: probable mannitol dehydrogenase [Nicotiana attenuata]	--
LOC109208916	36.8815	36.4065	Root FPKM	0.0128809	PREDICTED: tetraspanin-6 [Nicotiana attenuata]	--
LOC109208919	36.2626	1.83758	Root FPKM	0.949326	PREDICTED: CBL-interacting serine/threonine-protein kinase 7-like [Nicotiana attenuata]	--
LOC109208923	100.412	17.7698	Root FPKM	0.82303	PREDICTED: calcium load-activated calcium channel-like [Nicotiana attenuata]	--
LOC109208926	0	0	Root FPKM	0	PREDICTED: chemocyanin-like [Nicotiana attenuata]	--
LOC109208929	59.3373	4.79384	Root FPKM	0.91921	PREDICTED: uncharacterized protein LOC109208929 [Nicotiana attenuata]	--
LOC109208931	0	0	Root FPKM	0	PREDICTED: uncharacterized protein LOC109208931 isoform X1 [Nicotiana attenuata]	--
LOC109208940	0.085731	0	Root FPKM	1	PREDICTED: cytochrome b561 and DOMON domain-containing protein At5g47530-like [Nicotiana attenuata]	--
LOC109208946	15.1094	9.60278	Root FPKM	0.364451	PREDICTED: probable BOI-related E3 ubiquitin-protein ligase 3 [Nicotiana attenuata]	--
LOC109208953	7.1147	1.5386	Root FPKM	0.783743	PREDICTED: LOB domain-containing protein 15 [Nicotiana attenuata]	LBD
LOC109208965	7.45759	1.16903	Root FPKM	0.843242	PREDICTED: berberine bridge enzyme-like 15 [Nicotiana attenuata]	--
LOC109208969	0.219569	0	Root FPKM	1	PREDICTED: glycine-rich RNA-binding protein 1-like [Nicotiana attenuata]	--
LOC109208970	0.0510567	6.60884	Leaf FPKM	0.992274	PREDICTED: psbQ-like protein 3, chloroplastic [Nicotiana attenuata]	--
LOC109208975	0	0	Root FPKM	0	PREDICTED: craniofacial development protein 2-like [Nicotiana attenuata]	--
LOC109208982	206.387	87.0391	Root FPKM	0.578273	PREDICTED: universal stress protein PHOS32 [Nicotiana attenuata]	--
LOC109209022	0.238435	0.632959	Leaf FPKM	0.623301	PREDICTED: uncharacterized protein LOC109209022 [Nicotiana attenuata]	--
LOC109209029	0.0153331	160.783	Leaf FPKM	0.999905	PREDICTED: auxin-binding protein ABP19a-like [Nicotiana attenuata]	--
LOC109209049	0	0	Root FPKM	0	PREDICTED: uncharacterized protein LOC109209049 [Nicotiana attenuata]	--
LOC109209054	0.288412	0.205639	Root FPKM	0.286997	PREDICTED: U-box domain-containing protein 33-like [Nicotiana attenuata]	--
LOC109209058	0	0	Root FPKM	0	PREDICTED: pectin acetylesterase 7-like [Nicotiana attenuata]	--
LOC109209064	2.7562	0.835706	Root FPKM	0.696791	PREDICTED: transcription initiation factor TFIID subunit 10-like [Nicotiana attenuata]	--
LOC109209065	49.0603	5.14066	Root FPKM	0.895217	PREDICTED: diphthamide biosynthesis protein 3-like isoform X1 [Nicotiana attenuata]	--
LOC109209067	4.35727	0.239316	Root FPKM	0.945077	PREDICTED: zinc finger CCCH domain-containing protein 14 [Nicotiana attenuata]	C3H
LOC109209072	7.69464	0.874237	Root FPKM	0.886384	PREDICTED: uncharacterized protein LOC109209072 [Nicotiana attenuata]	--
LOC109209073	0.00706557	0.150669	Leaf FPKM	0.953105	PREDICTED: uncharacterized protein LOC109209073 [Nicotiana attenuata]	--
LOC109209075	0	0	Root FPKM	0	PREDICTED: aspartyl protease UND-like [Nicotiana attenuata]	--
LOC109209109	0.100377	0.121421	Leaf FPKM	0.173319	PREDICTED: uncharacterized protein LOC109209109 [Nicotiana attenuata]	--
LOC109209122	15.071	9.54896	Root FPKM	0.366401	PREDICTED: uncharacterized protein LOC109209122 [Nicotiana attenuata]	--
LOC109209162	0.379232	0.0537161	Root FPKM	0.858356	PREDICTED: bidirectional sugar transporter NEC1-like [Nicotiana attenuata]	--
LOC109209171	0.735704	0	Root FPKM	1	PREDICTED: short-chain dehydrogenase TIC 32, chloroplastic-like [Nicotiana attenuata]	--
LOC109209181	124.419	0	Root FPKM	1	PREDICTED: non-specific lipid-transfer protein-like protein At2g13820 isoform X1 [Nicotiana attenuata]	--
LOC109209183	12.1661	6.61838	Root FPKM	0.456	PREDICTED: uncharacterized protein LOC109209183 [Nicotiana attenuata]	--
LOC109209187	0.202981	0.0325005	Root FPKM	0.839884	PREDICTED: acyl-coenzyme A thioesterase 13-like [Nicotiana attenuata]	--
LOC109209194	3.19543	0.0171811	Root FPKM	0.994623	PREDICTED: BON1-associated protein 2 [Nicotiana attenuata]	--
LOC109209195	29.0007	13.4823	Root FPKM	0.535105	PREDICTED: uncharacterized protein LOC109209195 [Nicotiana attenuata]	--
LOC109209204	0	129.14	Leaf FPKM	1	PREDICTED: calvin cycle protein CP12-2, chloroplastic-like [Nicotiana attenuata]	--
LOC109209211	0.521593	28.9367	Leaf FPKM	0.981975	PREDICTED: uncharacterized protein LOC109209211 [Nicotiana attenuata]	--
LOC109209229	5.99732	8.40031	Leaf FPKM	0.28606	PREDICTED: auxin-responsive protein SAUR72-like [Nicotiana attenuata]	--
LOC109209238	6.85408	0.0823944	Root FPKM	0.987979	PREDICTED: flavonoid 3',5'-hydroxylase 1 [Nicotiana attenuata]	--
LOC109209244	2.00663	0.680457	Root FPKM	0.660896	PREDICTED: heavy metal-associated isoprenylated plant protein 3-like [Nicotiana attenuata]	--
LOC109209250	0.046269	0	Root FPKM	1	PREDICTED: heavy metal-associated isoprenylated plant protein 3-like [Nicotiana attenuata]	--
LOC109209252	0.075914	0.0119036	Root FPKM	0.843196	PREDICTED: cyclin-L1-1-like [Nicotiana attenuata]	--
LOC109209254	9.99199	5.17703	Root FPKM	0.481882	PREDICTED: ethylene-responsive transcription factor ERF011-like [Nicotiana attenuata]	ERF
LOC109209275	0.0709775	0	Root FPKM	1	PREDICTED: bifunctional phosphatase IMPL2, chloroplastic-like [Nicotiana attenuata]	--
LOC109209303	63.1238	17.3617	Root FPKM	0.724959	PREDICTED: probable BOI-related E3 ubiquitin-protein ligase 3 [Nicotiana attenuata]	--
LOC109209322	37.9888	20.2868	Root FPKM	0.46598	PREDICTED: transport inhibitor response 1-like protein [Nicotiana attenuata]	--
LOC109209326	3.86291	6.66403	Leaf FPKM	0.420333	PREDICTED: cyclin-dependent kinase inhibitor 7-like isoform X1 [Nicotiana attenuata]	--
LOC109209328	1.56711	0.886412	Root FPKM	0.434366	PREDICTED: uncharacterized protein LOC109209328 [Nicotiana attenuata]	--
LOC109209330	0.0948773	0	Root FPKM	1	PREDICTED: peroxidase 57-like [Nicotiana attenuata]	--
LOC109209331	0.0279351	0.0886533	Leaf FPKM	0.684895	PREDICTED: protein POOR HOMOLOGOUS SYNAPSIS 1 [Nicotiana attenuata]	--
LOC109209332	97.4223	31.4528	Root FPKM	0.677149	PREDICTED: uncharacterized protein LOC109209332 [Nicotiana attenuata]	--
LOC109209339	0	0	Root FPKM	0	PREDICTED: phospholipase A(1) DAD1, chloroplastic [Nicotiana attenuata]	--
LOC109209341	19.9137	1.06465	Root FPKM	0.946537	PREDICTED: probable protein phosphatase 2C 63 [Nicotiana attenuata]	--
LOC109209348	0.127513	0.274433	Leaf FPKM	0.535359	PREDICTED: 1-Cys peroxiredoxin [Nicotiana attenuata]	--
LOC109209350	5.03616	0.773867	Root FPKM	0.846338	PREDICTED: RING-H2 finger protein ATL2-like [Nicotiana attenuata]	--
LOC109209354	0.0487532	0.0275958	Root FPKM	0.433969	PREDICTED: glucose and ribitol dehydrogenase homolog 1-like [Nicotiana attenuata]	--
LOC109209360	85.5319	5.17382	Root FPKM	0.93951	PREDICTED: heavy metal-associated isoprenylated plant protein 34 [Nicotiana attenuata]	--
LOC109209368	0	0	Root FPKM	0	PREDICTED: basic 7S globulin-like [Nicotiana attenuata]	--
LOC109209370	503.189	293.272	Root FPKM	0.417173	PREDICTED: protein EARLY RESPONSIVE TO DEHYDRATION 15-like [Nicotiana attenuata]	--
LOC109209396	0.295872	0.202443	Root FPKM	0.315773	PREDICTED: G-type lectin S-receptor-like serine/threonine-protein kinase At1g61500 [Nicotiana attenuata]	--
LOC109209397	3.10841	0.719632	Root FPKM	0.768489	PREDICTED: G-type lectin S-receptor-like serine/threonine-protein kinase B120 [Nicotiana attenuata]	--
LOC109209409	2.84866	2.12816	Root FPKM	0.252924	PREDICTED: uncharacterized protein LOC109209409 [Nicotiana attenuata]	--
LOC109209420	38.8679	4.29994	Root FPKM	0.88937	PREDICTED: uncharacterized protein LOC109209420 [Nicotiana attenuata]	--
LOC109209423	0	0	Root FPKM	0	PREDICTED: prisilkin-39-like [Nicotiana attenuata]	--
LOC109209438	16.6427	31.7487	Leaf FPKM	0.475801	PREDICTED: expansin-like A2 [Nicotiana attenuata]	--
LOC109209443	0.0572069	0.0327293	Root FPKM	0.427878	PREDICTED: germin-like protein subfamily 2 member 1 [Nicotiana attenuata]	--
LOC109209444	0.239169	0	Root FPKM	1	PREDICTED: protein NRT1/ PTR FAMILY 4.5-like [Nicotiana attenuata]	--
LOC109209446	18.1253	1.82112	Root FPKM	0.899526	PREDICTED: probable receptor-like protein kinase At1g33260 [Nicotiana attenuata]	--
LOC109209448	47.4621	12.3186	Root FPKM	0.740455	PREDICTED: protein SRC2-like [Nicotiana attenuata]	--
LOC109209453	301.016	0.0694953	Root FPKM	0.999769	PREDICTED: flowering-promoting factor 1-like protein 3 [Nicotiana attenuata]	--
LOC109209454	216.156	1.77508	Root FPKM	0.991788	PREDICTED: flowering-promoting factor 1-like protein 3 [Nicotiana attenuata]	--
LOC109209460	0.18849	74.2704	Leaf FPKM	0.997462	PREDICTED: uncharacterized protein LOC109209460 [Nicotiana attenuata]	--
LOC109209479	2.49015	0.324484	Root FPKM	0.869693	PREDICTED: histone H2A.Z-specific chaperone CHZ1 [Nicotiana attenuata]	--
LOC109209486	10.9429	5.45915	Root FPKM	0.501126	PREDICTED: uncharacterized protein LOC109209486 [Nicotiana attenuata]	--
LOC109209491	11.3418	3.51136	Root FPKM	0.690405	PREDICTED: uncharacterized protein LOC109209491 [Nicotiana attenuata]	--
LOC109209494	12.5881	4.05645	Root FPKM	0.677755	PREDICTED: E3 ubiquitin-protein ligase SPL1-like [Nicotiana attenuata]	--
LOC109209523	6.30571	1.0483	Root FPKM	0.833754	PREDICTED: potassium transporter 6-like [Nicotiana attenuata]	--
LOC109209527	17.0195	2.54141	Root FPKM	0.850676	PREDICTED: uncharacterized protein LOC109209527 [Nicotiana attenuata]	--
LOC109209535	19.6911	7.46327	Root FPKM	0.620982	PREDICTED: sugar transporter ERD6-like 7 [Nicotiana attenuata]	--
LOC109209540	22.1548	19.9156	Root FPKM	0.10107	PREDICTED: probable sugar phosphate/phosphate translocator At1g12500 [Nicotiana attenuata]	--
LOC109209550	36.6355	20.7863	Root FPKM	0.43262	PREDICTED: clathrin light chain 2-like [Nicotiana attenuata]	--
LOC109209553	15.634	2.7275	Root FPKM	0.825541	PREDICTED: uncharacterized protein LOC109209553 [Nicotiana attenuata]	--
LOC109209559	80.3937	194.598	Leaf FPKM	0.586873	PREDICTED: pleckstrin homology domain-containing protein 1-like [Nicotiana attenuata]	--
LOC109209564	0	0.159771	Leaf FPKM	1	PREDICTED: CASP-like protein 4D1 [Nicotiana attenuata]	--
LOC109209565	0.017882	128.108	Leaf FPKM	0.99986	PREDICTED: uncharacterized protein LOC109209565 isoform X1 [Nicotiana attenuata]	--
LOC109209566	19.3282	204.15	Leaf FPKM	0.905324	PREDICTED: 30S ribosomal protein S31, chloroplastic [Nicotiana attenuata]	--
LOC109209576	7.13986	0.0102406	Root FPKM	0.998566	PREDICTED: pectinesterase 2-like [Nicotiana attenuata]	--
LOC109209577	11.2333	2.48782	Root FPKM	0.778531	PREDICTED: dof zinc finger protein DOF2.1-like [Nicotiana attenuata]	Dof
LOC109209594	0.0301264	0	Root FPKM	1	PREDICTED: aldo-keto reductase family 4 member C9-like [Nicotiana attenuata]	--
LOC109209628	0.0410284	0.018277	Root FPKM	0.554529	PREDICTED: uncharacterized protein LOC109209628 [Nicotiana attenuata]	--
LOC109209630	46.1055	4.04459	Root FPKM	0.912275	PREDICTED: transcription factor MYB44-like [Nicotiana attenuata]	MYB
LOC109209638	41.4326	5.0158	Root FPKM	0.878941	PREDICTED: glycine cleavage system H protein 2, mitochondrial [Nicotiana attenuata]	--
LOC109209641	18.164	2.91941	Root FPKM	0.839275	PREDICTED: leucine-rich repeat extensin-like protein 4 [Nicotiana attenuata]	--
LOC109209650	0.236309	25.7148	Leaf FPKM	0.99081	PREDICTED: GDSL esterase/lipase At3g48460 [Nicotiana attenuata]	--
LOC109209656	0	0	Root FPKM	0	PREDICTED: putative receptor-like protein kinase At4g00960 [Nicotiana attenuata]	--
LOC109209684	0.191839	0	Root FPKM	1	PREDICTED: dehydration-responsive element-binding protein 1E-like [Nicotiana attenuata]	ERF
LOC109209703	0	0	Root FPKM	0	PREDICTED: LOB domain-containing protein 22-like [Nicotiana attenuata]	LBD
LOC109209737	0	0	Root FPKM	0	PREDICTED: uncharacterized protein LOC109209737 [Nicotiana attenuata]	--
LOC109209744	3.94097	0.0291803	Root FPKM	0.992596	PREDICTED: probable fructokinase-5 [Nicotiana attenuata]	--
LOC109209745	0.826467	0.006602	Root FPKM	0.992012	PREDICTED: vinorine synthase-like [Nicotiana attenuata]	--
LOC109209752	8.32646	1.04294	Root FPKM	0.874743	PREDICTED: putative disease resistance protein At1g50180 [Nicotiana attenuata]	--
LOC109209757	7.29492	7.43009	Leaf FPKM	0.0181931	PREDICTED: dof zinc finger protein DOF2.1-like [Nicotiana attenuata]	Dof
LOC109209771	0.00396987	0	Root FPKM	1	PREDICTED: protein NRT1/ PTR FAMILY 1.1-like [Nicotiana attenuata]	--
LOC109209773	3.23944	0.0352102	Root FPKM	0.989131	PREDICTED: transcription factor bHLH18-like isoform X1 [Nicotiana attenuata]	bHLH
LOC109209774	57.4702	12.5339	Root FPKM	0.781907	PREDICTED: glucan endo-1,3-beta-glucosidase 5-like [Nicotiana attenuata]	--
LOC109209778	4.80799	0.313362	Root FPKM	0.934825	PREDICTED: Werner Syndrome-like exonuclease [Nicotiana attenuata]	--
LOC109209780	1.07395	0.0243881	Root FPKM	0.977291	PREDICTED: receptor-like kinase TMK4 [Nicotiana attenuata]	--
LOC109209781	0.526471	0.264891	Root FPKM	0.496855	PREDICTED: glycerophosphodiester phosphodiesterase GDPD1, chloroplastic-like [Nicotiana attenuata]	--
LOC109209784	20.2098	4.18215	Root FPKM	0.793063	PREDICTED: probable galacturonosyltransferase 15 isoform X1 [Nicotiana attenuata]	--
LOC109209794	0.00570233	0	Root FPKM	1	PREDICTED: protein FAR1-RELATED SEQUENCE 5-like [Nicotiana attenuata]	--
LOC109209795	0.183292	1.55362	Leaf FPKM	0.882022	PREDICTED: calcium-binding protein PBP1-like [Nicotiana attenuata]	--
LOC109209796	1.75505	0	Root FPKM	1	PREDICTED: myb-related protein 308-like [Nicotiana attenuata]	MYB
LOC109209808	5.14666	11.5512	Leaf FPKM	0.554448	PREDICTED: uncharacterized protein LOC109209808 [Nicotiana attenuata]	--
LOC109209815	0.0452312	0	Root FPKM	1	PREDICTED: probable metal-nicotianamine transporter YSL7 [Nicotiana attenuata]	--
LOC109209816	4.31098	23.4971	Leaf FPKM	0.816532	PREDICTED: auxin-induced protein 22D-like [Nicotiana attenuata]	--
LOC109209817	0.224852	0.05723	Root FPKM	0.745477	PREDICTED: protein BOBBER 1-like [Nicotiana attenuata]	--
LOC109209821	221.173	0	Root FPKM	1	PREDICTED: peroxidase 10-like [Nicotiana attenuata]	--
LOC109209842	106.771	97.5641	Root FPKM	0.0862281	PREDICTED: protein phosphatase 2C 37-like [Nicotiana attenuata]	--
LOC109209846	4.55789	1.3042	Root FPKM	0.713858	PREDICTED: nucleolar protein 58-like [Nicotiana attenuata]	--
LOC109209848	0.484469	0.237844	Root FPKM	0.509061	PREDICTED: F-box/LRR-repeat protein 25-like [Nicotiana attenuata]	--
LOC109209850	6.38577	43.6587	Leaf FPKM	0.853734	PREDICTED: uncharacterized protein LOC109209850 [Nicotiana attenuata]	--
LOC109209854	2.59022	0	Root FPKM	1	PREDICTED: chitinase 2-like [Nicotiana attenuata]	--
LOC109209855	0.62286	1.83539	Leaf FPKM	0.660639	PREDICTED: probable mediator of RNA polymerase II transcription subunit 26c [Nicotiana attenuata]	--
LOC109209858	8.63183	3.44657	Root FPKM	0.600714	PREDICTED: uncharacterized protein LOC109209858 [Nicotiana attenuata]	--
LOC109209870	2.69153	1.96174	Root FPKM	0.271143	PREDICTED: regulator of nonsense transcripts 1 homolog [Nicotiana attenuata]	--
LOC109209871	5.59287	0.600381	Root FPKM	0.892652	PREDICTED: non-functional pseudokinase ZED1-like [Nicotiana attenuata]	--
LOC109209881	29.1616	2.84066	Root FPKM	0.902589	PREDICTED: uncharacterized protein LOC109209881 [Nicotiana attenuata]	--
LOC109209886	2.86234	0.412524	Root FPKM	0.855879	PREDICTED: RING-H2 finger protein ATL78-like [Nicotiana attenuata]	--
LOC109209897	29.1043	11.424	Root FPKM	0.60748	PREDICTED: transcription factor IBH1-like [Nicotiana attenuata]	--
LOC109209904	0.622211	77.5815	Leaf FPKM	0.99198	PREDICTED: acetylajmalan esterase-like [Nicotiana attenuata]	--
LOC109209941	0.00395603	0	Root FPKM	1	PREDICTED: 9-cis-epoxycarotenoid dioxygenase NCED6, chloroplastic-like [Nicotiana attenuata]	--
LOC109209943	36.6725	11.8787	Root FPKM	0.676087	PREDICTED: uncharacterized protein LOC109209943 [Nicotiana attenuata]	--
LOC109209949	52.0272	23.0986	Root FPKM	0.556029	PREDICTED: uncharacterized protein LOC109209949 [Nicotiana attenuata]	--
LOC109209958	57.3405	116.09	Leaf FPKM	0.50607	PREDICTED: uncharacterized protein LOC109209958 [Nicotiana attenuata]	--
LOC109209972	0	0	Root FPKM	0	PREDICTED: pentatricopeptide repeat-containing protein At3g53700, chloroplastic-like [Nicotiana attenuata]	--
LOC109209990	17.2108	1.92995	Root FPKM	0.887864	PREDICTED: uncharacterized protein LOC109209990 isoform X1 [Nicotiana attenuata]	--
LOC109209994	0	0	Root FPKM	0	PREDICTED: protein yippee-like At3g08990 [Nicotiana attenuata]	--
LOC109209996	114.488	20.1073	Root FPKM	0.824372	PREDICTED: histone H4 [Nicotiana attenuata]	--
LOC109209999	0.0255888	0	Root FPKM	1	PREDICTED: DNA ligase 6-like [Nicotiana attenuata]	--
LOC109210003	44.6069	2.19489	Root FPKM	0.950795	PREDICTED: ABC transporter G family member 6-like [Nicotiana attenuata]	--
LOC109210024	2.02216	0.282032	Root FPKM	0.860529	PREDICTED: mitogen-activated protein kinase kinase kinase NPK1-like [Nicotiana attenuata]	--
LOC109210038	1.96613	0	Root FPKM	1	PREDICTED: LOW QUALITY PROTEIN: uncharacterized protein At4g06744-like [Nicotiana attenuata]	--
LOC109210040	61.2761	13.7395	Root FPKM	0.775778	PREDICTED: probable WRKY transcription factor 7 [Nicotiana attenuata]	WRKY
LOC109210047	6.83748	0	Root FPKM	1	PREDICTED: putative calcium-binding protein CML19 [Nicotiana attenuata]	--
LOC109210053	0	0	Root FPKM	0	PREDICTED: uncharacterized protein LOC109210053 [Nicotiana attenuata]	--
LOC109210054	0	0	Root FPKM	0	PREDICTED: axial regulator YABBY 4 isoform X1 [Nicotiana attenuata]	YABBY
LOC109210058	0.791531	0.191848	Root FPKM	0.757624	PREDICTED: uncharacterized protein LOC109210058 isoform X1 [Nicotiana attenuata]	--
LOC109210062	0	0	Root FPKM	0	PREDICTED: plasma membrane ATPase 2-like [Nicotiana attenuata]	--
LOC109210077	2.85035	2.50844	Root FPKM	0.119955	PREDICTED: uncharacterized protein LOC109210077 isoform X1 [Nicotiana attenuata]	--
LOC109210081	3.64987	62.5093	Leaf FPKM	0.941611	PREDICTED: geranylgeranyl pyrophosphate synthase, chloroplastic-like [Nicotiana attenuata]	--
LOC109210085	13.0938	6.01257	Root FPKM	0.540809	PREDICTED: peroxisomal membrane protein 11A [Nicotiana attenuata]	--
LOC109210098	1.60959	0	Root FPKM	1	PREDICTED: NAC domain-containing protein 43-like [Nicotiana attenuata]	NAC
LOC109210106	0	0	Root FPKM	0	PREDICTED: LOB domain-containing protein 27-like [Nicotiana attenuata]	LBD
LOC109210128	5.94838	60.7375	Leaf FPKM	0.902064	PREDICTED: uncharacterized protein LOC109210128 [Nicotiana attenuata]	--
LOC109210135	35.2051	14.686	Root FPKM	0.582845	PREDICTED: uncharacterized protein LOC109210135 [Nicotiana attenuata]	--
LOC109210138	22.886	4.52303	Root FPKM	0.802367	PREDICTED: subtilisin-like protease SBT3.9 [Nicotiana attenuata]	--
LOC109210148	7.38671	3.5923	Root FPKM	0.513681	PREDICTED: transcription factor TCP15-like [Nicotiana attenuata]	TCP
LOC109210162	5.57585	57.8631	Leaf FPKM	0.903637	PREDICTED: alkaline/neutral invertase A, mitochondrial-like [Nicotiana attenuata]	--
LOC109210186	13.8894	14.5416	Leaf FPKM	0.0448529	PREDICTED: elongation of fatty acids protein 3-like [Nicotiana attenuata]	--
LOC109210196	0	0.0420987	Leaf FPKM	1	PREDICTED: putative receptor-like protein kinase At3g47110 [Nicotiana attenuata]	--
LOC109210199	53.5804	23.4318	Root FPKM	0.562681	PREDICTED: pleckstrin homology domain-containing protein 1-like [Nicotiana attenuata]	--
LOC109210205	0.778456	0.0317978	Root FPKM	0.959153	PREDICTED: U-box domain-containing protein 21-like [Nicotiana attenuata]	--
LOC109210220	18.4006	2.88697	Root FPKM	0.843105	PREDICTED: BTB/POZ domain-containing protein At5g41330 [Nicotiana attenuata]	--
LOC109210246	17.6859	10.8649	Root FPKM	0.385675	PREDICTED: plant intracellular Ras-group-related LRR protein 4-like isoform X1 [Nicotiana attenuata]	--
LOC109210255	22.0267	8.16859	Root FPKM	0.629151	PREDICTED: uncharacterized protein LOC109210255 [Nicotiana attenuata]	--
LOC109210261	0.0119314	0	Root FPKM	1	PREDICTED: uncharacterized protein LOC109210261 [Nicotiana attenuata]	--
LOC109210263	12.8051	12.5777	Root FPKM	0.0177637	PREDICTED: protein SLOW GREEN 1, chloroplastic [Nicotiana attenuata]	--
LOC109210266	25.9802	5.65761	Root FPKM	0.782233	PREDICTED: amino acid transporter ANTL1-like [Nicotiana attenuata]	--
LOC109210268	42.1065	27.6566	Root FPKM	0.343175	PREDICTED: GATA transcription factor 1-like [Nicotiana attenuata]	GATA
LOC109210274	13.7619	1.8367	Root FPKM	0.866538	PREDICTED: amino acid transporter ANTL2-like [Nicotiana attenuata]	--
LOC109210282	0.0360845	2340.91	Leaf FPKM	0.999985	PREDICTED: photosystem I reaction center subunit II, chloroplastic-like [Nicotiana attenuata]	--
LOC109210307	4.61564	0.825562	Root FPKM	0.821138	PREDICTED: SRSF protein kinase 1-like [Nicotiana attenuata]	--
LOC109210310	11.4559	9.63657	Root FPKM	0.158812	PREDICTED: U-box domain-containing protein 26-like [Nicotiana attenuata]	--
LOC109210320	1.66384	0.269071	Root FPKM	0.838283	PREDICTED: transcription factor MYB24-like [Nicotiana attenuata]	MYB
LOC109210325	6.99963	0.893406	Root FPKM	0.872364	PREDICTED: uncharacterized protein LOC109210325 [Nicotiana attenuata]	--
LOC109210342	33.2947	6.08769	Root FPKM	0.817157	PREDICTED: uncharacterized protein LOC109210342 [Nicotiana attenuata]	--
LOC109210351	0.801615	0.0959593	Root FPKM	0.880293	PREDICTED: LOW QUALITY PROTEIN: pentatricopeptide repeat-containing protein At1g05750, chloroplastic-like [Nicotiana attenuata]	--
LOC109210359	208.625	1.66961	Root FPKM	0.991997	PREDICTED: miraculin-like [Nicotiana attenuata]	--
LOC109210373	137.066	11.8051	Root FPKM	0.913873	PREDICTED: fasciclin-like arabinogalactan protein 17 [Nicotiana attenuata]	--
LOC109210379	37.0139	8.80925	Root FPKM	0.762002	PREDICTED: uncharacterized protein LOC109210379 [Nicotiana attenuata]	--
LOC109210386	177.48	1281.45	Leaf FPKM	0.861501	PREDICTED: acid phosphatase 1-like [Nicotiana attenuata]	--
LOC109210390	0.11348	0.257958	Leaf FPKM	0.560083	PREDICTED: uncharacterized protein LOC109210390 [Nicotiana attenuata]	--
LOC109210391	10.7502	0.0687953	Root FPKM	0.993601	PREDICTED: equilibrative nucleotide transporter 3-like [Nicotiana attenuata]	--
LOC109210394	0.0457523	0.119789	Leaf FPKM	0.61806	PREDICTED: uncharacterized protein LOC109210394 isoform X1 [Nicotiana attenuata]	--
LOC109210395	4.24172	4.35128	Leaf FPKM	0.0251796	PREDICTED: protein ODORANT1 [Nicotiana attenuata]	MYB
LOC109210401	1.88239	0.446069	Root FPKM	0.76303	PREDICTED: steroid 5-alpha-reductase DET2-like [Nicotiana attenuata]	--
LOC109210407	7.90541	2.9134	Root FPKM	0.631468	PREDICTED: uncharacterized protein At4g14450, chloroplastic-like [Nicotiana attenuata]	--
LOC109210414	7.01577	2.08242	Root FPKM	0.70318	PREDICTED: uncharacterized protein LOC109210414 [Nicotiana attenuata]	--
LOC109210418	0.254367	2.17602	Leaf FPKM	0.883105	PREDICTED: dehydrin DHN1-like [Nicotiana attenuata]	--
LOC109210449	8.34522	0.693451	Root FPKM	0.916904	PREDICTED: indole-3-pyruvate monooxygenase YUCCA6-like [Nicotiana attenuata]	--
LOC109210457	4.55721	22.8307	Leaf FPKM	0.800391	PREDICTED: glucan endo-1,3-beta-glucosidase 11-like [Nicotiana attenuata]	--
LOC109210461	104.412	0.126074	Root FPKM	0.998793	PREDICTED: peroxidase 72-like [Nicotiana attenuata]	--
LOC109210474	50.1616	3.10934	Root FPKM	0.938014	PREDICTED: heat shock factor protein HSF24 [Nicotiana attenuata]	HSF
LOC109210476	123.167	34.3532	Root FPKM	0.721085	PREDICTED: uncharacterized protein LOC109210476 [Nicotiana attenuata]	--
LOC109210481	0	0	Root FPKM	0	PREDICTED: serine/threonine-protein kinase WNK8-like [Nicotiana attenuata]	--
LOC109210489	5.31348	0.0251732	Root FPKM	0.995262	PREDICTED: vinorine synthase-like [Nicotiana attenuata]	--
LOC109210502	6.29821	18.9936	Leaf FPKM	0.668403	PREDICTED: uncharacterized protein LOC109210502 [Nicotiana attenuata]	--
LOC109210508	14.6286	4.14517	Root FPKM	0.716638	PREDICTED: transcription initiation factor TFIID subunit 11 [Nicotiana attenuata]	--
LOC109210510	318.379	10.4029	Root FPKM	0.967325	PREDICTED: bidirectional sugar transporter N3-like [Nicotiana attenuata]	--
LOC109210512	2.67418	0.00354453	Root FPKM	0.998675	PREDICTED: exocyst complex component EXO70A1-like [Nicotiana attenuata]	--
LOC109210513	0	0	Root FPKM	0	PREDICTED: short-chain dehydrogenase reductase ATA1 [Nicotiana attenuata]	--
LOC109210520	2.81855	0	Root FPKM	1	PREDICTED: transcriptional regulator TAC1-like [Nicotiana attenuata]	C2H2
LOC109210527	34.2356	4.00166	Root FPKM	0.883114	PREDICTED: RING-H2 finger protein ATL2-like [Nicotiana attenuata]	--
LOC109210535	5.87609	9.78239	Leaf FPKM	0.39932	PREDICTED: BEL1-like homeodomain protein 4 [Nicotiana attenuata]	TALE
LOC109210537	10.9924	9.68318	Root FPKM	0.119103	PREDICTED: nuclear transcription factor Y subunit B-3-like [Nicotiana attenuata]	NF-YB
LOC109210542	0	0.147662	Leaf FPKM	1	PREDICTED: uncharacterized protein LOC109210542 [Nicotiana attenuata]	--
LOC109210564	0	0	Root FPKM	0	PREDICTED: single-stranded DNA-bindig protein WHY2, mitochondrial-like, partial [Nicotiana attenuata]	Whirly
LOC109210587	13.8887	26.1976	Leaf FPKM	0.469849	PREDICTED: chromophore lyase CRL, chloroplastic isoform X1 [Nicotiana attenuata]	--
LOC109210601	0.329121	91.463	Leaf FPKM	0.996402	PREDICTED: defensin-like protein 1 [Nicotiana attenuata]	--
LOC109210621	0	0	Root FPKM	0	PREDICTED: uncharacterized protein LOC109210621 [Nicotiana attenuata]	--
LOC109210626	16.4204	2.22113	Root FPKM	0.864734	PREDICTED: AAA-ATPase At2g18193-like [Nicotiana attenuata]	--
LOC109210633	1.1549	0.545588	Root FPKM	0.527588	PREDICTED: AAA-ATPase At5g17760-like [Nicotiana attenuata]	--
LOC109210643	0	0	Root FPKM	0	PREDICTED: 2S albumin-like [Nicotiana attenuata]	--
LOC109210650	16.0112	0.322144	Root FPKM	0.97988	PREDICTED: uncharacterized protein LOC109210650 [Nicotiana attenuata]	--
LOC109210651	4.74418	0.553502	Root FPKM	0.88333	PREDICTED: uncharacterized protein LOC109210651 [Nicotiana attenuata]	--
LOC109210652	6.26981	0.044611	Root FPKM	0.992885	PREDICTED: protein LAZY 1-like [Nicotiana attenuata]	--
LOC109210656	194.918	0.0501338	Root FPKM	0.999743	PREDICTED: kunitz trypsin inhibitor 2-like [Nicotiana attenuata]	--
LOC109210659	134.148	8.31564	Root FPKM	0.938011	PREDICTED: uncharacterized protein LOC109210659 [Nicotiana attenuata]	--
LOC109210663	0	0.0186331	Leaf FPKM	1	PREDICTED: glycine-rich protein 5-like [Nicotiana attenuata]	--
LOC109210665	0	0	Root FPKM	0	PREDICTED: putative glycine-rich cell wall structural protein 1 [Nicotiana attenuata]	--
LOC109210667	0.0343175	0	Root FPKM	1	PREDICTED: putative glycine-rich cell wall structural protein 1 [Nicotiana attenuata]	--
LOC109210698	0.345728	0.035215	Root FPKM	0.898142	PREDICTED: uncharacterized protein LOC109210698 [Nicotiana attenuata]	--
LOC109210714	5.83633	3.84733	Root FPKM	0.340796	PREDICTED: uncharacterized protein LOC109210714 [Nicotiana attenuata]	--
LOC109210716	1.30055	0	Root FPKM	1	PREDICTED: probable (S)-N-methylcoclaurine 3'-hydroxylase isozyme 2 [Nicotiana attenuata]	--
LOC109210728	2.07205	0.7977	Root FPKM	0.615019	PREDICTED: glucan endo-1,3-beta-glucosidase 3 [Nicotiana attenuata]	--
LOC109210741	0	0	Root FPKM	0	PREDICTED: uncharacterized protein LOC109210741 [Nicotiana attenuata]	--
LOC109210765	0	0	Root FPKM	0	PREDICTED: UDP-glycosyltransferase 86A1-like [Nicotiana attenuata]	--
LOC109210768	2.8166	33.792	Leaf FPKM	0.916649	PREDICTED: BTB/POZ and TAZ domain-containing protein 1-like [Nicotiana attenuata]	--
LOC109210769	106.438	0	Root FPKM	1	PREDICTED: germin-like protein subfamily 1 member 17 [Nicotiana attenuata]	--
LOC109210771	0.907114	0	Root FPKM	1	PREDICTED: putative germin-like protein 2-2 [Nicotiana attenuata]	--
LOC109210775	0	0	Root FPKM	0	PREDICTED: glucan endo-1,3-beta-glucosidase, acidic-like [Nicotiana attenuata]	--
LOC109210777	0.361163	0	Root FPKM	1	PREDICTED: 3-ketoacyl-CoA synthase 6-like [Nicotiana attenuata]	--
LOC109210778	0.350715	0.00514107	Root FPKM	0.985341	PREDICTED: O-acyltransferase WSD1-like isoform X1 [Nicotiana attenuata]	--
LOC109210782	0.0793504	1.00486	Leaf FPKM	0.921033	PREDICTED: alpha-L-fucosidase 1-like [Nicotiana attenuata]	--
LOC109210789	2.51796	4.31909	Leaf FPKM	0.417015	PREDICTED: 17.8 kDa class I heat shock protein-like [Nicotiana attenuata]	--
LOC109210795	0	0	Root FPKM	0	PREDICTED: glycine-rich protein 5-like [Nicotiana attenuata]	--
LOC109210796	0	0	Root FPKM	0	PREDICTED: probable LRR receptor-like serine/threonine-protein kinase At3g47570 [Nicotiana attenuata]	--
LOC109210798	62.6252	33.5229	Root FPKM	0.464706	PREDICTED: uncharacterized protein LOC109210798 [Nicotiana attenuata]	--
LOC109210802	1.03597	0.203151	Root FPKM	0.803903	PREDICTED: uncharacterized protein LOC109210802 isoform X1 [Nicotiana attenuata]	--
LOC109210803	72.0394	22.9256	Root FPKM	0.681763	PREDICTED: aspartyl protease family protein 2-like [Nicotiana attenuata]	--
LOC109210805	53.1081	3.54354	Root FPKM	0.933277	PREDICTED: ethylene-responsive transcription factor 2 [Nicotiana attenuata]	ERF
LOC109210809	0	0	Root FPKM	0	PREDICTED: B3 domain-containing protein At2g31720-like [Nicotiana attenuata]	B3
LOC109210814	0.845068	0.0495775	Root FPKM	0.941333	PREDICTED: putative RING-H2 finger protein ATL21A [Nicotiana attenuata]	--
LOC109210815	0.0312758	0	Root FPKM	1	PREDICTED: probable F-box protein At3g61730 [Nicotiana attenuata]	--
LOC109210834	2.12373	0.0159028	Root FPKM	0.992512	PREDICTED: uncharacterized protein LOC109210834 [Nicotiana attenuata]	--
LOC109210848	22.2775	24.6292	Leaf FPKM	0.0954856	PREDICTED: protein EXORDIUM-like [Nicotiana attenuata]	--
LOC109210858	121.443	7.20421	Root FPKM	0.940678	PREDICTED: uncharacterized protein At1g04910-like [Nicotiana attenuata]	--
LOC109210875	331.84	24.2901	Root FPKM	0.926802	PREDICTED: phospho-2-dehydro-3-deoxyheptonate aldolase 1, chloroplastic [Nicotiana attenuata]	--
LOC109210879	0	0	Root FPKM	0	PREDICTED: uncharacterized protein LOC109210879 [Nicotiana attenuata]	--
LOC109210893	196.731	89.6646	Root FPKM	0.544226	PREDICTED: ATP synthase subunit epsilon, mitochondrial-like [Nicotiana attenuata]	--
LOC109210896	6.4306	0.004249	Root FPKM	0.999339	PREDICTED: ethylene-responsive transcription factor ABR1-like isoform X1 [Nicotiana attenuata]	ERF
LOC109210903	0	0	Root FPKM	0	PREDICTED: L-ascorbate oxidase homolog [Nicotiana attenuata]	--
LOC109210909	23.1512	99.6477	Leaf FPKM	0.76767	PREDICTED: vestitone reductase-like [Nicotiana attenuata]	--
LOC109210916	26.5331	11.5426	Root FPKM	0.564972	PREDICTED: anthocyanidin 3-O-glucosyltransferase 2-like [Nicotiana attenuata]	--
LOC109210921	38.9946	0.319089	Root FPKM	0.991817	PREDICTED: alcohol dehydrogenase 3 [Nicotiana attenuata]	--
LOC109210925	76.2753	24.6963	Root FPKM	0.676221	PREDICTED: histone H1-like [Nicotiana attenuata]	--
LOC109210933	3.40104	2.24664	Root FPKM	0.339426	PREDICTED: uncharacterized protein LOC109210933 [Nicotiana attenuata]	--
LOC109210945	8.68255	0.324494	Root FPKM	0.962627	PREDICTED: uncharacterized protein LOC109210945 [Nicotiana attenuata]	--
LOC109210948	61.493	0.036657	Root FPKM	0.999404	PREDICTED: CEN-like protein 1 [Nicotiana attenuata]	--
LOC109210949	0	0	Root FPKM	0	PREDICTED: protein 108-like [Nicotiana attenuata]	--
LOC109210953	0	0.00728877	Leaf FPKM	1	PREDICTED: probable methyltransferase PMT15 [Nicotiana attenuata]	--
LOC109210956	4.75427	8.33326	Leaf FPKM	0.429482	PREDICTED: uncharacterized protein LOC109210956 [Nicotiana attenuata]	--
LOC109210963	54.1961	8.51036	Root FPKM	0.842971	PREDICTED: scarecrow-like protein 15 [Nicotiana attenuata]	GRAS
LOC109210969	5.37036	0.245673	Root FPKM	0.954254	PREDICTED: aspartyl protease family protein 2-like [Nicotiana attenuata]	--
LOC109210970	0.802811	0.928269	Leaf FPKM	0.135153	PREDICTED: zinc-finger homeodomain protein 9-like [Nicotiana attenuata]	ZF-HD
LOC109210973	4.81084	0.765613	Root FPKM	0.840857	PREDICTED: VQ motif-containing protein 11-like [Nicotiana attenuata]	--
LOC109210975	0.532502	583.071	Leaf FPKM	0.999087	PREDICTED: UPF0603 protein At1g54780, chloroplastic [Nicotiana attenuata]	--
LOC109210983	9.54095	2.62466	Root FPKM	0.724906	PREDICTED: probable LRR receptor-like serine/threonine-protein kinase At4g36180 [Nicotiana attenuata]	--
LOC109210986	1.57212	0.25733	Root FPKM	0.836316	PREDICTED: protein trichome birefringence-like 34 [Nicotiana attenuata]	--
LOC109211008	17.4836	0.410488	Root FPKM	0.976522	PREDICTED: nuclear transcription factor Y subunit B-3-like [Nicotiana attenuata]	NF-YB
LOC109211025	216.845	34.7885	Root FPKM	0.83957	PREDICTED: 60S ribosomal protein L38 [Nicotiana attenuata]	--
LOC109211044	10.8783	8.33666	Root FPKM	0.233641	PREDICTED: exocyst complex component EXO70A1-like [Nicotiana attenuata]	--
LOC109211047	0.0486675	0.50106	Leaf FPKM	0.902871	PREDICTED: uncharacterized protein LOC109211047 [Nicotiana attenuata]	--
LOC109211054	0	1.57382	Leaf FPKM	1	PREDICTED: homeobox-leucine zipper protein HDG5 [Nicotiana attenuata]	HD-ZIP
LOC109211075	0.0339433	0.0502486	Leaf FPKM	0.324492	PREDICTED: polcalcin Nic t 2 [Nicotiana attenuata]	--
LOC109211094	5.59703	6.47955	Leaf FPKM	0.136201	PREDICTED: uncharacterized protein LOC109211094 [Nicotiana attenuata]	--
LOC109211110	0.623696	0.00989347	Root FPKM	0.984137	PREDICTED: beta-D-glucosyl crocetin beta-1,6-glucosyltransferase-like [Nicotiana attenuata]	--
LOC109211111	7.91369	0.348207	Root FPKM	0.955999	PREDICTED: beta-D-glucosyl crocetin beta-1,6-glucosyltransferase-like [Nicotiana attenuata]	--
LOC109211112	125.07	0.0739596	Root FPKM	0.999409	PREDICTED: beta-D-glucosyl crocetin beta-1,6-glucosyltransferase-like [Nicotiana attenuata]	--
LOC109211116	99.1267	24.2165	Root FPKM	0.755701	PREDICTED: 60S ribosomal protein L19-3-like [Nicotiana attenuata]	--
LOC109211117	0.269479	0.541538	Leaf FPKM	0.502381	PREDICTED: endoglucanase 17-like isoform X1 [Nicotiana attenuata]	--
LOC109211133	1.66763	0.0421894	Root FPKM	0.974701	PREDICTED: AP2-like ethylene-responsive transcription factor ANT [Nicotiana attenuata]	AP2
LOC109211135	0.0377114	13.792	Leaf FPKM	0.997266	PREDICTED: anthocyanidin 3-O-glucosyltransferase 5-like [Nicotiana attenuata]	--
LOC109211138	8.84004	0	Root FPKM	1	PREDICTED: pathogenesis-related leaf protein 4-like [Nicotiana attenuata]	--
LOC109211143	22.3061	2.72961	Root FPKM	0.87763	PREDICTED: leucine-rich repeat receptor protein kinase EMS1-like [Nicotiana attenuata]	--
LOC109211144	7.20191	0	Root FPKM	1	PREDICTED: 21 kDa protein-like [Nicotiana attenuata]	--
LOC109211161	0	0	Root FPKM	0	PREDICTED: uncharacterized protein LOC109211161 [Nicotiana attenuata]	--
LOC109211165	20.5749	0.0685434	Root FPKM	0.996669	PREDICTED: formin-like protein 5 [Nicotiana attenuata]	--
LOC109211167	2.20987	0.641903	Root FPKM	0.709529	PREDICTED: protein BIG GRAIN 1-like A [Nicotiana attenuata]	--
LOC109211168	25.6709	1.39541	Root FPKM	0.945642	PREDICTED: dof zinc finger protein DOF2.5-like isoform X1 [Nicotiana attenuata]	Dof
LOC109211171	27.7629	15.2068	Root FPKM	0.452262	PREDICTED: serine acetyltransferase 1, chloroplastic-like [Nicotiana attenuata]	--
LOC109211173	0.121222	0.00606517	Root FPKM	0.949967	PREDICTED: WPP domain-associated protein isoform X1 [Nicotiana attenuata]	--
LOC109211176	8.50583	9.39553	Leaf FPKM	0.094694	PREDICTED: caffeoylshikimate esterase-like [Nicotiana attenuata]	--
LOC109211181	9.46991	0.183333	Root FPKM	0.980641	PREDICTED: uncharacterized protein LOC109211181 [Nicotiana attenuata]	--
LOC109211186	13.2478	4.86754	Root FPKM	0.632576	PREDICTED: tumor necrosis factor ligand superfamily member 6-like [Nicotiana attenuata]	--
LOC109211190	18.9958	15.0661	Root FPKM	0.206872	PREDICTED: serine carboxypeptidase-like 42 [Nicotiana attenuata]	--
LOC109211193	0.823691	0	Root FPKM	1	PREDICTED: actin-depolymerizing factor 7 [Nicotiana attenuata]	--
LOC109211195	0.108413	0.00691773	Root FPKM	0.936191	PREDICTED: low-temperature-induced 78 kDa protein-like [Nicotiana attenuata]	--
LOC109211197	0	0	Root FPKM	0	PREDICTED: defensin-like protein 159 [Nicotiana attenuata]	--
LOC109211203	8.81636	1.26021	Root FPKM	0.85706	PREDICTED: uncharacterized protein LOC109211203 [Nicotiana attenuata]	--
LOC109211204	1.88463	0.03108	Root FPKM	0.983509	PREDICTED: WAT1-related protein At1g09380 [Nicotiana attenuata]	--
LOC109211205	0.00843607	0.0290709	Leaf FPKM	0.709811	PREDICTED: WAT1-related protein At1g43650-like [Nicotiana attenuata]	--
LOC109211218	0	0	Root FPKM	0	PREDICTED: heat stress transcription factor A-7a-like [Nicotiana attenuata]	HSF
LOC109211223	153.849	41.9399	Root FPKM	0.727396	PREDICTED: 60S ribosomal protein L35a-3-like [Nicotiana attenuata]	--
LOC109211226	0	0	Root FPKM	0	PREDICTED: uncharacterized protein At1g04910-like [Nicotiana attenuata]	--
LOC109211227	0.050951	0	Root FPKM	1	PREDICTED: uncharacterized protein LOC109211227 [Nicotiana attenuata]	--
LOC109211230	36.7692	15.1925	Root FPKM	0.586814	PREDICTED: pistil-specific extensin-like protein [Nicotiana attenuata]	--
LOC109211246	0.0465901	166.533	Leaf FPKM	0.99972	PREDICTED: thylakoid lumenal 19 kDa protein, chloroplastic [Nicotiana attenuata]	--
LOC109211251	0.00790243	0	Root FPKM	1	PREDICTED: aspartic proteinase CDR1-like [Nicotiana attenuata]	--
LOC109211252	0.040056	0	Root FPKM	1	PREDICTED: uncharacterized protein LOC109211252 [Nicotiana attenuata]	--
LOC109211253	34.0324	30.7674	Root FPKM	0.0959371	PREDICTED: xylulose 5-phosphate/phosphate translocator, chloroplastic [Nicotiana attenuata]	--
LOC109211255	5.79295	2.14216	Root FPKM	0.630212	PREDICTED: B3 domain-containing protein Os04g0386900-like [Nicotiana attenuata]	B3
LOC109211268	17.3034	4.89867	Root FPKM	0.716895	PREDICTED: uncharacterized protein LOC109211268 [Nicotiana attenuata]	--
LOC109211269	0	0	Root FPKM	0	PREDICTED: rapid alkalinization factor 23-like [Nicotiana attenuata]	--
LOC109211270	0	0.0241021	Leaf FPKM	1	PREDICTED: myb-related protein 330-like isoform X1 [Nicotiana attenuata]	MYB
LOC109211273	0	0.0568907	Leaf FPKM	1	PREDICTED: putative defensin-like protein 270 [Nicotiana attenuata]	--
LOC109211287	0	0	Root FPKM	0	PREDICTED: pectinesterase inhibitor-like [Nicotiana attenuata]	--
LOC109211289	0.672404	0.903183	Leaf FPKM	0.255517	PREDICTED: uncharacterized protein LOC109211289 [Nicotiana attenuata]	--
LOC109211302	0.239651	0.863269	Leaf FPKM	0.722391	PREDICTED: LOW QUALITY PROTEIN: F-box/kelch-repeat protein At3g24760 [Nicotiana attenuata]	--
LOC109211316	0.0368545	0	Root FPKM	1	PREDICTED: pectate lyase-like [Nicotiana attenuata]	--
LOC109211325	0.423387	0.062355	Root FPKM	0.852723	PREDICTED: basic 7S globulin-like [Nicotiana attenuata]	--
LOC109211326	0	4.91095	Leaf FPKM	1	PREDICTED: uncharacterized protein LOC109211326 [Nicotiana attenuata]	--
LOC109211329	0	0	Root FPKM	0	PREDICTED: sulfated surface glycoprotein 185-like [Nicotiana attenuata]	--
LOC109211334	0	0	Root FPKM	0	PREDICTED: gibberellin 2-beta-dioxygenase 1-like [Nicotiana attenuata]	--
LOC109211337	1.80396	0.215985	Root FPKM	0.880272	PREDICTED: uncharacterized protein LOC109211337 [Nicotiana attenuata]	--
LOC109211342	21.803	4.92603	Root FPKM	0.774066	PREDICTED: uncharacterized protein LOC109211342 [Nicotiana attenuata]	--
LOC109211343	941.757	0.276256	Root FPKM	0.999707	PREDICTED: uncharacterized protein LOC109211343 [Nicotiana attenuata]	--
LOC109211344	2.35771	1.01314	Root FPKM	0.570286	PREDICTED: uncharacterized protein LOC109211344 [Nicotiana attenuata]	--
LOC109211348	11.2751	13.0931	Leaf FPKM	0.138853	PREDICTED: octanoyltransferase-like isoform X1 [Nicotiana attenuata]	--
LOC109211354	1.63069	0.547309	Root FPKM	0.66437	PREDICTED: rop guanine nucleotide exchange factor 7-like [Nicotiana attenuata]	--
LOC109211360	0.0997597	0	Root FPKM	1	PREDICTED: probable carboxylesterase 17 [Nicotiana attenuata]	--
LOC109211362	157.221	24.654	Root FPKM	0.843189	PREDICTED: probable sugar phosphate/phosphate translocator At2g25520 [Nicotiana attenuata]	--
LOC109211363	15.0558	13.8908	Root FPKM	0.0773746	PREDICTED: SPX domain-containing protein 1-like [Nicotiana attenuata]	--
LOC109211368	80.4647	9.45548	Root FPKM	0.882489	PREDICTED: uncharacterized protein LOC109211368 [Nicotiana attenuata]	--
LOC109211371	5.459	0	Root FPKM	1	PREDICTED: transcription factor RAX3-like [Nicotiana attenuata]	MYB
LOC109211372	199.526	57.5491	Root FPKM	0.71157	PREDICTED: 40S ribosomal protein S15a-1 [Nicotiana attenuata]	--
LOC109211376	0.204706	0.0468779	Root FPKM	0.770999	PREDICTED: 17.8 kDa class I heat shock protein-like [Nicotiana attenuata]	--
LOC109211377	0.482707	0.135564	Root FPKM	0.719159	PREDICTED: 17.8 kDa class I heat shock protein-like [Nicotiana attenuata]	--
LOC109211378	13.6136	7.80563	Root FPKM	0.42663	PREDICTED: VQ motif-containing protein 22-like [Nicotiana attenuata]	--
LOC109211387	2.45883	0.200267	Root FPKM	0.918552	PREDICTED: transcription repressor MYB6-like [Nicotiana attenuata]	MYB
LOC109211395	183.333	13.9036	Root FPKM	0.924162	PREDICTED: hydroquinone glucosyltransferase-like [Nicotiana attenuata]	--
LOC109211396	8.14962	26.5454	Leaf FPKM	0.692994	PREDICTED: protein trichome birefringence-like 25 [Nicotiana attenuata]	--
LOC109211399	0.540844	0.167646	Root FPKM	0.690028	PREDICTED: E3 ubiquitin-protein ligase rnf168-like [Nicotiana attenuata]	--
LOC109211402	2.66787	1.09005	Root FPKM	0.591417	PREDICTED: NAC domain-containing protein 73-like isoform X1 [Nicotiana attenuata]	NAC
LOC109211406	0.0390587	4.6592	Leaf FPKM	0.991617	PREDICTED: auxin-responsive protein SAUR68-like [Nicotiana attenuata]	--
LOC109211409	48.7419	29.069	Root FPKM	0.403613	PREDICTED: transcription factor bHLH149-like [Nicotiana attenuata]	--
LOC109211426	3.05443	10.0624	Leaf FPKM	0.696451	PREDICTED: uncharacterized protein LOC109211426 [Nicotiana attenuata]	--
LOC109211431	1.23673	0.146531	Root FPKM	0.881518	PREDICTED: uncharacterized protein LOC109211431 [Nicotiana attenuata]	--
LOC109211451	553.255	252.257	Root FPKM	0.54405	PREDICTED: RNA-binding protein FUS-like [Nicotiana attenuata]	--
LOC109211457	7.42295	2.18183	Root FPKM	0.706069	PREDICTED: uncharacterized protein LOC109211457 [Nicotiana attenuata]	--
LOC109211461	1.19907	0	Root FPKM	1	PREDICTED: uncharacterized protein LOC109211461 [Nicotiana attenuata]	--
LOC109211464	60.2316	6.25372	Root FPKM	0.896172	PREDICTED: TLC domain-containing protein At5g14285 [Nicotiana attenuata]	--
LOC109211466	147.177	0	Root FPKM	1	PREDICTED: classical arabinogalactan protein 9-like [Nicotiana attenuata]	--
LOC109211478	0.0468075	0.505553	Leaf FPKM	0.907413	PREDICTED: fatty-acid-binding protein 1-like [Nicotiana attenuata]	--
LOC109211484	8.60753	0.259018	Root FPKM	0.969908	PREDICTED: uncharacterized protein LOC109211484 [Nicotiana attenuata]	--
LOC109211522	0.352987	2.08111	Leaf FPKM	0.830385	PREDICTED: auxin-responsive protein SAUR36-like [Nicotiana attenuata]	--
LOC109211526	17.1796	2.72493	Root FPKM	0.841386	PREDICTED: peptide-N4-(N-acetyl-beta-glucosaminyl)asparagine amidase A-like [Nicotiana attenuata]	--
LOC109211530	47.2059	6.07594	Root FPKM	0.871289	PREDICTED: peptide-N4-(N-acetyl-beta-glucosaminyl)asparagine amidase A-like [Nicotiana attenuata]	--
LOC109211545	0.278266	4.67594	Leaf FPKM	0.94049	PREDICTED: uncharacterized protein LOC109211545 [Nicotiana attenuata]	--
LOC109211559	1.02934	0.201785	Root FPKM	0.803967	PREDICTED: B3 domain-containing transcription factor NGA1-like [Nicotiana attenuata]	B3
LOC109211562	0.792468	0.0891187	Root FPKM	0.887543	PREDICTED: pentatricopeptide repeat-containing protein At3g21470 [Nicotiana attenuata]	--
LOC109211563	0.294073	53.4054	Leaf FPKM	0.994494	PREDICTED: psbP domain-containing protein 4, chloroplastic isoform X1 [Nicotiana attenuata]	--
LOC109211572	1.36247	3.19166	Leaf FPKM	0.573115	PREDICTED: carboxyvinyl-carboxyphosphonate phosphorylmutase, chloroplastic [Nicotiana attenuata]	--
LOC109211582	2.32985	4.63285	Leaf FPKM	0.497103	PREDICTED: probable aquaporin TIP3-2 [Nicotiana attenuata]	--
LOC109211590	3.02456	0.0557502	Root FPKM	0.981567	PREDICTED: transcription repressor OFP7-like [Nicotiana attenuata]	--
LOC109211591	6.77078	0.228171	Root FPKM	0.966301	PREDICTED: pentatricopeptide repeat-containing protein At4g36680, mitochondrial-like [Nicotiana attenuata]	--
LOC109211594	9.10777e-05	0	Root FPKM	1	PREDICTED: FBD-associated F-box protein At5g18780-like [Nicotiana attenuata]	--
LOC109211595	0.036687	0.00790317	Root FPKM	0.784578	PREDICTED: uncharacterized protein LOC109211595 [Nicotiana attenuata]	--
LOC109211609	1.57118	0.0731489	Root FPKM	0.953443	PREDICTED: pentatricopeptide repeat-containing protein At2g22410, mitochondrial-like [Nicotiana attenuata]	--
LOC109211614	20.1896	7.3097	Root FPKM	0.637947	PREDICTED: uncharacterized protein LOC109211614 [Nicotiana attenuata]	--
LOC109211615	70.0571	3.50222	Root FPKM	0.950009	PREDICTED: kunitz trypsin inhibitor 2 [Nicotiana attenuata]	--
LOC109211622	159.164	24.3175	Root FPKM	0.847217	PREDICTED: histone H4 [Nicotiana attenuata]	--
LOC109211624	0	0	Root FPKM	0	PREDICTED: uncharacterized protein LOC109211624 [Nicotiana attenuata]	--
LOC109211632	4.19401	3.42881	Root FPKM	0.182449	PREDICTED: transcription termination factor MTERF5, chloroplastic-like [Nicotiana attenuata]	--
LOC109211639	13.6808	5.14418	Root FPKM	0.623985	PREDICTED: uncharacterized protein LOC109211639 isoform X1 [Nicotiana attenuata]	--
LOC109211651	0.0273858	0.0305414	Leaf FPKM	0.103324	PREDICTED: glutathione S-transferase U17-like [Nicotiana attenuata]	--
LOC109211659	39.1515	0	Root FPKM	1	PREDICTED: 14 kDa proline-rich protein DC2.15-like [Nicotiana attenuata]	--
LOC109211662	40.7819	29.8092	Root FPKM	0.26906	PREDICTED: wall-associated receptor kinase-like 20 [Nicotiana attenuata]	--
LOC109211672	27.0648	6.85262	Root FPKM	0.746807	PREDICTED: uncharacterized protein LOC109211672 [Nicotiana attenuata]	--
LOC109211673	0.105247	0.729316	Leaf FPKM	0.855691	PREDICTED: gibberellin-regulated protein 12-like [Nicotiana attenuata]	--
LOC109211694	7.63638	1.20357	Root FPKM	0.84239	PREDICTED: protein MIZU-KUSSEI 1-like [Nicotiana attenuata]	--
LOC109211700	0	0	Root FPKM	0	PREDICTED: putative F-box protein At3g10240 [Nicotiana attenuata]	--
LOC109211701	11.4186	6.48469	Root FPKM	0.432094	PREDICTED: uncharacterized protein At5g19025-like [Nicotiana attenuata]	--
LOC109211707	0.664761	6.98035	Leaf FPKM	0.904767	PREDICTED: uncharacterized protein LOC109211707 [Nicotiana attenuata]	--
LOC109211715	256.284	92.7381	Root FPKM	0.638143	PREDICTED: 40S ribosomal protein S16-like [Nicotiana attenuata]	--
LOC109211720	735.361	14.3801	Root FPKM	0.980445	PREDICTED: putative glycine-rich cell wall structural protein 1 [Nicotiana attenuata]	--
LOC109211729	26.7253	14.7511	Root FPKM	0.448049	PREDICTED: uncharacterized protein LOC109211729 [Nicotiana attenuata]	--
LOC109211741	46.8039	11.5571	Root FPKM	0.753075	PREDICTED: cyclin-D1-1 [Nicotiana attenuata]	--
LOC109211743	71.9218	15.5682	Root FPKM	0.78354	PREDICTED: putative oligosaccharyltransferase complex subunit CG9662 [Nicotiana attenuata]	--
LOC109211751	0.0168177	0	Root FPKM	1	PREDICTED: uncharacterized protein LOC109211751 [Nicotiana attenuata]	--
LOC109211786	5.22331	1.23771	Root FPKM	0.763042	PREDICTED: putative glycine-rich cell wall structural protein 1 [Nicotiana attenuata]	--
LOC109211806	3.44324	0.0766458	Root FPKM	0.97774	PREDICTED: uncharacterized protein LOC109211806 [Nicotiana attenuata]	--
LOC109211820	0.0399595	152.569	Leaf FPKM	0.999738	PREDICTED: uncharacterized protein LOC109211820 [Nicotiana attenuata]	--
LOC109211835	8.56951	0.0767717	Root FPKM	0.991041	PREDICTED: COBRA-like protein 4 [Nicotiana attenuata]	--
LOC109211836	2.62283	0.11588	Root FPKM	0.955819	PREDICTED: protein COBRA-like [Nicotiana attenuata]	--
LOC109211839	18.4988	5.18376	Root FPKM	0.719779	PREDICTED: pentatricopeptide repeat-containing protein PNM1, mitochondrial [Nicotiana attenuata]	--
LOC109211841	28.7044	6.19975	Root FPKM	0.784014	PREDICTED: alpha-1,4-glucan-protein synthase [UDP-forming] 2-like [Nicotiana attenuata]	--
LOC109211855	5.95948	0.684351	Root FPKM	0.885166	PREDICTED: E3 ubiquitin protein ligase RIE1-like [Nicotiana attenuata]	--
LOC109211862	0	0	Root FPKM	0	PREDICTED: uncharacterized protein LOC109211862 [Nicotiana attenuata]	Trihelix
LOC109211863	0.199005	0.00770047	Root FPKM	0.961305	PREDICTED: uncharacterized protein LOC109211863 [Nicotiana attenuata]	--
LOC109211866	3.30879	3.43146	Leaf FPKM	0.0357496	PREDICTED: shugoshin-1-like [Nicotiana attenuata]	--
LOC109211868	0	0	Root FPKM	0	PREDICTED: agamous-like MADS-box protein AGL62 [Nicotiana attenuata]	M-type
LOC109211875	162.353	42.5748	Root FPKM	0.737765	PREDICTED: ferritin-1, chloroplastic [Nicotiana attenuata]	--
LOC109211876	10.0993	2.53108	Root FPKM	0.749381	PREDICTED: uncharacterized protein LOC109211876 isoform X1 [Nicotiana attenuata]	--
LOC109211881	0.883538	0.22602	Root FPKM	0.744187	PREDICTED: metalloendoproteinase 1-MMP-like [Nicotiana attenuata]	--
LOC109211887	11.4253	3.82582	Root FPKM	0.665144	PREDICTED: uncharacterized protein LOC109211887 [Nicotiana attenuata]	--
LOC109211888	26.138	2.36364	Root FPKM	0.909571	PREDICTED: serine/threonine-protein kinase At5g01020-like [Nicotiana attenuata]	--
LOC109211895	0.0468407	0	Root FPKM	1	PREDICTED: ankyrin repeat-containing protein NPR4-like [Nicotiana attenuata]	--
LOC109211899	7.80965	3.21022	Root FPKM	0.588942	PREDICTED: B3 domain-containing transcription factor NGA1-like [Nicotiana attenuata]	B3
LOC109211921	0.776206	5.16084	Leaf FPKM	0.849597	PREDICTED: digestive organ expansion factor homolog [Nicotiana attenuata]	--
LOC109211949	17.8138	3.10031	Root FPKM	0.82596	PREDICTED: amino acid transporter ANTL2-like [Nicotiana attenuata]	--
LOC109211953	0	0	Root FPKM	0	PREDICTED: L-ascorbate oxidase homolog [Nicotiana attenuata]	--
LOC109211971	18.419	5.14821	Root FPKM	0.720495	PREDICTED: probable WRKY transcription factor 23 [Nicotiana attenuata]	WRKY
LOC109211977	1.69696	16.593	Leaf FPKM	0.89773	PREDICTED: UDP-glucuronate 4-epimerase 2-like [Nicotiana attenuata]	--
LOC109211981	2.02456	0.0104854	Root FPKM	0.994821	PREDICTED: uncharacterized protein LOC109211981 [Nicotiana attenuata]	--
LOC109211982	75.8625	27.0979	Root FPKM	0.642802	PREDICTED: 40S ribosomal protein S13 [Nicotiana attenuata]	--
LOC109211992	7.58004	22.0127	Leaf FPKM	0.655652	PREDICTED: probable E3 ubiquitin-protein ligase XERICO [Nicotiana attenuata]	--
LOC109211993	0.0110639	0	Root FPKM	1	PREDICTED: transcription factor WER-like [Nicotiana attenuata]	MYB
LOC109211995	10.7753	0.894023	Root FPKM	0.91703	PREDICTED: cell division control protein 2 homolog D [Nicotiana attenuata]	--
LOC109212009	39.9628	0.0858817	Root FPKM	0.997851	PREDICTED: dirigent protein 22-like [Nicotiana attenuata]	--
LOC109212011	10.4816	1.09211	Root FPKM	0.895807	PREDICTED: flavonoid 3'-monooxygenase-like [Nicotiana attenuata]	--
LOC109212012	1.01342	0.383806	Root FPKM	0.621278	PREDICTED: berberine bridge enzyme-like 8 [Nicotiana attenuata]	--
LOC109212025	28.1054	14.5305	Root FPKM	0.483	PREDICTED: rRNA-processing protein fcf2-like [Nicotiana attenuata]	--
LOC109212033	46.3647	6.1511	Root FPKM	0.867332	PREDICTED: calmodulin-binding protein 25-like [Nicotiana attenuata]	--
LOC109212034	1.34709	0	Root FPKM	1	PREDICTED: uncharacterized protein LOC109212034 [Nicotiana attenuata]	--
LOC109212051	14.1861	5.6186	Root FPKM	0.603936	PREDICTED: pentatricopeptide repeat-containing protein At4g18975, chloroplastic [Nicotiana attenuata]	--
LOC109212053	2.62703	2.27786	Root FPKM	0.132914	PREDICTED: transcription factor TCP19-like [Nicotiana attenuata]	TCP
LOC109212066	188.405	56.687	Root FPKM	0.699122	PREDICTED: ferredoxin, root R-B1-like [Nicotiana attenuata]	--
LOC109212094	0.378201	0.0279996	Root FPKM	0.925966	PREDICTED: ethylene-responsive transcription factor 5-like [Nicotiana attenuata]	ERF
LOC109212114	0	0	Root FPKM	0	PREDICTED: uncharacterized protein LOC109212114 [Nicotiana attenuata]	--
LOC109212115	45.9257	0.508471	Root FPKM	0.988928	PREDICTED: 21 kDa protein-like [Nicotiana attenuata]	--
LOC109212119	328.918	14.1632	Root FPKM	0.95694	PREDICTED: 3-hydroxy-3-methylglutaryl-coenzyme A reductase [Nicotiana attenuata]	--
LOC109212120	0.254687	0.963914	Leaf FPKM	0.735779	PREDICTED: uncharacterized protein LOC109212120 [Nicotiana attenuata]	--
LOC109212122	0.091127	0.466141	Leaf FPKM	0.804508	PREDICTED: transcription factor MYC2-like [Nicotiana attenuata]	--
LOC109212128	0	0	Root FPKM	0	PREDICTED: polyubiquitin-B-like [Nicotiana attenuata]	--
LOC109212160	19.162	7.07645	Root FPKM	0.630704	PREDICTED: uncharacterized protein LOC109212160 [Nicotiana attenuata]	--
LOC109212162	103.007	18.2813	Root FPKM	0.822523	PREDICTED: 3-hydroxy-3-methylglutaryl-coenzyme A reductase 1-like [Nicotiana attenuata]	--
LOC109212169	0	0	Root FPKM	0	PREDICTED: transcription repressor MYB5-like [Nicotiana attenuata]	MYB
LOC109212171	154.323	33.9579	Root FPKM	0.779956	PREDICTED: uncharacterized protein LOC109212171 [Nicotiana attenuata]	--
LOC109212204	0	0	Root FPKM	0	PREDICTED: Werner Syndrome-like exonuclease [Nicotiana attenuata]	--
LOC109212212	0	8.11732	Leaf FPKM	1	PREDICTED: probable acyl-activating enzyme 6 [Nicotiana attenuata]	--
LOC109212217	15.6003	0.564229	Root FPKM	0.963832	PREDICTED: uncharacterized protein LOC109212217 [Nicotiana attenuata]	--
LOC109212219	0	21.6551	Leaf FPKM	1	PREDICTED: uncharacterized protein LOC109212219 [Nicotiana attenuata]	--
LOC109212220	0.270747	163.262	Leaf FPKM	0.998342	PREDICTED: dynein light chain LC6, flagellar outer arm [Nicotiana attenuata]	--
LOC109212221	0.376429	0.0100666	Root FPKM	0.973258	PREDICTED: GATA transcription factor 9-like [Nicotiana attenuata]	GATA
LOC109212230	0.276025	0	Root FPKM	1	PREDICTED: subtilisin-like protease SBT1.9 [Nicotiana attenuata]	--
LOC109212234	0	0	Root FPKM	0	PREDICTED: uncharacterized protein LOC109212234 [Nicotiana attenuata]	--
LOC109212241	1.39103	0	Root FPKM	1	PREDICTED: auxin-induced protein 10A5-like [Nicotiana attenuata]	--
LOC109212246	12.5803	2.06999	Root FPKM	0.835458	PREDICTED: uncharacterized protein LOC109212246 [Nicotiana attenuata]	--
LOC109212253	0	0	Root FPKM	0	PREDICTED: non-specific lipid-transfer protein 2-like [Nicotiana attenuata]	--
LOC109212256	0.078001	0	Root FPKM	1	PREDICTED: uncharacterized protein LOC109212256 [Nicotiana attenuata]	--
LOC109212262	2.42155	0.0614709	Root FPKM	0.974615	PREDICTED: probable calcium-binding protein CML15 [Nicotiana attenuata]	--
LOC109212263	1.86879	1.74254	Root FPKM	0.0675572	PREDICTED: uncharacterized protein LOC109212263 [Nicotiana attenuata]	--
LOC109212290	0	0	Root FPKM	0	PREDICTED: UTP--glucose-1-phosphate uridylyltransferase-like [Nicotiana attenuata]	--
LOC109212301	11.3992	1.05305	Root FPKM	0.907621	PREDICTED: RING-H2 finger protein ATL77-like [Nicotiana attenuata]	--
LOC109212303	0.015105	0	Root FPKM	1	PREDICTED: uncharacterized protein LOC109212303 [Nicotiana attenuata]	--
LOC109212305	9.43653	0	Root FPKM	1	PREDICTED: uncharacterized protein LOC109212305 [Nicotiana attenuata]	--
LOC109212307	8.04534	2.91591	Root FPKM	0.637565	PREDICTED: protein trichome birefringence-like 34 [Nicotiana attenuata]	--
LOC109212320	0.258912	0.0037351	Root FPKM	0.985574	PREDICTED: uncharacterized protein LOC109212320 [Nicotiana attenuata]	--
LOC109212321	0.15513	0	Root FPKM	1	PREDICTED: leucine-rich repeat extensin-like protein 3 [Nicotiana attenuata]	--
LOC109212323	0.942052	0.0218949	Root FPKM	0.976758	PREDICTED: uncharacterized protein LOC109212323 [Nicotiana attenuata]	--
LOC109212335	0.50383	10.0914	Leaf FPKM	0.950073	PREDICTED: UPF0481 protein At3g47200-like [Nicotiana attenuata]	--
LOC109212352	2.11252	0.0176984	Root FPKM	0.991622	PREDICTED: UDP-glycosyltransferase 73C1-like [Nicotiana attenuata]	--
LOC109212358	0.530356	0	Root FPKM	1	PREDICTED: uncharacterized protein LOC109212358 [Nicotiana attenuata]	--
LOC109212364	17.6096	0.205936	Root FPKM	0.988305	PREDICTED: NDR1/HIN1-Like protein 3-like [Nicotiana attenuata]	--
LOC109212367	0	0	Root FPKM	0	PREDICTED: cytochrome P450 82C2-like [Nicotiana attenuata]	--
LOC109212368	42.7697	7.9775	Root FPKM	0.813478	PREDICTED: 60S ribosomal protein L27-like [Nicotiana attenuata]	--
LOC109212375	0.00656393	0	Root FPKM	1	PREDICTED: peroxidase 5-like [Nicotiana attenuata]	--
LOC109212377	38.2288	25.4274	Root FPKM	0.334863	PREDICTED: glyoxylate/hydroxypyruvate reductase HPR3-like [Nicotiana attenuata]	--
LOC109212381	2.05942	0.00765847	Root FPKM	0.996281	PREDICTED: calmodulin-like protein 3 [Nicotiana attenuata]	--
LOC109212385	0	7.45971	Leaf FPKM	1	PREDICTED: chalcone synthase A [Nicotiana attenuata]	--
LOC109212391	1.8895	0.254581	Root FPKM	0.865265	PREDICTED: protein POLYCHOME-like [Nicotiana attenuata]	--
LOC109212392	26.4299	4.45516	Root FPKM	0.831435	PREDICTED: peroxidase 63-like [Nicotiana attenuata]	--
LOC109212398	111.204	0.260214	Root FPKM	0.99766	PREDICTED: amino acid permease 3-like [Nicotiana attenuata]	--
LOC109212399	126.623	35.3333	Root FPKM	0.720957	PREDICTED: 60S ribosomal protein L21-1-like [Nicotiana attenuata]	--
LOC109212402	11.0179	0.618502	Root FPKM	0.943864	PREDICTED: U-box domain-containing protein 40 [Nicotiana attenuata]	--
LOC109212404	4.82505	0.541934	Root FPKM	0.887683	PREDICTED: peptide methionine sulfoxide reductase B5 [Nicotiana attenuata]	--
LOC109212415	125.162	0.532287	Root FPKM	0.995747	PREDICTED: phosphoenolpyruvate carboxylase kinase 1-like [Nicotiana attenuata]	--
LOC109212434	0	0	Root FPKM	0	PREDICTED: protein RKD1-like [Nicotiana attenuata]	Nin-like
LOC109212435	16.2626	4.44156	Root FPKM	0.726885	PREDICTED: protein DCL, chloroplastic-like [Nicotiana attenuata]	--
LOC109212438	3.93581	2188.88	Leaf FPKM	0.998202	PREDICTED: uncharacterized protein LOC109212438 [Nicotiana attenuata]	--
LOC109212440	0.250559	22.3445	Leaf FPKM	0.988787	PREDICTED: transcription factor bHLH87-like isoform X1 [Nicotiana attenuata]	bHLH
LOC109212459	44.4726	7.50378	Root FPKM	0.831272	PREDICTED: heavy metal-associated isoprenylated plant protein 6-like [Nicotiana attenuata]	--
LOC109212483	160.448	4.57846	Root FPKM	0.971465	PREDICTED: protein YLS9 [Nicotiana attenuata]	--
LOC109212489	0.0180554	0	Root FPKM	1	PREDICTED: NAC domain-containing protein 78-like [Nicotiana attenuata]	NAC
LOC109212497	1.63967	0.195712	Root FPKM	0.880639	PREDICTED: EID1-like F-box protein 3 [Nicotiana attenuata]	--
LOC109212504	0	9.56122	Leaf FPKM	1	PREDICTED: WD repeat-containing protein RUP2 [Nicotiana attenuata]	--
LOC109212509	6.47877	0.221278	Root FPKM	0.965846	PREDICTED: probable WRKY transcription factor 71 [Nicotiana attenuata]	WRKY
LOC109212516	0.053584	0.989977	Leaf FPKM	0.945873	PREDICTED: molybdenum cofactor sulfurase-like [Nicotiana attenuata]	--
LOC109212528	2.82218	1.23167	Root FPKM	0.563574	PREDICTED: LOW QUALITY PROTEIN: berberine bridge enzyme-like 21 [Nicotiana attenuata]	--
LOC109212529	3.74891	21.8981	Leaf FPKM	0.828802	PREDICTED: cyclin-dependent kinase inhibitor 1 isoform X1 [Nicotiana attenuata]	--
LOC109212539	0	0.499613	Leaf FPKM	1	PREDICTED: non-specific lipid-transfer protein A-like [Nicotiana attenuata]	--
LOC109212543	2.13854	0.0331952	Root FPKM	0.984478	PREDICTED: uncharacterized protein LOC109212543 [Nicotiana attenuata]	--
LOC109212576	8.19049	0.381781	Root FPKM	0.953387	PREDICTED: RING-H2 finger protein ATL54-like [Nicotiana attenuata]	--
LOC109212609	5.13072	1.89299	Root FPKM	0.631049	PREDICTED: 1-aminocyclopropane-1-carboxylate oxidase homolog 10-like [Nicotiana attenuata]	--
LOC109212616	33.4542	6.48898	Root FPKM	0.806034	PREDICTED: coiled-coil domain-containing protein 12 [Nicotiana attenuata]	--
LOC109212647	66.4065	11.3392	Root FPKM	0.829246	PREDICTED: uncharacterized protein At5g65660-like [Nicotiana attenuata]	--
LOC109212651	59.2406	5.73491	Root FPKM	0.903193	PREDICTED: probable histone H2AXb [Nicotiana attenuata]	--
LOC109212656	8.55831	2.75452	Root FPKM	0.678147	PREDICTED: probable calcium-binding protein CML18 [Nicotiana attenuata]	--
LOC109212662	0.20032	0.287407	Leaf FPKM	0.30301	PREDICTED: glycine-rich cell wall structural protein 1-like [Nicotiana attenuata]	--
LOC109212675	0.439655	0.22449	Root FPKM	0.489395	PREDICTED: RING-H2 finger protein ATL73-like [Nicotiana attenuata]	--
LOC109212692	3.75598	0.715299	Root FPKM	0.809557	PREDICTED: mitogen-activated protein kinase kinase kinase YODA-like [Nicotiana attenuata]	--
LOC109212697	0.0633787	0.0116337	Root FPKM	0.816442	PREDICTED: putative protein phosphatase 2C 76 [Nicotiana attenuata]	--
LOC109212698	4.84428	0.510153	Root FPKM	0.89469	PREDICTED: serine carboxypeptidase-like 13 [Nicotiana attenuata]	--
LOC109212701	4.06853	0.505031	Root FPKM	0.875869	PREDICTED: heat shock 70 kDa protein [Nicotiana attenuata]	--
LOC109212713	0.0692953	0	Root FPKM	1	PREDICTED: inactive protein RESTRICTED TEV MOVEMENT 1-like [Nicotiana attenuata]	--
LOC109212715	24.4351	976.355	Leaf FPKM	0.974973	PREDICTED: chaperone protein dnaJ 8, chloroplastic [Nicotiana attenuata]	--
LOC109212719	209.306	71.5272	Root FPKM	0.658265	PREDICTED: histone H2B.2-like [Nicotiana attenuata]	--
LOC109212722	142.999	41.4732	Root FPKM	0.709976	PREDICTED: histone H4 [Nicotiana attenuata]	--
LOC109212729	3.92662	0.0085706	Root FPKM	0.997817	PREDICTED: alpha-1,4-glucan-protein synthase [UDP-forming] 1-like [Nicotiana attenuata]	--
LOC109212730	2.34493	0.646525	Root FPKM	0.724288	PREDICTED: cytochrome P450 85A1 [Nicotiana attenuata]	--
LOC109212733	160.17	29.8597	Root FPKM	0.813575	PREDICTED: 40S ribosomal protein S20-2-like [Nicotiana attenuata]	--
LOC109212743	1.01874	1.10043	Leaf FPKM	0.0742422	PREDICTED: putative F-box/LRR-repeat protein At5g02700 [Nicotiana attenuata]	--
LOC109212746	132.04	29.2703	Root FPKM	0.778322	PREDICTED: lamin-like protein [Nicotiana attenuata]	--
LOC109212765	25.5142	2.16189	Root FPKM	0.915267	PREDICTED: putative H/ACA ribonucleoprotein complex subunit 1-like protein 1 [Nicotiana attenuata]	--
LOC109212770	0.0107305	0	Root FPKM	1	PREDICTED: subtilisin-like protease SBT1.7 [Nicotiana attenuata]	--
LOC109212792	0.0686123	0.29794	Leaf FPKM	0.769711	PREDICTED: seed biotin-containing protein SBP65-like isoform X1 [Nicotiana attenuata]	--
LOC109212798	7.02846	40.2508	Leaf FPKM	0.825384	PREDICTED: probable amino acid permease 7 [Nicotiana attenuata]	--
LOC109212820	5.84825	5.34057	Root FPKM	0.08681	PREDICTED: E3 ubiquitin-protein ligase RING1-like [Nicotiana attenuata]	--
LOC109212828	229.722	0.250003	Root FPKM	0.998912	PREDICTED: 7-deoxyloganetin glucosyltransferase-like [Nicotiana attenuata]	--
LOC109212830	292.372	338.615	Leaf FPKM	0.136565	PREDICTED: REF/SRPP-like protein At1g67360 [Nicotiana attenuata]	--
LOC109212834	73.4066	19.0676	Root FPKM	0.740246	PREDICTED: uncharacterized protein LOC109212834 [Nicotiana attenuata]	--
LOC109212840	8.03958	2.351	Root FPKM	0.707572	PREDICTED: uncharacterized protein LOC109212840 [Nicotiana attenuata]	--
LOC109212856	208.464	54.894	Root FPKM	0.736674	PREDICTED: SKP1-like protein 1A [Nicotiana attenuata]	--
LOC109212871	17.3063	8.93866	Root FPKM	0.483503	PREDICTED: ylmG homolog protein 1-2, chloroplastic-like [Nicotiana attenuata]	--
LOC109212873	0.0164819	0	Root FPKM	1	PREDICTED: dehydrodolichyl diphosphate synthase 6-like [Nicotiana attenuata]	--
LOC109212896	80.5067	0.0511013	Root FPKM	0.999365	PREDICTED: dirigent protein 23-like [Nicotiana attenuata]	--
LOC109212898	5.09547	0	Root FPKM	1	PREDICTED: dirigent protein 1-like [Nicotiana attenuata]	--
LOC109212902	81.145	11.4357	Root FPKM	0.859071	PREDICTED: PI-PLC X-box domain-containing protein DDB_G0293730-like [Nicotiana attenuata]	--
LOC109212929	125.872	145.321	Leaf FPKM	0.133833	PREDICTED: uncharacterized protein LOC109212929 [Nicotiana attenuata]	--
LOC109212936	17.4079	3.91978	Root FPKM	0.774827	PREDICTED: uncharacterized protein LOC109212936 [Nicotiana attenuata]	--
LOC109212939	2.96188	0.279026	Root FPKM	0.905794	PREDICTED: uncharacterized protein LOC109212939 [Nicotiana attenuata]	--
LOC109212942	13.4211	17.5725	Leaf FPKM	0.236242	PREDICTED: uncharacterized protein LOC109212942 [Nicotiana attenuata]	--
LOC109212943	5.42051	2.42258	Root FPKM	0.553072	PREDICTED: ethylene-responsive transcription factor ERF003-like [Nicotiana attenuata]	ERF
LOC109212950	7.06871	5.42645	Root FPKM	0.232328	PREDICTED: G-type lectin S-receptor-like serine/threonine-protein kinase At4g27290 [Nicotiana attenuata]	--
LOC109212953	32.0991	9.23476	Root FPKM	0.712304	PREDICTED: uncharacterized protein LOC109212953 [Nicotiana attenuata]	--
LOC109212966	11.6674	0.180521	Root FPKM	0.984528	PREDICTED: probable galacturonosyltransferase-like 10 [Nicotiana attenuata]	--
LOC109212976	8.65748	3.08026	Root FPKM	0.644208	PREDICTED: uncharacterized protein At5g39865 [Nicotiana attenuata]	--
LOC109212977	0.663365	0.918509	Leaf FPKM	0.27778	PREDICTED: UPF0481 protein At3g47200-like [Nicotiana attenuata]	--
LOC109212982	2.98754	28.1945	Leaf FPKM	0.894038	PREDICTED: uncharacterized protein LOC109212982 [Nicotiana attenuata]	--
LOC109212984	111.173	5.29392	Root FPKM	0.952381	PREDICTED: uncharacterized protein LOC109212984 [Nicotiana attenuata]	--
LOC109213006	14.2222	8.04033	Root FPKM	0.434665	PREDICTED: homeobox-leucine zipper protein ATHB-7-like [Nicotiana attenuata]	HD-ZIP
LOC109213007	128.378	15.9472	Root FPKM	0.875779	PREDICTED: ubiquitin-60S ribosomal protein L40 [Nicotiana attenuata]	--
LOC109213027	264.705	304.928	Leaf FPKM	0.13191	PREDICTED: protein translation factor SUI1 homolog [Nicotiana attenuata]	--
LOC109213029	0.0420913	0	Root FPKM	1	PREDICTED: uncharacterized protein LOC109213029 [Nicotiana attenuata]	--
LOC109213039	13.248	1.39746	Root FPKM	0.894515	PREDICTED: BTB/POZ domain-containing protein At2g24240-like [Nicotiana attenuata]	--
LOC109213042	4.30507	206.053	Leaf FPKM	0.979107	PREDICTED: uncharacterized protein LOC109213042 [Nicotiana attenuata]	--
LOC109213043	0	0	Root FPKM	0	PREDICTED: SUMO-conjugating enzyme SCE1-like [Nicotiana attenuata]	--
LOC109213048	29.6226	33.1233	Leaf FPKM	0.105689	PREDICTED: inositol-tetrakisphosphate 1-kinase 1-like [Nicotiana attenuata]	--
LOC109213052	4.69961	0	Root FPKM	1	PREDICTED: transcription factor LAF1-like [Nicotiana attenuata]	MYB
LOC109213085	0.440175	0	Root FPKM	1	PREDICTED: ethylene-responsive transcription factor ERF016-like [Nicotiana attenuata]	ERF
LOC109213087	60.6441	15.6121	Root FPKM	0.742562	PREDICTED: protein MARD1-like [Nicotiana attenuata]	--
LOC109213088	0	0	Root FPKM	0	PREDICTED: dammarenediol 12-hydroxylase-like [Nicotiana attenuata]	--
LOC109213106	1.90081	1.34041	Root FPKM	0.29482	PREDICTED: uncharacterized protein LOC109213106 [Nicotiana attenuata]	--
LOC109213108	32.2977	0.0462892	Root FPKM	0.998567	PREDICTED: anthocyanidin 3-O-glucosyltransferase 2-like [Nicotiana attenuata]	--
LOC109213112	1.84981	0	Root FPKM	1	PREDICTED: anthocyanidin 3-O-glucosyltransferase 2-like [Nicotiana attenuata]	--
LOC109213127	19.8417	4.48525	Root FPKM	0.773949	PREDICTED: probable transcription factor At1g11510 [Nicotiana attenuata]	GeBP
LOC109213129	119.17	21.8811	Root FPKM	0.816388	PREDICTED: cyclin-dependent kinases regulatory subunit 1 [Nicotiana attenuata]	--
LOC109213130	0.725352	0.0751866	Root FPKM	0.896345	PREDICTED: pentatricopeptide repeat-containing protein At2g20540-like [Nicotiana attenuata]	--
LOC109213132	26.4167	12.1037	Root FPKM	0.541815	PREDICTED: AAA-ATPase At2g46620-like [Nicotiana attenuata]	--
LOC109213134	12.2542	0.679134	Root FPKM	0.944579	PREDICTED: ras-related protein RABA3-like [Nicotiana attenuata]	--
LOC109213136	0.548833	0	Root FPKM	1	PREDICTED: uncharacterized protein LOC109213136 [Nicotiana attenuata]	--
LOC109213140	1.2769	6.71627	Leaf FPKM	0.80988	PREDICTED: uncharacterized protein At3g61260-like [Nicotiana attenuata]	--
LOC109213144	0.269766	0.0338213	Root FPKM	0.874627	PREDICTED: ethylene-responsive transcription factor ERF003-like [Nicotiana attenuata]	ERF
LOC109213150	23.8894	4.03559	Root FPKM	0.831072	PREDICTED: nodulin-related protein 1-like [Nicotiana attenuata]	--
LOC109213155	33.8253	0	Root FPKM	1	PREDICTED: dirigent protein 21-like [Nicotiana attenuata]	--
LOC109213158	48.0824	17.0363	Root FPKM	0.645686	PREDICTED: glycine-rich protein 2-like [Nicotiana attenuata]	--
LOC109213160	45.687	0.0043192	Root FPKM	0.999905	PREDICTED: polyphenol oxidase, chloroplastic-like [Nicotiana attenuata]	--
LOC109213161	128.62	0.93993	Root FPKM	0.992692	PREDICTED: dirigent protein 22-like [Nicotiana attenuata]	--
LOC109213181	60.8052	13.0224	Root FPKM	0.785835	PREDICTED: VQ motif-containing protein 4-like [Nicotiana attenuata]	--
LOC109213183	0.0088517	0.562025	Leaf FPKM	0.98425	PREDICTED: uncharacterized protein LOC109213183 [Nicotiana attenuata]	--
LOC109213185	11.4218	33.4569	Leaf FPKM	0.658612	PREDICTED: U-box domain-containing protein 9 [Nicotiana attenuata]	--
LOC109213186	5.99569	6.53684	Leaf FPKM	0.0827847	PREDICTED: E3 ubiquitin-protein ligase CHIP-like isoform X1 [Nicotiana attenuata]	--
LOC109213192	4.39798	2.04739	Root FPKM	0.534471	PREDICTED: NDR1/HIN1-Like protein 3-like [Nicotiana attenuata]	--
LOC109213193	7.79586	7.06642	Root FPKM	0.0935677	PREDICTED: uncharacterized protein LOC109213193 [Nicotiana attenuata]	--
LOC109213194	25.7839	2.44907	Root FPKM	0.905015	PREDICTED: F-box protein At5g03970-like [Nicotiana attenuata]	--
LOC109213204	1.16114	0.155177	Root FPKM	0.866358	PREDICTED: stress protein DDR48 isoform X1 [Nicotiana attenuata]	--
LOC109213222	0.182274	0.0854217	Root FPKM	0.531357	PREDICTED: MLO-like protein 5 [Nicotiana attenuata]	--
LOC109213233	0.298038	0.415724	Leaf FPKM	0.283087	PREDICTED: UDP-glycosyltransferase 90A1-like [Nicotiana attenuata]	--
LOC109213238	0	4.57662	Leaf FPKM	1	PREDICTED: protein LITTLE ZIPPER 4-like [Nicotiana attenuata]	--
LOC109213244	0.709193	1.04047	Leaf FPKM	0.318393	PREDICTED: valine--tRNA ligase, mitochondrial 1-like isoform X1 [Nicotiana attenuata]	--
LOC109213252	9.82959	0.0763816	Root FPKM	0.992229	PREDICTED: uncharacterized protein LOC109213252 [Nicotiana attenuata]	--
LOC109213254	2.10981	0	Root FPKM	1	PREDICTED: uncharacterized protein LOC109213254 isoform X1 [Nicotiana attenuata]	--
LOC109213255	20.7685	2.28942	Root FPKM	0.889765	PREDICTED: xyloglucan galactosyltransferase XLT2-like [Nicotiana attenuata]	--
LOC109213269	0.0235141	0	Root FPKM	1	PREDICTED: E3 ubiquitin-protein ligase RNF181-like [Nicotiana attenuata]	--
LOC109213274	6.60989	0.768659	Root FPKM	0.883711	PREDICTED: auxin-induced protein 6B-like [Nicotiana attenuata]	--
LOC109213280	64.3169	141.189	Leaf FPKM	0.544462	PREDICTED: amidophosphoribosyltransferase, chloroplastic [Nicotiana attenuata]	--
LOC109213290	0.362543	2341.94	Leaf FPKM	0.999845	PREDICTED: chlorophyll a-b binding protein CP24 10A, chloroplastic [Nicotiana attenuata]	--
LOC109213294	128.579	31.1877	Root FPKM	0.757444	PREDICTED: non-specific lipid-transfer protein-like protein At5g64080 [Nicotiana attenuata]	--
LOC109213302	117.885	1.21702	Root FPKM	0.989676	PREDICTED: suberization-associated anionic peroxidase-like [Nicotiana attenuata]	--
LOC109213314	0.246841	0.0208957	Root FPKM	0.915347	PREDICTED: transmembrane emp24 domain-containing protein p24delta9-like [Nicotiana attenuata]	--
LOC109213328	106.891	5.85213	Root FPKM	0.945251	PREDICTED: CBL-interacting serine/threonine-protein kinase 7-like [Nicotiana attenuata]	--
LOC109213336	0.00642113	4.77974	Leaf FPKM	0.998657	PREDICTED: probable aquaporin TIP4-3 isoform X1 [Nicotiana attenuata]	--
LOC109213344	9.16528	2.81845	Root FPKM	0.692487	PREDICTED: UDP-galactose/UDP-glucose transporter 4-like [Nicotiana attenuata]	--
LOC109213345	1.72288	0.0338542	Root FPKM	0.98035	PREDICTED: uncharacterized protein LOC109213345 [Nicotiana attenuata]	--
LOC109213350	4.63247	0	Root FPKM	1	PREDICTED: pathogenesis-related leaf protein 6-like [Nicotiana attenuata]	--
LOC109213360	0.0236859	0.342701	Leaf FPKM	0.930885	PREDICTED: uncharacterized protein LOC109213360 [Nicotiana attenuata]	--
LOC109213361	50.8423	30.4781	Root FPKM	0.400536	PREDICTED: glycerophosphodiester phosphodiesterase GDPD1, chloroplastic-like [Nicotiana attenuata]	--
LOC109213364	8.37169	176.359	Leaf FPKM	0.952531	PREDICTED: 50S ribosomal protein L10, chloroplastic [Nicotiana attenuata]	--
LOC109213373	23.9034	14.197	Root FPKM	0.406066	PREDICTED: LOW QUALITY PROTEIN: DELLA protein GAI-like [Nicotiana attenuata]	GRAS
LOC109213378	4.40019	0.375173	Root FPKM	0.914737	PREDICTED: GDP-mannose 4,6 dehydratase 2 [Nicotiana attenuata]	--
LOC109213395	1.98503	5.13192	Leaf FPKM	0.613199	PREDICTED: F-box/kelch-repeat protein At3g23880-like [Nicotiana attenuata]	--
LOC109213398	0.12233	0.0496619	Root FPKM	0.594034	PREDICTED: F-box/kelch-repeat protein At3g23880-like [Nicotiana attenuata]	--
LOC109213425	0.728664	0.143066	Root FPKM	0.80366	PREDICTED: heat shock protein 82 [Nicotiana attenuata]	--
LOC109213426	71.8604	13.0091	Root FPKM	0.818967	PREDICTED: heavy metal-associated isoprenylated plant protein 39-like [Nicotiana attenuata]	--
LOC109213445	0	0	Root FPKM	0	PREDICTED: uncharacterized protein LOC109213445 [Nicotiana attenuata]	--
LOC109213462	18.3925	0.0305027	Root FPKM	0.998342	PREDICTED: ethylene-responsive transcription factor 1-like [Nicotiana attenuata]	ERF
LOC109213464	3.24012	0.0101697	Root FPKM	0.996861	PREDICTED: E3 ubiquitin-protein ligase ATL41-like [Nicotiana attenuata]	--
LOC109213470	805.432	209.028	Root FPKM	0.740478	PREDICTED: uncharacterized protein LOC109213470 [Nicotiana attenuata]	--
LOC109213473	0.282867	0.134776	Root FPKM	0.523535	PREDICTED: uncharacterized protein LOC109213473 [Nicotiana attenuata]	--
LOC109213482	215.648	38.5097	Root FPKM	0.821423	PREDICTED: UDP-glucuronate 4-epimerase 1 [Nicotiana attenuata]	--
LOC109213486	93.7097	16.4331	Root FPKM	0.824638	PREDICTED: histone H2A [Nicotiana attenuata]	--
LOC109213490	61.7469	0.173818	Root FPKM	0.997185	PREDICTED: glutathione S-transferase U10-like [Nicotiana attenuata]	--
LOC109213491	1.60891	0	Root FPKM	1	PREDICTED: putative NAC domain-containing protein 94 isoform X1 [Nicotiana attenuata]	NAC
LOC109213492	0.0193992	0.0483818	Leaf FPKM	0.599039	PREDICTED: probable CCR4-associated factor 1 homolog 11 [Nicotiana attenuata]	--
LOC109213493	11.554	0.708616	Root FPKM	0.938669	PREDICTED: leucine-rich repeat extensin-like protein 2 [Nicotiana attenuata]	--
LOC109213503	1.68836	0.00483073	Root FPKM	0.997139	PREDICTED: piriformospora indica-insensitive protein 2 [Nicotiana attenuata]	--
LOC109213504	16.576	5.25721	Root FPKM	0.682843	PREDICTED: transcription factor DIVARICATA-like [Nicotiana attenuata]	MYB
LOC109213509	1.83671	0.0212142	Root FPKM	0.98845	PREDICTED: extensin-like, partial [Nicotiana attenuata]	--
LOC109213510	22.8178	5.09482	Root FPKM	0.776717	PREDICTED: ethylene-responsive transcription factor RAP2-10-like [Nicotiana attenuata]	ERF
LOC109213511	5.0608	0	Root FPKM	1	PREDICTED: putative F-box protein At4g38870 [Nicotiana attenuata]	--
LOC109213517	23.5559	0.315735	Root FPKM	0.986596	PREDICTED: abscisic acid receptor PYL4-like [Nicotiana attenuata]	--
LOC109213519	0.027306	0	Root FPKM	1	PREDICTED: F-box protein CPR30-like [Nicotiana attenuata]	--
LOC109213520	5.5286	0.849084	Root FPKM	0.84642	PREDICTED: deoxyuridine 5'-triphosphate nucleotidohydrolase-like [Nicotiana attenuata]	--
LOC109213534	1.62951	0.7852	Root FPKM	0.518137	PREDICTED: uncharacterized protein LOC109213534 [Nicotiana attenuata]	--
LOC109213539	150.052	5.98951	Root FPKM	0.960084	PREDICTED: phosphoserine aminotransferase 2, chloroplastic-like [Nicotiana attenuata]	--
LOC109213552	255.362	31.1344	Root FPKM	0.878077	PREDICTED: UPF0057 membrane protein At4g30660-like [Nicotiana attenuata]	--
LOC109213561	3.25583	0.0290407	Root FPKM	0.99108	PREDICTED: putative vesicle-associated membrane protein 726 [Nicotiana attenuata]	--
LOC109213563	1.16536	71.0764	Leaf FPKM	0.983604	PREDICTED: photosystem II 10 kDa polypeptide, chloroplastic-like [Nicotiana attenuata]	--
LOC109213575	1.74142	0.0142895	Root FPKM	0.991794	PREDICTED: uncharacterized protein LOC109213575 [Nicotiana attenuata]	--
LOC109213580	158.81	26.2138	Root FPKM	0.834936	PREDICTED: uncharacterized protein LOC109213580 [Nicotiana attenuata]	--
LOC109213581	3.60056	5.95867	Leaf FPKM	0.395744	PREDICTED: cysteine-rich repeat secretory protein 60 [Nicotiana attenuata]	--
LOC109213583	1.85955	0	Root FPKM	1	PREDICTED: uncharacterized protein LOC109213583 [Nicotiana attenuata]	--
LOC109213584	5.79638	5.23584	Root FPKM	0.0967058	PREDICTED: uncharacterized protein LOC109213584 [Nicotiana attenuata]	--
LOC109213596	21.9599	5.86026	Root FPKM	0.733138	PREDICTED: U-box domain-containing protein 38-like [Nicotiana attenuata]	--
LOC109213599	9.83545	0.238382	Root FPKM	0.975763	PREDICTED: myosin heavy chain kinase B-like [Nicotiana attenuata]	--
LOC109213601	0	0	Root FPKM	0	PREDICTED: putative clathrin assembly protein At1g03050 [Nicotiana attenuata]	--
LOC109213635	0	0	Root FPKM	0	PREDICTED: uncharacterized protein LOC109213635 [Nicotiana attenuata]	--
LOC109213641	6.24295	17.1038	Leaf FPKM	0.634996	PREDICTED: RING-H2 finger protein ATL8-like [Nicotiana attenuata]	--
LOC109213650	30.1218	3.0788	Root FPKM	0.897788	PREDICTED: uncharacterized protein LOC109213650 [Nicotiana attenuata]	--
LOC109213655	0.00709923	0.0625139	Leaf FPKM	0.886437	PREDICTED: ethylene-responsive transcription factor ERF110-like [Nicotiana attenuata]	ERF
LOC109213663	5.10849	65.312	Leaf FPKM	0.921783	PREDICTED: serine/threonine-protein kinase-like protein At3g51990 [Nicotiana attenuata]	--
LOC109213671	190.283	36.9092	Root FPKM	0.80603	PREDICTED: wound-induced protein 1-like, partial [Nicotiana attenuata]	--
LOC109213686	33.9121	14.4884	Root FPKM	0.572765	PREDICTED: uncharacterized protein At4g28440-like [Nicotiana attenuata]	--
LOC109213687	17.5574	3.49266	Root FPKM	0.801072	PREDICTED: uncharacterized protein LOC109213687 [Nicotiana attenuata]	--
LOC109213689	0	0	Root FPKM	0	PREDICTED: ethylene-responsive transcription factor ERF098-like [Nicotiana attenuata]	ERF
LOC109213696	3.71918	1.04564	Root FPKM	0.718853	PREDICTED: uncharacterized protein LOC109213696 [Nicotiana attenuata]	--
LOC109213704	0.130344	0.0126069	Root FPKM	0.903279	PREDICTED: putative UPF0481 protein At3g02645 [Nicotiana attenuata]	--
LOC109213722	0.0153385	0	Root FPKM	1	PREDICTED: short-chain type dehydrogenase/reductase-like [Nicotiana attenuata]	--
LOC109213725	1.77295	0	Root FPKM	1	PREDICTED: nuclear transcription factor Y subunit B-4-like [Nicotiana attenuata]	NF-YB
LOC109213728	2.37876	0.0438695	Root FPKM	0.981558	PREDICTED: uncharacterized protein LOC109213728 [Nicotiana attenuata]	--
LOC109213735	93.4993	13.1783	Root FPKM	0.859055	PREDICTED: transcription factor MYB1R1-like [Nicotiana attenuata]	MYB_related
LOC109213739	0.121223	0	Root FPKM	1	PREDICTED: protein SCARECROW-like [Nicotiana attenuata]	GRAS
LOC109213751	0.0269078	0	Root FPKM	1	PREDICTED: putative multidrug resistance protein [Nicotiana attenuata]	--
LOC109213756	0.420633	40.13	Leaf FPKM	0.989518	PREDICTED: uncharacterized protein LOC109213756 [Nicotiana attenuata]	--
LOC109213758	1.543	26.8661	Leaf FPKM	0.942567	PREDICTED: uncharacterized protein LOC109213758 [Nicotiana attenuata]	--
LOC109213763	0	0	Root FPKM	0	PREDICTED: tetraspanin-15-like [Nicotiana attenuata]	--
LOC109213777	61.4073	13.8802	Root FPKM	0.773966	PREDICTED: transcription factor TCP7-like [Nicotiana attenuata]	TCP
LOC109213782	4.47339	0.210768	Root FPKM	0.952884	PREDICTED: putative receptor protein kinase ZmPK1 [Nicotiana attenuata]	--
LOC109213784	8.31009	17.9874	Leaf FPKM	0.538004	PREDICTED: chaperone protein dnaJ 11, chloroplastic-like [Nicotiana attenuata]	--
LOC109213785	8.42282	28.6131	Leaf FPKM	0.70563	PREDICTED: chaperone protein dnaJ 11, chloroplastic-like [Nicotiana attenuata]	--
LOC109213792	0.696708	0.0783756	Root FPKM	0.887506	PREDICTED: pentatricopeptide repeat-containing protein At4g21065-like [Nicotiana attenuata]	--
LOC109213800	0.160058	6.14175	Leaf FPKM	0.973939	PREDICTED: uncharacterized protein LOC109213800 [Nicotiana attenuata]	--
LOC109213801	0.883738	2.66267	Leaf FPKM	0.668101	PREDICTED: uncharacterized protein LOC109213801 [Nicotiana attenuata]	--
LOC109213806	0.330242	0.263592	Root FPKM	0.201822	PREDICTED: uncharacterized protein LOC109213806 [Nicotiana attenuata]	--
LOC109213809	8.43049	9.23754	Leaf FPKM	0.0873663	PREDICTED: uncharacterized protein LOC109213809 [Nicotiana attenuata]	--
LOC109213811	4.03264	21.1149	Leaf FPKM	0.809014	PREDICTED: LOB domain-containing protein 37-like [Nicotiana attenuata]	LBD
LOC109213815	0.577207	12.4397	Leaf FPKM	0.9536	PREDICTED: zinc transporter 1-like [Nicotiana attenuata]	--
LOC109213818	13.5349	5.85481	Root FPKM	0.56743	PREDICTED: omega-3 fatty acid desaturase, endoplasmic reticulum isoform X1 [Nicotiana attenuata]	--
LOC109213819	0.538624	0.673252	Leaf FPKM	0.199967	PREDICTED: uncharacterized protein LOC109213819 [Nicotiana attenuata]	--
LOC109213822	0.0410413	0	Root FPKM	1	PREDICTED: proline-rich extensin-like protein EPR1 [Nicotiana attenuata]	--
LOC109213823	0.05743	0.224066	Leaf FPKM	0.743691	PREDICTED: uncharacterized protein LOC109213823 [Nicotiana attenuata]	--
LOC109213828	0.424044	0.0390537	Root FPKM	0.907902	PREDICTED: uncharacterized protein LOC109213828 [Nicotiana attenuata]	--
LOC109213845	0.0367428	0	Root FPKM	1	PREDICTED: phosphoenolpyruvate carboxykinase [ATP]-like [Nicotiana attenuata]	--
LOC109213847	18.2052	16.6643	Root FPKM	0.0846371	PREDICTED: uncharacterized protein LOC109213847 [Nicotiana attenuata]	--
LOC109213850	6.56262	0.0683245	Root FPKM	0.989589	PREDICTED: probable E3 ubiquitin-protein ligase ARI8 [Nicotiana attenuata]	--
LOC109213859	0	0	Root FPKM	0	PREDICTED: MADS-box transcription factor 31-like [Nicotiana attenuata]	M-type
LOC109213878	0	4.55055	Leaf FPKM	1	PREDICTED: PXMP2/4 family protein 4-like [Nicotiana attenuata]	--
LOC109213891	257.445	49.9187	Root FPKM	0.8061	PREDICTED: 60S ribosomal protein L13a-4-like [Nicotiana attenuata]	--
LOC109213895	23.7568	6.74644	Root FPKM	0.716021	PREDICTED: tubulin beta-8 chain-like [Nicotiana attenuata]	--
LOC109213905	46.9683	0	Root FPKM	1	PREDICTED: zinc finger protein 6 [Nicotiana attenuata]	--
LOC109213906	49.8371	0.103432	Root FPKM	0.997925	PREDICTED: zinc finger protein 6-like [Nicotiana attenuata]	C2H2
LOC109213908	0.0658614	0	Root FPKM	1	PREDICTED: uncharacterized protein LOC109213908 [Nicotiana attenuata]	--
LOC109213916	62.2625	6.39999	Root FPKM	0.89721	PREDICTED: glucan endo-1,3-beta-glucosidase 4-like [Nicotiana attenuata]	--
LOC109213917	3.38978	0.23812	Root FPKM	0.929754	PREDICTED: uncharacterized protein LOC109213917 [Nicotiana attenuata]	--
LOC109213926	1.98049	6.59942	Leaf FPKM	0.699899	PREDICTED: uncharacterized protein LOC109213926 [Nicotiana attenuata]	--
LOC109213937	3.41566	0.122177	Root FPKM	0.96423	PREDICTED: dof zinc finger protein DOF5.7-like [Nicotiana attenuata]	Dof
LOC109213943	6.0854	2.55901	Root FPKM	0.579483	PREDICTED: uncharacterized protein LOC109213943 isoform X1 [Nicotiana attenuata]	--
LOC109213957	0.0404017	3.53237	Leaf FPKM	0.988562	PREDICTED: alkane hydroxylase MAH1-like [Nicotiana attenuata]	--
LOC109213970	21.8142	0.47396	Root FPKM	0.978273	PREDICTED: uncharacterized protein LOC109213970 [Nicotiana attenuata]	--
LOC109213989	6.37517	0.00766443	Root FPKM	0.998798	PREDICTED: transcription factor WER-like [Nicotiana attenuata]	MYB
LOC109214004	483.867	404.97	Root FPKM	0.163055	PREDICTED: dormancy-associated protein 1-like [Nicotiana attenuata]	--
LOC109214012	3.65549	6.40282	Leaf FPKM	0.429081	PREDICTED: uncharacterized protein LOC109214012 [Nicotiana attenuata]	--
LOC109214020	0.024105	0	Root FPKM	1	PREDICTED: polyubiquitin 8 [Nicotiana attenuata]	--
LOC109214023	13.8059	26.4549	Leaf FPKM	0.478136	PREDICTED: ACT domain-containing protein ACR4-like isoform X1 [Nicotiana attenuata]	--
LOC109214035	3.04888	0.285192	Root FPKM	0.90646	PREDICTED: E2F transcription factor-like E2FE [Nicotiana attenuata]	E2F/DP
LOC109214038	0.0737176	3181.02	Leaf FPKM	0.999977	PREDICTED: chlorophyll a-b binding protein 8, chloroplastic-like [Nicotiana attenuata]	--
LOC109214046	3.19419	244.742	Leaf FPKM	0.986949	PREDICTED: uncharacterized protein LOC109214046 [Nicotiana attenuata]	--
LOC109214048	10.2841	0.673675	Root FPKM	0.934493	PREDICTED: uncharacterized protein LOC109214048 [Nicotiana attenuata]	--
LOC109214052	5.43692	0.137655	Root FPKM	0.974681	PREDICTED: GATA transcription factor 4-like [Nicotiana attenuata]	GATA
LOC109214074	0.21773	0	Root FPKM	1	PREDICTED: probable LRR receptor-like serine/threonine-protein kinase At3g47570 [Nicotiana attenuata]	--
LOC109214075	0.215704	0	Root FPKM	1	PREDICTED: probable LRR receptor-like serine/threonine-protein kinase At3g47570 [Nicotiana attenuata]	--
LOC109214089	20.5666	0.260932	Root FPKM	0.987313	PREDICTED: uncharacterized protein LOC109214089 isoform X1 [Nicotiana attenuata]	--
LOC109214090	0	0	Root FPKM	0	PREDICTED: protein MIZU-KUSSEI 1-like [Nicotiana attenuata]	--
LOC109214093	3.07564	2.60428	Root FPKM	0.153254	PREDICTED: ultraviolet-B receptor UVR8-like, partial [Nicotiana attenuata]	--
LOC109214098	0	0.0206008	Leaf FPKM	1	PREDICTED: F-box protein At5g49610-like [Nicotiana attenuata]	--
LOC109214100	0	0	Root FPKM	0	PREDICTED: uncharacterized protein LOC109214100 [Nicotiana attenuata]	--
LOC109214106	1.90418	0.0442119	Root FPKM	0.976782	PREDICTED: uncharacterized protein LOC109214106 [Nicotiana attenuata]	--
LOC109214109	2.15653	0.19841	Root FPKM	0.907996	PREDICTED: receptor-like protein 51 [Nicotiana attenuata]	--
LOC109214127	23.269	4.84408	Root FPKM	0.791823	PREDICTED: uncharacterized protein LOC109214127 [Nicotiana attenuata]	--
LOC109214131	17.9366	6.9417	Root FPKM	0.612986	PREDICTED: basic-leucine zipper transcription factor A-like [Nicotiana attenuata]	--
LOC109214133	0.56676	0.0124351	Root FPKM	0.978059	PREDICTED: embryonic protein DC-8-like [Nicotiana attenuata]	--
LOC109214148	275.975	125.703	Root FPKM	0.544511	PREDICTED: 60S ribosomal protein L28-1-like [Nicotiana attenuata]	--
LOC109214187	23.5767	8.86187	Root FPKM	0.624126	PREDICTED: protein RETICULATA-RELATED 3, chloroplastic-like [Nicotiana attenuata]	--
LOC109214189	24.0828	7.20833	Root FPKM	0.700685	PREDICTED: patellin-6 [Nicotiana attenuata]	--
LOC109214190	90.183	1.15433	Root FPKM	0.9872	PREDICTED: BURP domain-containing protein 5-like [Nicotiana attenuata]	--
LOC109214200	0	0	Root FPKM	0	PREDICTED: serine/threonine-protein kinase BLUS1-like [Nicotiana attenuata]	--
LOC109214205	4.72508	6.67385	Leaf FPKM	0.292001	PREDICTED: early nodulin-75-like isoform X1 [Nicotiana attenuata]	--
LOC109214211	13.3933	5.92018	Root FPKM	0.557973	PREDICTED: uncharacterized protein LOC109214211 [Nicotiana attenuata]	--
LOC109214214	0.0329967	0.00989773	Root FPKM	0.700038	PREDICTED: cell division cycle 20.5, cofactor of APC complex-like [Nicotiana attenuata]	--
LOC109214221	0.493598	0.0101877	Root FPKM	0.97936	PREDICTED: probable LRR receptor-like serine/threonine-protein kinase At3g47570 [Nicotiana attenuata]	--
LOC109214237	18.9247	12.1778	Root FPKM	0.356513	PREDICTED: F-box/kelch-repeat protein At1g23390 [Nicotiana attenuata]	--
LOC109214242	28.6128	7.14613	Root FPKM	0.750247	PREDICTED: BAG family molecular chaperone regulator 2-like [Nicotiana attenuata]	--
LOC109214246	3.23219	0.72698	Root FPKM	0.775082	PREDICTED: dof zinc finger protein DOF1.8-like [Nicotiana attenuata]	Dof
LOC109214255	304.753	149.657	Root FPKM	0.508923	PREDICTED: HMG1/2-like protein [Nicotiana attenuata]	--
LOC109214261	0.338169	0	Root FPKM	1	PREDICTED: cytochrome P450 78A7-like [Nicotiana attenuata]	--
LOC109214266	2.97192	0.0351264	Root FPKM	0.988181	PREDICTED: ethylene-responsive transcription factor ERF017 [Nicotiana attenuata]	ERF
LOC109214270	12.0418	10.6575	Root FPKM	0.114959	PREDICTED: uncharacterized protein LOC109214270 isoform X1 [Nicotiana attenuata]	--
LOC109214285	12.8394	26.729	Leaf FPKM	0.519646	PREDICTED: thiol-disulfide oxidoreductase LTO1 [Nicotiana attenuata]	--
LOC109214289	2.74082	19.6534	Leaf FPKM	0.860543	PREDICTED: transcription termination factor MTEF1, chloroplastic isoform X1 [Nicotiana attenuata]	--
LOC109214293	10.1569	0.0183523	Root FPKM	0.998193	PREDICTED: secoisolariciresinol dehydrogenase-like [Nicotiana attenuata]	--
LOC109214302	6.90561	3.03767	Root FPKM	0.560115	PREDICTED: uncharacterized protein LOC109214302 [Nicotiana attenuata]	--
LOC109214303	2.11077	1.90781	Root FPKM	0.0961575	PREDICTED: bifunctional phosphatase IMPL2, chloroplastic-like [Nicotiana attenuata]	--
LOC109214310	0.0063603	0	Root FPKM	1	PREDICTED: pectin acetylesterase 8-like [Nicotiana attenuata]	--
LOC109214311	79.1203	29.3572	Root FPKM	0.628955	PREDICTED: scopoletin glucosyltransferase [Nicotiana attenuata]	--
LOC109214328	29.5073	0.219228	Root FPKM	0.99257	PREDICTED: uncharacterized protein LOC109214328 [Nicotiana attenuata]	--
LOC109214334	0.154587	0.028712	Root FPKM	0.814267	PREDICTED: uncharacterized protein LOC109214334 [Nicotiana attenuata]	--
LOC109214338	0.424731	0.344292	Root FPKM	0.189389	PREDICTED: uncharacterized protein LOC109214338 [Nicotiana attenuata]	--
LOC109214344	0	0	Root FPKM	0	PREDICTED: pentatricopeptide repeat-containing protein At1g06710, mitochondrial-like [Nicotiana attenuata]	--
LOC109214346	0.00452567	6.02129	Leaf FPKM	0.999248	PREDICTED: glycerol-3-phosphate 2-O-acyltransferase 6-like [Nicotiana attenuata]	--
LOC109214348	11.4809	0.119555	Root FPKM	0.989587	PREDICTED: protein MKS1-like [Nicotiana attenuata]	--
LOC109214357	0	0	Root FPKM	0	PREDICTED: F-box/LRR-repeat protein 25-like [Nicotiana attenuata]	--
LOC109214371	0	4.86931	Leaf FPKM	1	PREDICTED: GDSL esterase/lipase At4g28780-like [Nicotiana attenuata]	--
LOC109214379	0	0.136882	Leaf FPKM	1	PREDICTED: secoisolariciresinol dehydrogenase-like [Nicotiana attenuata]	--
LOC109214385	13.7773	2.62143	Root FPKM	0.809729	PREDICTED: uncharacterized protein LOC109214385 [Nicotiana attenuata]	--
LOC109214397	0.0144294	0	Root FPKM	1	PREDICTED: zinc finger protein 4-like [Nicotiana attenuata]	--
LOC109214403	26.3038	49.7152	Leaf FPKM	0.47091	PREDICTED: probable CCR4-associated factor 1 homolog 7 [Nicotiana attenuata]	--
LOC109214407	3.43873	0.356212	Root FPKM	0.896412	PREDICTED: zinc finger protein ZAT4-like [Nicotiana attenuata]	C2H2
LOC109214432	1.58552	3.10003	Leaf FPKM	0.488545	PREDICTED: transcription factor MYB34-like [Nicotiana attenuata]	MYB
LOC109214433	0.017905	2.46409	Leaf FPKM	0.992734	PREDICTED: cinnamate beta-D-glucosyltransferase-like [Nicotiana attenuata]	--
LOC109214441	0	0	Root FPKM	0	PREDICTED: uncharacterized protein LOC109214441 [Nicotiana attenuata]	--
LOC109214442	0.113488	0.221131	Leaf FPKM	0.486787	PREDICTED: acylsugar acyltransferase 3-like [Nicotiana attenuata]	--
LOC109214450	0.0194459	0.0827535	Leaf FPKM	0.765014	PREDICTED: transcription factor bHLH84-like [Nicotiana attenuata]	bHLH
LOC109214453	0.664894	5.75807	Leaf FPKM	0.884528	PREDICTED: transcription factor PRE1-like [Nicotiana attenuata]	bHLH
LOC109214460	0	0	Root FPKM	0	PREDICTED: uncharacterized protein LOC109214460 [Nicotiana attenuata]	--
LOC109214463	25.0401	27.9857	Leaf FPKM	0.105256	PREDICTED: ADP-ribosylation factor 2-B-like isoform X1 [Nicotiana attenuata]	--
LOC109214464	28.9863	2.90018	Root FPKM	0.899947	PREDICTED: probable LRR receptor-like serine/threonine-protein kinase At4g37250 [Nicotiana attenuata]	--
LOC109214465	12.9115	11.4396	Root FPKM	0.114002	PREDICTED: cyclin-D3-2-like [Nicotiana attenuata]	--
LOC109214474	8.93062	6.33432	Root FPKM	0.290719	PREDICTED: transcription termination factor MTEF1, chloroplastic [Nicotiana attenuata]	--
LOC109214479	8.19852	3.78189	Root FPKM	0.538711	PREDICTED: stress-related protein-like [Nicotiana attenuata]	--
LOC109214480	0	0	Root FPKM	0	PREDICTED: high mobility group nucleosome-binding domain-containing protein 5-like [Nicotiana attenuata]	--
LOC109214490	4.94576	10.5433	Leaf FPKM	0.530911	PREDICTED: uncharacterized protein LOC109214490 [Nicotiana attenuata]	--
LOC109214494	3.76382	1.27835	Root FPKM	0.660358	PREDICTED: ethylene-responsive transcription factor ERF003-like [Nicotiana attenuata]	ERF
LOC109214495	1.69742	0	Root FPKM	1	PREDICTED: putative UPF0481 protein At3g02645 [Nicotiana attenuata]	--
LOC109214507	158.016	0.26378	Root FPKM	0.998331	PREDICTED: 7-deoxyloganetin glucosyltransferase-like [Nicotiana attenuata]	--
LOC109214509	0.76595	0.166874	Root FPKM	0.782135	PREDICTED: B3 domain-containing protein REM16-like [Nicotiana attenuata]	B3
LOC109214521	6.51991	2.33406	Root FPKM	0.64201	PREDICTED: protein MKS1-like [Nicotiana attenuata]	--
LOC109214523	0.0186813	0.0259283	Leaf FPKM	0.279504	PREDICTED: E3 ubiquitin-protein ligase ATL4-like [Nicotiana attenuata]	--
LOC109214548	0.762545	2.6492	Leaf FPKM	0.71216	PREDICTED: uncharacterized protein LOC109214548 [Nicotiana attenuata]	--
LOC109214564	4.152	0.434424	Root FPKM	0.89537	PREDICTED: uncharacterized protein LOC109214564 [Nicotiana attenuata]	--
LOC109214586	4.09074	3.36841	Root FPKM	0.176577	PREDICTED: protein BIG GRAIN 1-like B [Nicotiana attenuata]	--
LOC109214594	30.7693	3.72641	Root FPKM	0.878892	PREDICTED: probable WRKY transcription factor 17 [Nicotiana attenuata]	WRKY
LOC109214605	30.6755	11.558	Root FPKM	0.623216	PREDICTED: uncharacterized protein LOC109214605 [Nicotiana attenuata]	--
LOC109214608	1.93921	0	Root FPKM	1	PREDICTED: (-)-camphene/tricyclene synthase, chloroplastic-like [Nicotiana attenuata]	--
LOC109214611	0.15667	0.247342	Leaf FPKM	0.366584	PREDICTED: uncharacterized protein LOC109214611 [Nicotiana attenuata]	--
LOC109214621	1.48597	0.400575	Root FPKM	0.730429	PREDICTED: probable leucine-rich repeat receptor-like protein kinase IMK3 [Nicotiana attenuata]	--
LOC109214628	0.846831	0.471422	Root FPKM	0.443311	PREDICTED: uncharacterized protein LOC109214628 [Nicotiana attenuata]	--
LOC109214635	12.3353	1.04746	Root FPKM	0.915084	PREDICTED: uncharacterized protein LOC109214635 [Nicotiana attenuata]	--
LOC109214663	7.08244	2.65777	Root FPKM	0.624738	PREDICTED: polygalacturonase 1 beta-like protein 3 [Nicotiana attenuata]	--
LOC109214664	1.64275	18.9593	Leaf FPKM	0.913354	PREDICTED: uncharacterized protein LOC109214664 [Nicotiana attenuata]	--
LOC109214667	67.1507	3.73894	Root FPKM	0.94432	PREDICTED: 18.1 kDa class I heat shock protein-like [Nicotiana attenuata]	--
LOC109214677	0.146898	0	Root FPKM	1	PREDICTED: 21 kDa seed protein-like, partial [Nicotiana attenuata]	--
LOC109214678	46.2451	1.38048	Root FPKM	0.970149	PREDICTED: phosphatidylinositol 3-kinase 2-like [Nicotiana attenuata]	--
LOC109214702	0	25.7191	Leaf FPKM	1	PREDICTED: monothiol glutaredoxin-S1-like [Nicotiana attenuata]	--
LOC109214703	0	0.521947	Leaf FPKM	1	PREDICTED: acidic endochitinase-like [Nicotiana attenuata]	--
LOC109214710	5.26218	0.567321	Root FPKM	0.892189	PREDICTED: B-box zinc finger protein 32 [Nicotiana attenuata]	--
LOC109214717	1.81511	0.0504991	Root FPKM	0.972179	PREDICTED: uncharacterized protein LOC109214717 [Nicotiana attenuata]	--
LOC109214718	21.676	59.169	Leaf FPKM	0.633659	PREDICTED: probable 3-hydroxyisobutyrate dehydrogenase-like 1, mitochondrial [Nicotiana attenuata]	--
LOC109214738	5.40283	11.44	Leaf FPKM	0.527726	PREDICTED: protein DETOXIFICATION 27-like [Nicotiana attenuata]	--
LOC109214739	4.23156	1.12652	Root FPKM	0.73378	PREDICTED: BOI-related E3 ubiquitin-protein ligase 1-like [Nicotiana attenuata]	--
LOC109214744	0.0153146	14.1434	Leaf FPKM	0.998917	PREDICTED: isoflavone 4'-O-methyltransferase-like [Nicotiana attenuata]	--
LOC109214750	0.0113662	0.793689	Leaf FPKM	0.985679	PREDICTED: gibberellin 3-beta-dioxygenase 1-like [Nicotiana attenuata]	--
LOC109214751	27.634	6.74394	Root FPKM	0.755955	PREDICTED: protein SENSITIVE TO PROTON RHIZOTOXICITY 1-like [Nicotiana attenuata]	C2H2
LOC109214755	0.626496	0.257921	Root FPKM	0.588313	PREDICTED: agamous-like MADS-box protein AGL62 [Nicotiana attenuata]	M-type
LOC109214756	0.117663	0	Root FPKM	1	PREDICTED: agamous-like MADS-box protein AGL62 [Nicotiana attenuata]	M-type
LOC109214770	5.10452	1.79277	Root FPKM	0.648787	PREDICTED: uncharacterized protein LOC109214770 [Nicotiana attenuata]	--
LOC109214774	2.57747	0.525041	Root FPKM	0.796296	PREDICTED: GATA transcription factor 9-like [Nicotiana attenuata]	GATA
LOC109214780	48.0491	4.58447	Root FPKM	0.904588	PREDICTED: 3-hydroxy-3-methylglutaryl-coenzyme A reductase 1 [Nicotiana attenuata]	--
LOC109214789	0.034493	0	Root FPKM	1	PREDICTED: protein NUCLEAR FUSION DEFECTIVE 4-like [Nicotiana attenuata]	--
LOC109214797	119.614	50.1435	Root FPKM	0.58079	PREDICTED: polygalacturonase inhibitor-like [Nicotiana attenuata]	--
LOC109214813	52.2927	0	Root FPKM	1	PREDICTED: probable protein phosphatase 2C 72 [Nicotiana attenuata]	--
LOC109214817	1.40243	0	Root FPKM	1	PREDICTED: LOB domain-containing protein 36-like isoform X1 [Nicotiana attenuata]	LBD
LOC109214830	11.884	2.39295	Root FPKM	0.798641	PREDICTED: probable serine/threonine-protein kinase DDB_G0278665 [Nicotiana attenuata]	--
LOC109214840	0	0	Root FPKM	0	PREDICTED: glycine-rich cell wall structural protein-like [Nicotiana attenuata]	--
LOC109214843	18.5558	0.825653	Root FPKM	0.955504	PREDICTED: uncharacterized protein LOC109214843 [Nicotiana attenuata]	--
LOC109214848	2.05561	0.874038	Root FPKM	0.574803	PREDICTED: mitogen-activated protein kinase kinase kinase NPK1-like [Nicotiana attenuata]	--
LOC109214864	0	0	Root FPKM	0	PREDICTED: thaumatin-like protein 1 [Nicotiana attenuata]	--
LOC109214870	0.137525	0	Root FPKM	1	PREDICTED: polygalacturonase QRT3-like [Nicotiana attenuata]	--
LOC109214872	34.6709	2.16299	Root FPKM	0.937614	PREDICTED: uncharacterized protein LOC109214872 [Nicotiana attenuata]	--
LOC109214895	2.40579	0.0739031	Root FPKM	0.969281	PREDICTED: homeobox-leucine zipper protein ATHB-12-like [Nicotiana attenuata]	HD-ZIP
LOC109214901	3.05162	1.5134	Root FPKM	0.504066	PREDICTED: protein BRANCHLESS TRICHOME-like [Nicotiana attenuata]	--
LOC109214918	0.023975	0	Root FPKM	1	PREDICTED: protein FRIGIDA-like [Nicotiana attenuata]	--
LOC109214945	4.10253	17.2602	Leaf FPKM	0.762312	PREDICTED: uncharacterized protein LOC109214945 [Nicotiana attenuata]	--
LOC109214971	8.29315	0.517215	Root FPKM	0.937633	PREDICTED: MADS-box protein AGL42-like [Nicotiana attenuata]	M-type
LOC109214999	9.03754	1.25689	Root FPKM	0.860925	PREDICTED: F-box protein SKIP23-like [Nicotiana attenuata]	--
LOC109215007	0.058829	0	Root FPKM	1	PREDICTED: serine/threonine-protein kinase HT1-like [Nicotiana attenuata]	--
LOC109215012	27.7268	2.83224	Root FPKM	0.897852	PREDICTED: probable beta-1,4-xylosyltransferase IRX10 [Nicotiana attenuata]	--
LOC109215016	8.18094	0.698289	Root FPKM	0.914644	PREDICTED: protein LURP-one-related 8 [Nicotiana attenuata]	--
LOC109215021	57.0969	3.28628	Root FPKM	0.942444	PREDICTED: uncharacterized protein LOC109215021 [Nicotiana attenuata]	--
LOC109215037	0	0.0968548	Leaf FPKM	1	PREDICTED: protein RADIALIS-like 4 [Nicotiana attenuata]	MYB_related
LOC109215039	18.1461	8.6177	Root FPKM	0.525093	PREDICTED: arabinogalactan peptide 16-like [Nicotiana attenuata]	--
LOC109215088	1.10389	5.79348	Leaf FPKM	0.80946	PREDICTED: LEAF RUST 10 DISEASE-RESISTANCE LOCUS RECEPTOR-LIKE PROTEIN KINASE-like 1.1 [Nicotiana attenuata]	--
LOC109215093	73.2836	0.580655	Root FPKM	0.992077	PREDICTED: lipid transfer protein EARLI 1-like [Nicotiana attenuata]	--
LOC109215095	13.2863	1.13645	Root FPKM	0.914464	PREDICTED: 36.4 kDa proline-rich protein [Nicotiana attenuata]	--
LOC109215096	950.273	60.5707	Root FPKM	0.93626	PREDICTED: 14 kDa proline-rich protein DC2.15-like [Nicotiana attenuata]	--
LOC109215101	0	0.00604803	Leaf FPKM	1	PREDICTED: pectin acetylesterase 8-like isoform X1 [Nicotiana attenuata]	--
LOC109215108	0.0681834	28.9755	Leaf FPKM	0.997647	PREDICTED: putative GATA transcription factor 22 [Nicotiana attenuata]	GATA
LOC109215119	0.0673649	10.3611	Leaf FPKM	0.993498	PREDICTED: cryptochrome DASH, chloroplastic/mitochondrial isoform X1 [Nicotiana attenuata]	--
LOC109215124	0.705432	1.81628	Leaf FPKM	0.611607	PREDICTED: myb-related protein Myb4-like [Nicotiana attenuata]	MYB
LOC109215127	21.4177	2.59286	Root FPKM	0.878938	PREDICTED: uncharacterized protein LOC109215127 [Nicotiana attenuata]	--
LOC109215131	0.374991	93.0882	Leaf FPKM	0.995972	PREDICTED: root phototropism protein 2 [Nicotiana attenuata]	--
LOC109215142	0.762508	1.87618	Leaf FPKM	0.593585	PREDICTED: dof zinc finger protein DOF3.6-like [Nicotiana attenuata]	Dof
LOC109215143	0	0	Root FPKM	0	PREDICTED: probable L-type lectin-domain containing receptor kinase S.7 [Nicotiana attenuata]	--
LOC109215152	0	0	Root FPKM	0	PREDICTED: agamous-like MADS-box protein AGL62 [Nicotiana attenuata]	M-type
LOC109215157	0	0	Root FPKM	0	PREDICTED: probable receptor-like protein kinase At4g10390 [Nicotiana attenuata]	--
LOC109215160	0.904067	0.174924	Root FPKM	0.806514	PREDICTED: NAC domain-containing protein 30-like [Nicotiana attenuata]	NAC
LOC109215161	0.122688	0	Root FPKM	1	PREDICTED: uncharacterized protein LOC109215161, partial [Nicotiana attenuata]	--
LOC109215165	4.29522	0	Root FPKM	1	PREDICTED: laccase-4-like [Nicotiana attenuata]	--
LOC109215197	1.76183	0.102634	Root FPKM	0.941746	PREDICTED: LOW QUALITY PROTEIN: putative late blight resistance protein homolog R1B-23, partial [Nicotiana attenuata]	--
LOC109215198	103.181	0.525331	Root FPKM	0.994909	PREDICTED: cysteine-rich repeat secretory protein 38-like [Nicotiana attenuata]	--
LOC109215201	1.67714	0.348436	Root FPKM	0.792244	PREDICTED: origin of replication complex subunit 6 [Nicotiana attenuata]	--
LOC109215215	1.37878	0.130232	Root FPKM	0.905545	PREDICTED: auxin-induced protein AUX22-like [Nicotiana attenuata]	--
LOC109215221	6.33141	22.2872	Leaf FPKM	0.715917	PREDICTED: uncharacterized protein LOC109215221 [Nicotiana attenuata]	--
LOC109215225	3.73323	0.154827	Root FPKM	0.958527	PREDICTED: AAA-ATPase At2g46620-like [Nicotiana attenuata]	--
LOC109215235	0.0112233	0	Root FPKM	1	PREDICTED: sugar carrier protein C-like [Nicotiana attenuata]	--
LOC109215236	0.661498	0	Root FPKM	1	PREDICTED: protein DETOXIFICATION 49-like [Nicotiana attenuata]	--
LOC109215241	10.9695	0.406556	Root FPKM	0.962937	PREDICTED: probable receptor-like protein kinase At5g20050 [Nicotiana attenuata]	--
LOC109215265	0.493117	0.00621087	Root FPKM	0.987405	PREDICTED: F-box protein At5g07610-like [Nicotiana attenuata]	--
LOC109215272	6.38869	5.83339	Root FPKM	0.0869202	PREDICTED: uncharacterized protein LOC109215272 [Nicotiana attenuata]	--
LOC109215273	0.0295568	0	Root FPKM	1	PREDICTED: uncharacterized protein LOC109215273 [Nicotiana attenuata]	--
LOC109215274	0.139473	0	Root FPKM	1	PREDICTED: uncharacterized protein LOC109215274 [Nicotiana attenuata]	--
LOC109215284	270.758	0	Root FPKM	1	PREDICTED: RNA-binding protein 12-like [Nicotiana attenuata]	--
LOC109215285	264.265	0	Root FPKM	1	PREDICTED: pre-mRNA polyadenylation factor FIP1-like [Nicotiana attenuata]	--
LOC109215293	0.144276	0	Root FPKM	1	PREDICTED: omega-hydroxypalmitate O-feruloyl transferase [Nicotiana attenuata]	--
LOC109215297	0	0	Root FPKM	0	PREDICTED: uncharacterized protein LOC109215297 [Nicotiana attenuata]	--
LOC109215313	3.19806	0.379485	Root FPKM	0.881339	PREDICTED: protein DETOXIFICATION 29-like [Nicotiana attenuata]	--
[truncated: 3,831 more rows]

## Sheet: TF family
	Root FPKM	Leaf FPKM	Preferred Sample	TAU Index		TF family
[truncated: 172 more rows]
