# Supplementary material for: DNA methylation valley as a distinguishing feature occurs in root-specific expressed nicotine-related genes in Nicotiana attenuata
Source: Front Plant Sci. 2025 Aug 5;16:1647622. doi: 10.3389/fpls.2025.1647622 (PMC12361153; doi:10.3389/fpls.2025.1647622)
Supplement: Supplementary Table 3 — All genes FPKM summary. [file Table3.xls]

gene_id	R13	R14	R15		S716	S717	S719	gene_id	Leaf	root	Preferred Sample	TAU Index	DMV	GeneID	GO_id	GO_term	pathway	pathway_description
LOC109205102	31.3201	28.5836	33.6525		6.84997	7.24368	7.03399	LOC109205102	7.042546667	31.1854	root	0.774171674	#N/A	GeneID:109205102	GO:0005227,GO:0005886,GO:0006812,GO:0016021	calcium activated cation channel activity|plasma membrane|cation transport|integral component of membrane
LOC109205103	0.726189	0.000196646	1.28092		0.162756	1.21868	3.35487	LOC109205103	1.578768667	0.669101882	Leaf	0.576187509	#N/A	GeneID:109205103
LOC109205104	0	0	0		0	0	0	LOC109205104	0	0	Leaf	0	#N/A	GeneID:109205104
LOC109205105	0	0	0		0	0	0	LOC109205105	0	0	Leaf	0	#N/A	GeneID:109205105
LOC109205106	4.25212	4.599	4.54027		2.10709	2.24905	2.77166	LOC109205106	2.375933333	4.463796667	root	0.467732625	#N/A	GeneID:109205106
LOC109205107	12.5316	13.0001	14.1436		6.78652	6.97033	6.97369	LOC109205107	6.91018	13.2251	root	0.477495066	#N/A	GeneID:109205107
LOC109205108	8.15742	7.23543	8.96916		4.88189	4.8535	5.13582	LOC109205108	4.95707	8.12067	root	0.389573767	#N/A	GeneID:109205108	GO:0005634,GO:0016567	nucleus|protein ubiquitination
LOC109205109	17.1753	18.026	19.8951		2.88618	3.30265	3.97097	LOC109205109	3.3866	18.36546667	root	0.815599567	#N/A	GeneID:109205109
LOC109205110	0	0	0		3704.38	3814.39	3476.01	LOC109205110	3664.926667	0	Leaf	1	LOC109205110	GeneID:109205110	GO:0009507,GO:0009522,GO:0009534,GO:0009535,GO:0009579,GO:0015979,GO:0016021	chloroplast|photosystem I|chloroplast thylakoid|chloroplast thylakoid membrane|thylakoid|photosynthesis|integral component of membrane	ko00195	Photosynthesis
LOC109205111	3.20838	2.97553	3.29822		3.22039	3.16706	3.175	LOC109205111	3.187483333	3.16071	Leaf	0.008399521	#N/A	GeneID:109205111	GO:0005634,GO:0016567	nucleus|protein ubiquitination
LOC109205112	12.4572	10.779	12.011		5.60975	4.99191	5.72	LOC109205112	5.440553333	11.74906667	root	0.536937402	#N/A	GeneID:109205112
LOC109205114	0	0	0.0201679		0	0	0	LOC109205114	0	0.006722633	root	1	#N/A	GeneID:109205114
LOC109205115	6.80891	9.59482	6.86828		2.57846	3.25205	3.43659	LOC109205115	3.089033333	7.757336667	root	0.601792024	#N/A	GeneID:109205115	GO:0005768,GO:0005774,GO:0005789,GO:0005794,GO:0005802,GO:0008757,GO:0016021,GO:0052546	endosome|vacuolar membrane|endoplasmic reticulum membrane|Golgi apparatus|trans-Golgi network|S-adenosylmethionine-dependent methyltransferase activity|integral component of membrane|cell wall pectin metabolic process
LOC109205116	0	0	0		0	0	0	LOC109205116	0	0	Leaf	0	LOC109205116	GeneID:109205116	GO:0005634,GO:0009294,GO:0009506,GO:0018024,GO:0046872	nucleus|DNA mediated transformation|plasmodesma|histone-lysine N-methyltransferase activity|metal ion binding
LOC109205117	12.0349	11.5623	13.6512		2.96731	2.19062	2.01248	LOC109205117	2.390136667	12.41613333	root	0.807497503	#N/A	GeneID:109205117	GO:0005524,GO:0005634,GO:0009737,GO:0009793,GO:0016925,GO:0019789,GO:0019900,GO:0061656	ATP binding|nucleus|response to abscisic acid|embryo development ending in seed dormancy|protein sumoylation|SUMO transferase activity|kinase binding|SUMO conjugating enzyme activity	ko04120,ko03013,ko04064	Ubiquitin mediated proteolysis|RNA transport|NF-kappa B signaling pathway
LOC109205118	6.04828	6.55933	6.02662		30.8865	30.8965	30.718	LOC109205118	30.83366667	6.21141	Leaf	0.798551043	#N/A	GeneID:109205118	GO:0004673,GO:0009507,GO:0009570,GO:0010109,GO:0010468,GO:0016301,GO:0043621,GO:0046777,GO:0048038,GO:0051776,GO:0080005	protein histidine kinase activity|chloroplast|chloroplast stroma|regulation of photosynthesis|regulation of gene expression|kinase activity|protein self-association|protein autophosphorylation|quinone binding|detection of redox state|photosystem stoichiometry adjustment
LOC109205119	1.98045	3.40293	1.42266		0.0170932	0	0	LOC109205119	0.005697733	2.26868	root	0.997488525	#N/A	GeneID:109205119
LOC109205121	10.3122	9.26751	8.94253		1.3907	1.86237	1.50495	LOC109205121	1.586006667	9.507413333	root	0.833182106	#N/A	GeneID:109205121
LOC109205122	33.5199	29.0085	29.4034		7.28164	6.76262	6.34421	LOC109205122	6.796156667	30.64393333	root	0.77822179	#N/A	GeneID:109205122	GO:0000398,GO:0005634,GO:0005681,GO:0005685,GO:0005730,GO:0005829,GO:0030619,GO:0035614	mRNA splicing, via spliceosome|nucleus|spliceosomal complex|U1 snRNP|nucleolus|cytosol|U1 snRNA binding|snRNA stem-loop binding	ko03040	Spliceosome
LOC109205123	0.353738	0.216418	1.43604		6.74169	5.79086	4.81034	LOC109205123	5.780963333	0.668732	Leaf	0.884321702	#N/A	GeneID:109205123	GO:0000978,GO:0001210,GO:0003677,GO:0003700,GO:0005634,GO:0006355,GO:0009658,GO:0009908,GO:0010228,GO:0043565,GO:0045892,GO:0046872,GO:0048510	RNA polymerase II proximal promoter sequence-specific DNA binding|transcriptional repressor activity, metal ion regulated sequence-specific DNA binding|DNA binding|DNA-binding transcription factor activity|nucleus|regulation of transcription, DNA-templated|chloroplast organization|flower development|vegetative to reproductive phase transition of meristem|sequence-specific DNA binding|negative reg…
LOC109205125	336.962	241.781	138.187		0.57148	0.660486	0.762544	LOC109205125	0.664836667	238.9766667	root	0.997217985	#N/A	GeneID:109205125	GO:0004601,GO:0005576,GO:0006979,GO:0020037,GO:0042744,GO:0046872	peroxidase activity|extracellular region|response to oxidative stress|heme binding|hydrogen peroxide catabolic process|metal ion binding	ko00940	Phenylpropanoid biosynthesis
LOC109205126	87.3258	111.173	162.656		22.1931	26.1329	28.7563	LOC109205126	25.6941	120.3849333	root	0.786567145	#N/A	GeneID:109205126	GO:0000293,GO:0005886,GO:0006811,GO:0009617,GO:0015688,GO:0016021,GO:0046872,GO:0055072	ferric-chelate reductase activity|plasma membrane|ion transport|response to bacterium|iron chelate transport|integral component of membrane|metal ion binding|iron ion homeostasis
LOC109205127	0	0	0		0	0	0	LOC109205127	0	0	Leaf	0	#N/A	GeneID:109205127
LOC109205128	0.214597	0.178575	0.22934		0	0	0	LOC109205128	0	0.207504	root	1	LOC109205128	GeneID:109205128	GO:0000977,GO:0000982,GO:0003700,GO:0005634,GO:0007275,GO:0008134,GO:0009960,GO:0043565,GO:0044212,GO:0045944,GO:0046983,GO:2000012	RNA polymerase II regulatory region sequence-specific DNA binding|transcription factor activity, RNA polymerase II proximal promoter sequence-specific DNA binding|DNA-binding transcription factor activity|nucleus|multicellular organism development|transcription factor binding|endosperm development|sequence-specific DNA binding|transcription regulatory region DNA binding|positive regulation of tra…
LOC109205129	3.49087	2.80214	3.37949		1.76776	1.18095	1.15132	LOC109205129	1.366676667	3.224166667	root	0.576114758	#N/A	GeneID:109205129
LOC109205130	0	0	0		0	0	0	LOC109205130	0	0	Leaf	0	#N/A	GeneID:109205130	GO:0000943,GO:0003676,GO:0003964,GO:0004190,GO:0004519,GO:0006310,GO:0015074,GO:0046872	retrotransposon nucleocapsid|nucleic acid binding|RNA-directed DNA polymerase activity|aspartic-type endopeptidase activity|endonuclease activity|DNA recombination|DNA integration|metal ion binding
LOC109205131	25.9266	31.363	52.2888		0	0	0	LOC109205131	0	36.52613333	root	1	LOC109205131	GeneID:109205131
LOC109205132	67.5032	61.8183	67.6175		15.5205	13.1397	16.4963	LOC109205132	15.05216667	65.64633333	root	0.770708189	#N/A	GeneID:109205132	GO:0005634	nucleus	ko03040,ko03015,ko03013	Spliceosome|mRNA surveillance pathway|RNA transport
LOC109205133	39.6884	34.2861	37.9478		164.659	183.999	167.417	LOC109205133	172.025	37.30743333	Leaf	0.78312784	#N/A	GeneID:109205133	GO:0008113	peptide-methionine (S)-S-oxide reductase activity
LOC109205134	0.163348	0.246635	0.182597		0.0742447	0.0734514	0.0471909	LOC109205134	0.064962333	0.197526667	root	0.671121201	#N/A	GeneID:109205134	GO:0000775,GO:0005634,GO:0008270,GO:0010200,GO:0016571,GO:0018024,GO:0031048,GO:0040029,GO:0042054	chromosome, centromeric region|nucleus|zinc ion binding|response to chitin|histone methylation|histone-lysine N-methyltransferase activity|chromatin silencing by small RNA|regulation of gene expression, epigenetic|histone methyltransferase activity	ko00310	Lysine degradation
LOC109205135	0	0.0342131	0.12806		0	0	0.0136517	LOC109205135	0.004550567	0.054091033	root	0.915872063	#N/A	GeneID:109205135	GO:0006855,GO:0015238,GO:0015297,GO:0016021	drug transmembrane transport|drug transmembrane transporter activity|antiporter activity|integral component of membrane
LOC109205137	3.19428	3.92422	3.37214		1.48762	2.24559	2.34995	LOC109205137	2.02772	3.49688	root	0.42013452	#N/A	GeneID:109205137
LOC109205138	0.0525513	0.0827936	0		0.38718	0.221451	0.325312	LOC109205138	0.311314333	0.045114967	Leaf	0.855082268	#N/A	GeneID:109205138
LOC109205141	0	0	0		0	0	0	LOC109205141	0	0	Leaf	0	#N/A	GeneID:109205141
LOC109205142	0	0.0717906	0		0	0	0	LOC109205142	0	0.0239302	root	1	#N/A	GeneID:109205142
LOC109205143	0	0	0		0	0	0	LOC109205143	0	0	Leaf	0	#N/A	GeneID:109205143
LOC109205144	0	0	0		0	0	0	LOC109205144	0	0	Leaf	0	#N/A	GeneID:109205144
LOC109205145	25.4245	21.5351	24.1311		8.47681	10.3397	9.97356	LOC109205145	9.59669	23.6969	root	0.5950234	#N/A	GeneID:109205145
LOC109205146	207.061	184.694	160.044		58.6437	48.1826	48.1813	LOC109205146	51.6692	183.933	root	0.719086841	LOC109205146	GeneID:109205146	GO:0003723,GO:0003735,GO:0005886,GO:0006412,GO:0009506,GO:0009507,GO:0016020,GO:0022627	RNA binding|structural constituent of ribosome|plasma membrane|translation|plasmodesma|chloroplast|membrane|cytosolic small ribosomal subunit	ko03010	Ribosome
LOC109205147	1.10663	1.25642	0.486987		0.110812	0.125142	0.0481107	LOC109205147	0.094688233	0.950012333	root	0.90032947	LOC109205147	GeneID:109205147	GO:0005634,GO:0016567,GO:0080167	nucleus|protein ubiquitination|response to karrikin
LOC109205148	0.402796	0.57055	0.518468		1.42204	1.03063	1.97935	LOC109205148	1.47734	0.497271333	Leaf	0.663400887	#N/A	GeneID:109205148
LOC109205149	1.2803	2.36215	0.709072		0	0.0673941	0.0521682	LOC109205149	0.0398541	1.450507333	root	0.972524027	#N/A	GeneID:109205149	GO:0006855,GO:0015238,GO:0015297,GO:0016021	drug transmembrane transport|drug transmembrane transporter activity|antiporter activity|integral component of membrane
LOC109205150	11.8156	10.942	10.7409		1.58705	1.39696	1.32879	LOC109205150	1.4376	11.16616667	root	0.871253937	#N/A	GeneID:109205150	GO:0003677,GO:0003899,GO:0005634,GO:0005736,GO:0006360,GO:0008270,GO:0009506,GO:0042254	DNA binding|DNA-directed 5'-3' RNA polymerase activity|nucleus|RNA polymerase I complex|transcription by RNA polymerase I|zinc ion binding|plasmodesma|ribosome biogenesis	ko00230,ko00240,ko03020	Purine metabolism|Pyrimidine metabolism|RNA polymerase
LOC109205151	5.71192	6.73233	6.32675		2.06719	2.61134	2.49694	LOC109205151	2.391823333	6.257	root	0.617736402	#N/A	GeneID:109205151	GO:0000902,GO:0003924,GO:0005525,GO:0005634,GO:0005730,GO:0005737,GO:0005819,GO:0005886,GO:0007015,GO:0007266,GO:0009524,GO:0009860,GO:0016477,GO:0017157,GO:0019901,GO:0030036,GO:0030833,GO:0030834,GO:0030838,GO:0031532,GO:0032794,GO:0045177,GO:0051650	cell morphogenesis|GTPase activity|GTP binding|nucleus|nucleolus|cytoplasm|spindle|plasma membrane|actin filament organization|Rho protein signal transduction|phragmoplast|pollen tube growth|cell migration|regulation of exocytosis|protein kinase binding|actin cytoskeleton organization|regulation of actin filament polymerization|regulation of actin filament depolymerization|positive regulation of …	ko04145,ko04520,ko04015,ko04071,ko04014,ko04151,ko04510,ko04013,ko04310,ko04024,ko04010,ko04810,ko04370	Phagosome|Adherens junction|Rap1 signaling pathway|Sphingolipid signaling pathway|Ras signaling pathway|PI3K-Akt signaling pathway|Focal adhesion|MAPK signaling pathway - fly|Wnt signaling pathway|cAMP signaling pathway|MAPK signaling pathway|Regulation of actin cytoskeleton|VEGF signaling pathway
LOC109205153	2.33462	3.11561	4.91192		3.77094	2.89631	3.44205	LOC109205153	3.369766667	3.45405	root	0.024401307	#N/A	GeneID:109205153
LOC109205154	0	0	0		0	0	0	LOC109205154	0	0	Leaf	0	#N/A	GeneID:109205154	GO:0004650,GO:0005576,GO:0005975,GO:0009505,GO:0031225,GO:0046658,GO:0071555	polygalacturonase activity|extracellular region|carbohydrate metabolic process|plant-type cell wall|anchored component of membrane|anchored component of plasma membrane|cell wall organization
LOC109205155	0	0	0		0	0	0	LOC109205155	0	0	Leaf	0	#N/A	GeneID:109205155
LOC109205157	10.8826	8.81759	10.0586		3.55	2.76456	3.0434	LOC109205157	3.11932	9.919596667	root	0.685539634	#N/A	GeneID:109205157	GO:0005743,GO:0016021	mitochondrial inner membrane|integral component of membrane	ko04146	Peroxisome
LOC109205158	51.8907	48.5003	47.4584		27.4177	29.1834	31.8717	LOC109205158	29.49093333	49.28313333	root	0.4016019	#N/A	GeneID:109205158	GO:0004076,GO:0005739,GO:0008270,GO:0009102,GO:0051537,GO:0051539	biotin synthase activity|mitochondrion|zinc ion binding|biotin biosynthetic process|2 iron, 2 sulfur cluster binding|4 iron, 4 sulfur cluster binding	ko00780	Biotin metabolism
LOC109205159	3.26138	3.43984	3.85723		1.26447	1.21603	1.01299	LOC109205159	1.164496667	3.519483333	root	0.669128518	#N/A	GeneID:109205159
LOC109205160	0.119028	0.150967	0.0314853		0	0	0	LOC109205160	0	0.100493433	root	1	LOC109205160	GeneID:109205160
LOC109205161	11.8762	13.509	13.7326		6.30057	6.81513	7.1543	LOC109205161	6.756666667	13.03926667	root	0.481821575	#N/A	GeneID:109205161	GO:0000813,GO:0003729,GO:0005634,GO:0015031,GO:0031902,GO:0036258,GO:0043130,GO:0046872,GO:0055072,GO:0070676	ESCRT I complex|mRNA binding|nucleus|protein transport|late endosome membrane|multivesicular body assembly|ubiquitin binding|metal ion binding|iron ion homeostasis|intralumenal vesicle formation
LOC109205162	0	0	0		0	0	0	LOC109205162	0	0	Leaf	0	#N/A	GeneID:109205162
LOC109205163	0	0	0		0	0	0	LOC109205163	0	0	Leaf	0	LOC109205163	GeneID:109205163
LOC109205164	0.0478791	0	0		0	0	0	LOC109205164	0	0.0159597	root	1	#N/A	GeneID:109205164
LOC109205165	10.4607	13.7287	16.3983		8.20209	9.38872	7.8263	LOC109205165	8.47237	13.52923333	root	0.373773089	#N/A	GeneID:109205165	GO:0005737,GO:0008676,GO:0009860,GO:0010306,GO:0046364,GO:0048868	cytoplasm|3-deoxy-8-phosphooctulonate synthase activity|pollen tube growth|rhamnogalacturonan II biosynthetic process|monosaccharide biosynthetic process|pollen tube development	ko00540	Lipopolysaccharide biosynthesis
LOC109205166	0.0367265	0.0129316	0.0131426		0.329447	0.505348	0.399961	LOC109205166	0.411585333	0.020933567	Leaf	0.949139181	#N/A	GeneID:109205166
LOC109205167	0.923775	2.36014	2.59057		53.312	57.2668	55.4482	LOC109205167	55.34233333	1.958161667	Leaf	0.964617291	#N/A	GeneID:109205167	GO:0000155,GO:0003729,GO:0004672,GO:0004674,GO:0005524,GO:0005634,GO:0005737,GO:0005773,GO:0005886,GO:0006468,GO:0007623,GO:0009637,GO:0009638,GO:0009882,GO:0009898,GO:0009903,GO:0009904,GO:0009986,GO:0010119,GO:0010155,GO:0010181,GO:0010362,GO:0016301,GO:0018298,GO:0042802,GO:0046777	phosphorelay sensor kinase activity|mRNA binding|protein kinase activity|protein serine/threonine kinase activity|ATP binding|nucleus|cytoplasm|vacuole|plasma membrane|protein phosphorylation|circadian rhythm|response to blue light|phototropism|blue light photoreceptor activity|cytoplasmic side of plasma membrane|chloroplast avoidance movement|chloroplast accumulation movement|cell surface|regula…
LOC109205168	0	0	0		0	0	0	LOC109205168	0	0	Leaf	0	#N/A	GeneID:109205168
LOC109205169	5.24445	8.83595	7.05093		14.5811	13.138	14.4059	LOC109205169	14.04166667	7.043776667	Leaf	0.498366054	#N/A	GeneID:109205169
LOC109205170	20.0778	22.7899	24.7929		24.2386	23.3975	26.3404	LOC109205170	24.65883333	22.55353333	Leaf	0.085377113	LOC109205170	GeneID:109205170
LOC109205171	17.0318	16.4035	16.8757		5.06472	4.7442	4.36001	LOC109205171	4.722976667	16.77033333	root	0.718373119	#N/A	GeneID:109205171	GO:0005737,GO:0005829,GO:0005844,GO:0006457,GO:0007017,GO:0007021,GO:0015631,GO:0016272	cytoplasm|cytosol|polysome|protein folding|microtubule-based process|tubulin complex assembly|tubulin binding|prefoldin complex
LOC109205172	0	0.037238	0.0384042		0.253574	0.0411542	0.0422487	LOC109205172	0.112325633	0.025214067	Leaf	0.775527043	LOC109205172	GeneID:109205172
LOC109205173	0.116915	0.555605	0.093682		0.103928	0.100809	0.20904	LOC109205173	0.137925667	0.255400667	root	0.45996356	#N/A	GeneID:109205173
LOC109205174	1.3272	3.2932	0.849482		0.260328	0.106228	0.15235	LOC109205174	0.172968667	1.823294	root	0.905133968	#N/A	GeneID:109205174
LOC109205175	6.22314	8.18629	8.61257		4.73406	4.55723	4.66934	LOC109205175	4.653543333	7.674	root	0.393596125	#N/A	GeneID:109205175	GO:0000019,GO:0000717,GO:0003684,GO:0004003,GO:0005524,GO:0005634,GO:0006281,GO:0006366,GO:0006468,GO:0006979,GO:0009408,GO:0009411,GO:0033683,GO:0043141,GO:0045893,GO:0045951,GO:0046872,GO:0051539	regulation of mitotic recombination|nucleotide-excision repair, DNA duplex unwinding|damaged DNA binding|ATP-dependent DNA helicase activity|ATP binding|nucleus|DNA repair|transcription by RNA polymerase II|protein phosphorylation|response to oxidative stress|response to heat|response to UV|nucleotide-excision repair, DNA incision|ATP-dependent 5'-3' DNA helicase activity|positive regulation of t…	ko03022,ko03420	Basal transcription factors|Nucleotide excision repair
LOC109205176	0.463922	0.367698	0.390863		0.360808	0.355025	0.837625	LOC109205176	0.517819333	0.407494333	Leaf	0.213056935	#N/A	GeneID:109205176
LOC109205177	0	0.0241835	0		0	0	0	LOC109205177	0	0.008061167	root	1	#N/A	GeneID:109205177	GO:0005576,GO:0007267,GO:0009553,GO:0010430,GO:0016614,GO:0046593,GO:0050660	extracellular region|cell-cell signaling|embryo sac development|fatty acid omega-oxidation|oxidoreductase activity, acting on CH-OH group of donors|mandelonitrile lyase activity|flavin adenine dinucleotide binding	ko00260	Glycine, serine and threonine metabolism
LOC109205178	0.0617454	0.241685	0.115006		0	0	0.0560593	LOC109205178	0.018686433	0.1394788	root	0.866026715	#N/A	GeneID:109205178	GO:0005737,GO:0008970,GO:0010187,GO:0019915,GO:0046340,GO:0047372,GO:0052651	cytoplasm|phospholipase A1 activity|negative regulation of seed germination|lipid storage|diacylglycerol catabolic process|acylglycerol lipase activity|monoacylglycerol catabolic process
LOC109205179	3.73061	3.9716	4.80715		1.76032	1.58533	1.42419	LOC109205179	1.589946667	4.169786667	root	0.618698319	#N/A	GeneID:109205179	GO:0008233	peptidase activity
LOC109205180	11.5003	12.0848	10.7287		17.7903	16.1637	18.967	LOC109205180	17.64033333	11.43793333	Leaf	0.351603333	#N/A	GeneID:109205180	GO:0002213,GO:0008970,GO:0009507,GO:0009570,GO:0016042,GO:0031349,GO:0031969,GO:0047714,GO:0052739,GO:0052740,GO:0102549	defense response to insect|phospholipase A1 activity|chloroplast|chloroplast stroma|lipid catabolic process|positive regulation of defense response|chloroplast membrane|galactolipase activity|phosphatidylserine 1-acylhydrolase activity|1-acyl-2-lysophosphatidylserine acylhydrolase activity|1-18:1-2-16:0-monogalactosyldiacylglycerol lipase activity
LOC109205181	0.529063	1.23247	1.03974		1.06015	1.28288	1.27556	LOC109205181	1.206196667	0.933757667	Leaf	0.225866152	#N/A	GeneID:109205181
LOC109205182	0.717896	1.3927	0.865608		3.3446	2.47648	2.61793	LOC109205182	2.813003333	0.992068	Leaf	0.647327826	LOC109205182	GeneID:109205182
LOC109205183	0.101297	0.45628	0.264324		0.261876	0	0.0875308	LOC109205183	0.116468933	0.273967	root	0.574879701	LOC109205183	GeneID:109205183
LOC109205184	64.2094	68.8309	65.6975		25.5898	26.269	25.6986	LOC109205184	25.85246667	66.24593333	root	0.609750133	#N/A	GeneID:109205184	GO:0000139,GO:0000266,GO:0003924,GO:0005525,GO:0005737,GO:0005774,GO:0005794,GO:0005829,GO:0005874,GO:0005886,GO:0006896,GO:0008017,GO:0008289,GO:0009506,GO:0009524,GO:0016020,GO:0030136	Golgi membrane|mitochondrial fission|GTPase activity|GTP binding|cytoplasm|vacuolar membrane|Golgi apparatus|cytosol|microtubule|plasma membrane|Golgi to vacuole transport|microtubule binding|lipid binding|plasmodesma|phragmoplast|membrane|clathrin-coated vesicle	ko04072,ko04144	Phospholipase D signaling pathway|Endocytosis
LOC109205185	47.7532	74.1697	74.9039		0.80529	1.60234	1.30289	LOC109205185	1.23684	65.60893333	root	0.981148299	LOC109205185	GeneID:109205185	GO:0000139,GO:0005794,GO:0005976,GO:0009808,GO:0009834,GO:0016021,GO:0030775,GO:0045491,GO:0045492	Golgi membrane|Golgi apparatus|polysaccharide metabolic process|lignin metabolic process|plant-type secondary cell wall biogenesis|integral component of membrane|glucuronoxylan 4-O-methyltransferase activity|xylan metabolic process|xylan biosynthetic process
LOC109205186	8.06154	7.79476	7.24016		13.8433	10.8062	13.3765	LOC109205186	12.67533333	7.69882	Leaf	0.392614001	#N/A	GeneID:109205186
LOC109205187	28.0136	27.5261	27.5014		5.08754	6.34968	6.06845	LOC109205187	5.835223333	27.68036667	root	0.789192701	#N/A	GeneID:109205187	GO:0003723,GO:0045836	RNA binding|positive regulation of meiotic nuclear division
LOC109205188	0.0488243	0.051498	0.0525596		0.0424767	0.0140781	0.0432793	LOC109205188	0.033278033	0.050960633	root	0.346985486	#N/A	GeneID:109205188	GO:0000943,GO:0003677,GO:0003723,GO:0003887,GO:0003964,GO:0004190,GO:0004523,GO:0004540,GO:0005524,GO:0005634,GO:0005737,GO:0006310,GO:0008233,GO:0008270,GO:0015074,GO:0032197	retrotransposon nucleocapsid|DNA binding|RNA binding|DNA-directed DNA polymerase activity|RNA-directed DNA polymerase activity|aspartic-type endopeptidase activity|RNA-DNA hybrid ribonuclease activity|ribonuclease activity|ATP binding|nucleus|cytoplasm|DNA recombination|peptidase activity|zinc ion binding|DNA integration|transposition, RNA-mediated
LOC109205189	26.8696	21.7543	25.8385		12.1844	10.5848	9.88543	LOC109205189	10.88487667	24.8208	root	0.561461489	#N/A	GeneID:109205189	GO:0000287,GO:0004749,GO:0005524,GO:0005737,GO:0009116,GO:0009165,GO:0016301	magnesium ion binding|ribose phosphate diphosphokinase activity|ATP binding|cytoplasm|nucleoside metabolic process|nucleotide biosynthetic process|kinase activity
LOC109205191	0	0	0		0	0	0	LOC109205191	0	0	Leaf	0	#N/A	GeneID:109205191
LOC109205192	0.211134	0.0633245	0.546765		0	0	0	LOC109205192	0	0.273741167	root	1	#N/A	GeneID:109205192	GO:0000977,GO:0003677,GO:0003700,GO:0004601,GO:0005634,GO:0005737,GO:0009793,GO:0009910,GO:0010047,GO:0010227,GO:0010262,GO:0010629,GO:0042803,GO:0043565,GO:0045487,GO:0045892,GO:0045893,GO:0045944,GO:0048577,GO:0060862,GO:0060867,GO:0071365,GO:2000692	RNA polymerase II regulatory region sequence-specific DNA binding|DNA binding|DNA-binding transcription factor activity|peroxidase activity|nucleus|cytoplasm|embryo development ending in seed dormancy|negative regulation of flower development|fruit dehiscence|floral organ abscission|somatic embryogenesis|negative regulation of gene expression|protein homodimerization activity|sequence-specific DN…
LOC109205194	2.18567	2.64687	2.1873		1.35166	1.18349	1.00443	LOC109205194	1.17986	2.339946667	root	0.495774833	#N/A	GeneID:109205194	GO:0003924,GO:0005525,GO:0005739,GO:0009507	GTPase activity|GTP binding|mitochondrion|chloroplast
LOC109205195	0.554916	0.932478	0.551647		0.723396	0.943865	1.70863	LOC109205195	1.125297	0.679680333	Leaf	0.39599916	#N/A	GeneID:109205195	GO:0005887,GO:0008219,GO:0009416,GO:0009615,GO:0009617,GO:0009751,GO:0009816,GO:0016020,GO:0016567,GO:0030176,GO:0050826,GO:0071446,GO:1900150,GO:1900426,GO:1902290,GO:2000031	integral component of plasma membrane|cell death|response to light stimulus|response to virus|response to bacterium|response to salicylic acid|defense response to bacterium, incompatible interaction|membrane|protein ubiquitination|integral component of endoplasmic reticulum membrane|response to freezing|cellular response to salicylic acid stimulus|regulation of defense response to fungus|positive…
LOC109205196	32.1894	26.3232	32.2162		40.6303	42.6665	42.9247	LOC109205196	42.07383333	30.24293333	Leaf	0.281193774	LOC109205196	GeneID:109205196	GO:0009507,GO:0009535,GO:0009941,GO:0010020,GO:0016021,GO:0090143	chloroplast|chloroplast thylakoid membrane|chloroplast envelope|chloroplast fission|integral component of membrane|nucleoid organization
LOC109205197	6.46826	6.40536	14.3316		0.0780729	0.0954403	0.196983	LOC109205197	0.123498733	9.068406667	root	0.98638143	LOC109205197	GeneID:109205197	GO:0005737,GO:0005783,GO:0005789,GO:0009658,GO:0010274,GO:0016020,GO:0032541	cytoplasm|endoplasmic reticulum|endoplasmic reticulum membrane|chloroplast organization|hydrotropism|membrane|cortical endoplasmic reticulum
LOC109205198	0.517258	1.16185	0.428439		0.0193421	0	0.0588233	LOC109205198	0.026055133	0.702515667	root	0.96291167	#N/A	GeneID:109205198	GO:0003777,GO:0005524,GO:0005871,GO:0005874,GO:0007018,GO:0008017,GO:0016887	microtubule motor activity|ATP binding|kinesin complex|microtubule|microtubule-based movement|microtubule binding|ATPase activity
LOC109205199	10.2408	12.6773	10.8708		9.11973	7.7766	8.77858	LOC109205199	8.558303333	11.26296667	root	0.240137738	#N/A	GeneID:109205199
LOC109205200	7.86081	9.2844	8.99576		31.3318	31.8459	35.1514	LOC109205200	32.77636667	8.713656667	Leaf	0.734148182	#N/A	GeneID:109205200	GO:0005524,GO:0005739,GO:0006450,GO:0009507,GO:0030956,GO:0032543,GO:0050567,GO:0070681	ATP binding|mitochondrion|regulation of translational fidelity|chloroplast|glutamyl-tRNA(Gln) amidotransferase complex|mitochondrial translation|glutaminyl-tRNA synthase (glutamine-hydrolyzing) activity|glutaminyl-tRNAGln biosynthesis via transamidation	ko00970	Aminoacyl-tRNA biosynthesis
LOC109205201	16.7679	15.2914	9.09476		2.17723	2.31184	1.94802	LOC109205201	2.145696667	13.71802	root	0.843585542	#N/A	GeneID:109205201
LOC109205202	0	0	0		0	0	0	LOC109205202	0	0	Leaf	0	#N/A	GeneID:109205202
LOC109205203	0.489406	0.588933	0.271018		0.266214	0.18565	0.407576	LOC109205203	0.28648	0.449785667	root	0.363074413	#N/A	GeneID:109205203	GO:0003700,GO:0005634,GO:0006952,GO:0010150,GO:0010200,GO:0043565,GO:0044212	DNA-binding transcription factor activity|nucleus|defense response|leaf senescence|response to chitin|sequence-specific DNA binding|transcription regulatory region DNA binding
LOC109205204	0.20579	0.0647437	0.286257		0	0	0	LOC109205204	0	0.1855969	root	1	#N/A	GeneID:109205204
LOC109205205	0	0	0		0	0	0	LOC109205205	0	0	Leaf	0	LOC109205205	GeneID:109205205
LOC109205206	0	0	0		0	0	0	LOC109205206	0	0	Leaf	0	LOC109205206	GeneID:109205206
LOC109205207	1.68547	2.06187	1.69481		0.891196	0.868115	1.01824	LOC109205207	0.925850333	1.81405	root	0.489622484	#N/A	GeneID:109205207
LOC109205208	9.3436	9.74074	11.7821		3.57084	4.08151	2.76962	LOC109205208	3.47399	10.28881333	root	0.662352704	#N/A	GeneID:109205208
LOC109205210	1.91878	2.15063	2.24994		1.37884	1.22736	1.06917	LOC109205210	1.225123333	2.10645	root	0.418394297	#N/A	GeneID:109205210	GO:0005524,GO:0005739,GO:0006457,GO:0009408,GO:0031072,GO:0046872,GO:0051082	ATP binding|mitochondrion|protein folding|response to heat|heat shock protein binding|metal ion binding|unfolded protein binding
LOC109205211	6.1658	5.69066	7.11054		1.29679	1.11055	2.57883	LOC109205211	1.662056667	6.322333333	root	0.737113407	LOC109205211	GeneID:109205211	GO:0003677,GO:0005634,GO:0008408,GO:0046872	DNA binding|nucleus|3'-5' exonuclease activity|metal ion binding
LOC109205212	19.7877	16.5505	18.1748		7.1557	6.23756	7.12809	LOC109205212	6.84045	18.171	root	0.623551263	#N/A	GeneID:109205212	GO:0000290,GO:0000339,GO:0000932,GO:0003723,GO:0005845,GO:0006397,GO:0009414,GO:0009631,GO:0016070,GO:0042538,GO:1990726	deadenylation-dependent decapping of nuclear-transcribed mRNA|RNA cap binding|P-body|RNA binding|mRNA cap binding complex|mRNA processing|response to water deprivation|cold acclimation|RNA metabolic process|hyperosmotic salinity response|Lsm1-7-Pat1 complex	ko03018	RNA degradation
LOC109205213	0.0280168	0.0290677	0		0	0	0	LOC109205213	0	0.019028167	root	1	#N/A	GeneID:109205213	GO:0000932,GO:0004197,GO:0005615,GO:0005764,GO:0005773,GO:0005794,GO:0006508,GO:0008233,GO:0008234,GO:0009506,GO:0009507,GO:0010494,GO:0048046,GO:0050832,GO:0051603	P-body|cysteine-type endopeptidase activity|extracellular space|lysosome|vacuole|Golgi apparatus|proteolysis|peptidase activity|cysteine-type peptidase activity|plasmodesma|chloroplast|cytoplasmic stress granule|apoplast|defense response to fungus|proteolysis involved in cellular protein catabolic process
LOC109205214	196.84	138.172	178.669		40.468	46.9638	44.2658	LOC109205214	43.8992	171.227	root	0.743619873	#N/A	GeneID:109205214	GO:0005524,GO:0005634,GO:0009737,GO:0009793,GO:0016925,GO:0019789,GO:0019900,GO:0061656	ATP binding|nucleus|response to abscisic acid|embryo development ending in seed dormancy|protein sumoylation|SUMO transferase activity|kinase binding|SUMO conjugating enzyme activity	ko04120,ko03013,ko04064	Ubiquitin mediated proteolysis|RNA transport|NF-kappa B signaling pathway
LOC109205215	14.9578	14.1834	18.2612		19.2632	15.9288	19.3414	LOC109205215	18.1778	15.8008	Leaf	0.130763899	#N/A	GeneID:109205215	GO:0002943,GO:0005634,GO:0005739,GO:0017150,GO:0050660,GO:0102263	tRNA dihydrouridine synthesis|nucleus|mitochondrion|tRNA dihydrouridine synthase activity|flavin adenine dinucleotide binding|tRNA-dihydrouridine17 synthase activity
LOC109205216	13.858	13.7044	10.9416		2.12987	2.76082	2.97512	LOC109205216	2.621936667	12.83466667	root	0.795714471	#N/A	GeneID:109205216	GO:0005886,GO:0006955,GO:0009626	plasma membrane|immune response|plant-type hypersensitive response
LOC109205218	7.17816	9.05345	8.97749		0.45685	0.243994	0.784255	LOC109205218	0.495033	8.403033333	root	0.941088773	LOC109205218	GeneID:109205218
LOC109205219	0.0526815	0	0.0561035		0.330061	0.431046	0.44593	LOC109205219	0.402345667	0.036261667	Leaf	0.909874344	#N/A	GeneID:109205219	GO:0005524,GO:0006457,GO:0009408,GO:0016020,GO:0031072,GO:0046872,GO:0051082	ATP binding|protein folding|response to heat|membrane|heat shock protein binding|metal ion binding|unfolded protein binding
LOC109205220	56.6857	68.1299	64.0898		20.5618	26.737	26.3338	LOC109205220	24.5442	62.96846667	root	0.610214425	#N/A	GeneID:109205220	GO:0000139,GO:0005829,GO:0006888,GO:0006890,GO:0009506,GO:0015031,GO:0016020,GO:0030126,GO:0030137,GO:0051645	Golgi membrane|cytosol|ER to Golgi vesicle-mediated transport|retrograde vesicle-mediated transport, Golgi to ER|plasmodesma|protein transport|membrane|COPI vesicle coat|COPI-coated vesicle|Golgi localization
LOC109205221	0	0	0		0	0	0	LOC109205221	0	0	Leaf	0	#N/A	GeneID:109205221
LOC109205222	0	0	0		0	0	0.0265523	LOC109205222	0.008850767	0	Leaf	1	#N/A	GeneID:109205222
LOC109205223	2.1606	2.57772	0.716459		0	0.0286721	0.0294511	LOC109205223	0.0193744	1.818259667	root	0.989344536	LOC109205223	GeneID:109205223	GO:0009686,GO:0045543,GO:0046872	gibberellin biosynthetic process|gibberellin 2-beta-dioxygenase activity|metal ion binding	ko00904	Diterpenoid biosynthesis
LOC109205225	3.65501	6.76262	5.81168		4.05798	3.27862	3.43913	LOC109205225	3.59191	5.40977	root	0.33603277	#N/A	GeneID:109205225
LOC109205226	12.9543	10.873	12.7985		3.40754	2.93037	3.28441	LOC109205226	3.20744	12.2086	root	0.737280278	#N/A	GeneID:109205226
LOC109205227	44.241	38.9877	38.6507		6.00887	6.77288	7.25479	LOC109205227	6.678846667	40.62646667	root	0.835603556	#N/A	GeneID:109205227	GO:0004707,GO:0005524,GO:0005622	MAP kinase activity|ATP binding|intracellular	ko04075	Plant hormone signal transduction
LOC109205228	0	0	0		0.895241	1.23937	0.886821	LOC109205228	1.007144	0	Leaf	1	#N/A	GeneID:109205228	GO:0016021	integral component of membrane
LOC109205229	75.1844	68.1024	88.5507		10.5124	10.4228	11.1646	LOC109205229	10.69993333	77.27916667	root	0.861541813	#N/A	GeneID:109205229	GO:0005524,GO:0005886,GO:0005975,GO:0006633,GO:0042128	ATP binding|plasma membrane|carbohydrate metabolic process|fatty acid biosynthetic process|nitrate assimilation	ko04152,ko04068	AMPK signaling pathway|FoxO signaling pathway
LOC109205230	5.62659	3.08334	16.0107		0.048336	0.16434	0.024225	LOC109205230	0.078967	8.24021	root	0.99041687	LOC109205230	GeneID:109205230	GO:0003700,GO:0005634,GO:0009744,GO:0009965,GO:0043565,GO:0048826,GO:0080022	DNA-binding transcription factor activity|nucleus|response to sucrose|leaf morphogenesis|sequence-specific DNA binding|cotyledon morphogenesis|primary root development
LOC109205231	22.3715	22.5181	8.97524		277.92	333.525	272.304	LOC109205231	294.583	17.95494667	Leaf	0.939049617	#N/A	GeneID:109205231	GO:0005886,GO:0006875,GO:0007275,GO:0009506,GO:0015031,GO:0016020,GO:0016021,GO:0046915,GO:0055072,GO:1990388	plasma membrane|cellular metal ion homeostasis|multicellular organism development|plasmodesma|protein transport|membrane|integral component of membrane|transition metal ion transmembrane transporter activity|iron ion homeostasis|xylem-to-phloem iron transport
LOC109205240	0	0	0		0	0	0	LOC109205240	0	0	Leaf	0	#N/A	GeneID:109205240	GO:0003700,GO:0005634,GO:0008270,GO:0009639,GO:0010017,GO:0010018,GO:0010218,GO:0042753,GO:0045893	DNA-binding transcription factor activity|nucleus|zinc ion binding|response to red or far red light|red or far-red light signaling pathway|far-red light signaling pathway|response to far red light|positive regulation of circadian rhythm|positive regulation of transcription, DNA-templated
LOC109205241	0	0	0.0672056		0	0	0	LOC109205241	0	0.022401867	root	1	#N/A	GeneID:109205241	GO:0005886,GO:0006869,GO:0008289,GO:0031225	plasma membrane|lipid transport|lipid binding|anchored component of membrane
LOC109205242	31.0568	37.9604	34.4864		8.99455	9.7332	9.74637	LOC109205242	9.491373333	34.5012	root	0.724897298	#N/A	GeneID:109205242	GO:0004579,GO:0005774,GO:0005783,GO:0005886,GO:0006487,GO:0008250,GO:0009505,GO:0016021,GO:0018279	dolichyl-diphosphooligosaccharide-protein glycotransferase activity|vacuolar membrane|endoplasmic reticulum|plasma membrane|protein N-linked glycosylation|oligosaccharyltransferase complex|plant-type cell wall|integral component of membrane|protein N-linked glycosylation via asparagine	ko04141,ko00510,ko00513	Protein processing in endoplasmic reticulum|N-Glycan biosynthesis|Various types of N-glycan biosynthesis
LOC109205243	0.017256	0.0269792	0.0182416		0.0106087	0.0317688	0.0324551	LOC109205243	0.0249442	0.0208256	Leaf	0.165112531	#N/A	GeneID:109205243	GO:0005524,GO:0005737,GO:0006986,GO:0016887,GO:0031072,GO:0034605,GO:0034620,GO:0042026,GO:0042623,GO:0044183,GO:0051082,GO:0051085,GO:0051787	ATP binding|cytoplasm|response to unfolded protein|ATPase activity|heat shock protein binding|cellular response to heat|cellular response to unfolded protein|protein refolding|ATPase activity, coupled|protein binding involved in protein folding|unfolded protein binding|chaperone cofactor-dependent protein refolding|misfolded protein binding	ko04010,ko04141,ko03040,ko04144	MAPK signaling pathway|Protein processing in endoplasmic reticulum|Spliceosome|Endocytosis
LOC109205244	0	0	0		0	0	0	LOC109205244	0	0	Leaf	0	#N/A	GeneID:109205244
LOC109205245	0	0	0		0	0	0	LOC109205245	0	0	Leaf	0	#N/A	GeneID:109205245
LOC109205246	17.1125	16.4996	18.6221		13.2959	15.2641	15.6179	LOC109205246	14.72596667	17.4114	root	0.154234199	#N/A	GeneID:109205246
LOC109205247	29.7916	28.6923	33.0769		12.7803	16.4113	12.6752	LOC109205247	13.9556	30.52026667	root	0.542743183	#N/A	GeneID:109205247	GO:0005634,GO:0005737,GO:0005829	nucleus|cytoplasm|cytosol
LOC109205248	32.3809	24.3986	23.2182		10.0775	9.81872	9.45634	LOC109205248	9.784186667	26.6659	root	0.633082451	#N/A	GeneID:109205248	GO:0004372,GO:0006544,GO:0006565,GO:0006730,GO:0008270,GO:0009507,GO:0009536,GO:0009570,GO:0016597,GO:0019264,GO:0030170,GO:0035999,GO:0046653,GO:0046655,GO:0050897,GO:0070905,GO:1904482	glycine hydroxymethyltransferase activity|glycine metabolic process|L-serine catabolic process|one-carbon metabolic process|zinc ion binding|chloroplast|plastid|chloroplast stroma|amino acid binding|glycine biosynthetic process from serine|pyridoxal phosphate binding|tetrahydrofolate interconversion|tetrahydrofolate metabolic process|folic acid metabolic process|cobalt ion binding|serine binding|…	ko00260,ko00680,ko01200,ko00630,ko00460,ko00670,ko01230	Glycine, serine and threonine metabolism|Methane metabolism|Carbon metabolism|Glyoxylate and dicarboxylate metabolism|Cyanoamino acid metabolism|One carbon pool by folate|Biosynthesis of amino acids
LOC109205249	0.920608	2.18539	2.31536		4.79715	3.17813	2.95041	LOC109205249	3.641896667	1.807119333	Leaf	0.503797197	#N/A	GeneID:109205249	GO:0004674,GO:0004693,GO:0005524,GO:0005634,GO:0005737,GO:0010468,GO:0035556	protein serine/threonine kinase activity|cyclin-dependent protein serine/threonine kinase activity|ATP binding|nucleus|cytoplasm|regulation of gene expression|intracellular signal transduction
LOC109205250	52.7109	17.9908	16.921		3.43428	5.59328	6.33643	LOC109205250	5.12133	29.20756667	root	0.824657423	LOC109205250	GeneID:109205250	GO:0009718,GO:0047213	anthocyanin-containing compound biosynthetic process|anthocyanidin 3-O-glucosyltransferase activity
LOC109205252	26.2578	25.2412	75.4469		125.26	135.001	125.161	LOC109205252	128.474	42.3153	Leaf	0.670631412	#N/A	GeneID:109205252	GO:0005773,GO:0005886,GO:0009507,GO:0009535,GO:0009706,GO:0009941,GO:0016491	vacuole|plasma membrane|chloroplast|chloroplast thylakoid membrane|chloroplast inner membrane|chloroplast envelope|oxidoreductase activity
LOC109205253	11.0731	16.4019	8.78826		0.295849	0.0213111	0.217456	LOC109205253	0.178205367	12.08775333	root	0.985257362	LOC109205253	GeneID:109205253	GO:0005773,GO:0005886,GO:0009507,GO:0009535,GO:0009706,GO:0009941,GO:0016491	vacuole|plasma membrane|chloroplast|chloroplast thylakoid membrane|chloroplast inner membrane|chloroplast envelope|oxidoreductase activity
LOC109205254	11.5147	9.49881	20.5809		1.05896	1.55703	1.8283	LOC109205254	1.48143	13.86480333	root	0.893151748	#N/A	GeneID:109205254	GO:0005773,GO:0005886,GO:0009507,GO:0009535,GO:0009706,GO:0009941,GO:0016491	vacuole|plasma membrane|chloroplast|chloroplast thylakoid membrane|chloroplast inner membrane|chloroplast envelope|oxidoreductase activity
LOC109205255	4.85546	3.8478	5.39667		5.02115	4.84906	4.25975	LOC109205255	4.709986667	4.699976667	Leaf	0.002125271	#N/A	GeneID:109205255
LOC109205257	0	0	0		0	0	0	LOC109205257	0	0	Leaf	0	#N/A	GeneID:109205257	GO:0000943,GO:0003677,GO:0003723,GO:0003887,GO:0003964,GO:0004190,GO:0004523,GO:0004540,GO:0005524,GO:0005634,GO:0005737,GO:0006310,GO:0008233,GO:0008270,GO:0015074,GO:0032197	retrotransposon nucleocapsid|DNA binding|RNA binding|DNA-directed DNA polymerase activity|RNA-directed DNA polymerase activity|aspartic-type endopeptidase activity|RNA-DNA hybrid ribonuclease activity|ribonuclease activity|ATP binding|nucleus|cytoplasm|DNA recombination|peptidase activity|zinc ion binding|DNA integration|transposition, RNA-mediated
LOC109205258	0	0	0		0	0	0	LOC109205258	0	0	Leaf	0	#N/A	GeneID:109205258
LOC109205259	0	0	0		0	0	0	LOC109205259	0	0	Leaf	0	#N/A	GeneID:109205259
LOC109205260	3.18912	3.92687	3.02269		32.65	29.1583	32.8746	LOC109205260	31.56096667	3.37956	Leaf	0.89291963	#N/A	GeneID:109205260
LOC109205261	19.0295	18.1871	17.1205		13.1537	15.5852	13.3084	LOC109205261	14.01576667	18.11236667	root	0.226176958	#N/A	GeneID:109205261	GO:0000139,GO:0004402,GO:0004596,GO:0007059,GO:0017196,GO:0043966,GO:0043967,GO:0051321	Golgi membrane|histone acetyltransferase activity|peptide alpha-N-acetyltransferase activity|chromosome segregation|N-terminal peptidyl-methionine acetylation|histone H3 acetylation|histone H4 acetylation|meiotic cell cycle
LOC109205262	0.369396	0.245068	1.14294		2.27427	3.11082	4.18614	LOC109205262	3.19041	0.585801333	Leaf	0.816386818	LOC109205262	GeneID:109205262	GO:0009718,GO:0047213	anthocyanin-containing compound biosynthetic process|anthocyanidin 3-O-glucosyltransferase activity
LOC109205263	37.4984	31.0749	52.0829		16.0152	18.1455	16.4875	LOC109205263	16.88273333	40.21873333	root	0.580227125	LOC109205263	GeneID:109205263	GO:0003677,GO:0008270	DNA binding|zinc ion binding
LOC109205264	2.53343	3.13917	2.45568		2.79088	2.74788	2.84625	LOC109205264	2.795003333	2.709426667	Leaf	0.030617733	#N/A	GeneID:109205264
LOC109205265	2.07245	2.40196	0.674712		0.0155458	0.0151983	0	LOC109205265	0.010248033	1.716374	root	0.994029254	#N/A	GeneID:109205265	GO:0004842,GO:0006952	ubiquitin-protein transferase activity|defense response
LOC109205266	0	0	0		0	0	0	LOC109205266	0	0	Leaf	0	#N/A	GeneID:109205266	GO:0000002,GO:0000723,GO:0003678,GO:0005524,GO:0005634,GO:0005657,GO:0005739,GO:0006260,GO:0006281,GO:0006310,GO:0008408,GO:0010521,GO:0032211,GO:0032508,GO:0043141,GO:0051880	mitochondrial genome maintenance|telomere maintenance|DNA helicase activity|ATP binding|nucleus|replication fork|mitochondrion|DNA replication|DNA repair|DNA recombination|3'-5' exonuclease activity|telomerase inhibitor activity|negative regulation of telomere maintenance via telomerase|DNA duplex unwinding|ATP-dependent 5'-3' DNA helicase activity|G-quadruplex DNA binding
LOC109205267	0	0	0		0	0	0	LOC109205267	0	0	Leaf	0	#N/A	GeneID:109205267
LOC109205268	0	0	0		5.17508	10.007	7.61993	LOC109205268	7.60067	0	Leaf	1	#N/A	GeneID:109205268	GO:0005634,GO:0005737,GO:0009416,GO:0009733,GO:0009813,GO:0031418,GO:0045431,GO:0045486,GO:0046872,GO:0051213,GO:0080167	nucleus|cytoplasm|response to light stimulus|response to auxin|flavonoid biosynthetic process|L-ascorbic acid binding|flavonol synthase activity|naringenin 3-dioxygenase activity|metal ion binding|dioxygenase activity|response to karrikin
LOC109205269	45.4806	36.7967	29.3143		4.09533	4.98835	4.42175	LOC109205269	4.50181	37.1972	root	0.878974493	#N/A	GeneID:109205269	GO:0000724,GO:0005634,GO:0005737,GO:0006334,GO:0016444	double-strand break repair via homologous recombination|nucleus|cytoplasm|nucleosome assembly|somatic cell DNA recombination
LOC109205270	0.417816	0.573669	0.511066		1.42961	1.35468	1.6606	LOC109205270	1.48163	0.500850333	Leaf	0.661959914	#N/A	GeneID:109205270
LOC109205271	0.940859	0.754429	0.945337		0.17271	0.192326	0.190413	LOC109205271	0.185149667	0.880208333	root	0.789652449	#N/A	GeneID:109205271
LOC109205272	0	0	0		0	0	0.0163249	LOC109205272	0.005441633	0	Leaf	1	#N/A	GeneID:109205272	GO:0000943,GO:0003676,GO:0003964,GO:0004190,GO:0004519,GO:0006310,GO:0015074,GO:0046872	retrotransposon nucleocapsid|nucleic acid binding|RNA-directed DNA polymerase activity|aspartic-type endopeptidase activity|endonuclease activity|DNA recombination|DNA integration|metal ion binding
LOC109205273	1.67459	1.56543	1.21215		1.65266	2.51769	2.74989	LOC109205273	2.306746667	1.484056667	Leaf	0.356645145	#N/A	GeneID:109205273	GO:0005634	nucleus
LOC109205274	453.004	470.07	639.968		180.252	169.35	167.91	LOC109205274	172.504	521.014	root	0.668907169	LOC109205274	GeneID:109205274	GO:0003924,GO:0005525,GO:0005634,GO:0006913,GO:0015031	GTPase activity|GTP binding|nucleus|nucleocytoplasmic transport|protein transport	ko03008,ko03013	Ribosome biogenesis in eukaryotes|RNA transport
LOC109205275	70.3102	75.9777	105.123		45.277	43.7732	39.7212	LOC109205275	42.9238	83.80363333	root	0.487805024	#N/A	GeneID:109205275	GO:0005634,GO:0005737,GO:1990592	nucleus|cytoplasm|protein K69-linked ufmylation
LOC109205276	6.21813	5.12462	6.05628		2.73648	2.22875	2.72303	LOC109205276	2.562753333	5.799676667	root	0.558121344	#N/A	GeneID:109205276	GO:0000965,GO:0003723,GO:0004004,GO:0005524,GO:0005634,GO:0006401,GO:0042645,GO:0045025	mitochondrial RNA 3'-end processing|RNA binding|ATP-dependent RNA helicase activity|ATP binding|nucleus|RNA catabolic process|mitochondrial nucleoid|mitochondrial degradosome
LOC109205277	72.2568	67.8673	66.7191		27.0684	28.5332	28.2034	LOC109205277	27.935	68.94773333	root	0.594838022	#N/A	GeneID:109205277	GO:0005743,GO:0008137,GO:0009055,GO:0042773,GO:0046872,GO:0051537,GO:0051539,GO:0070469	mitochondrial inner membrane|NADH dehydrogenase (ubiquinone) activity|electron transfer activity|ATP synthesis coupled electron transport|metal ion binding|2 iron, 2 sulfur cluster binding|4 iron, 4 sulfur cluster binding|respiratory chain	ko00190	Oxidative phosphorylation
LOC109205278	8.36359	11.1991	9.33961		5.9249	6.59012	6.40315	LOC109205278	6.306056667	9.6341	root	0.345444134	#N/A	GeneID:109205278	GO:0004175,GO:0005887,GO:0007219,GO:0016485	endopeptidase activity|integral component of plasma membrane|Notch signaling pathway|protein processing	ko04330	Notch signaling pathway
LOC109205279	4.86762	4.87245	4.89919		4.65634	4.94523	4.61339	LOC109205279	4.73832	4.879753333	root	0.028983705	#N/A	GeneID:109205279
LOC109205280	2.73156	4.5808	0.635654		3.02712	2.76698	2.91159	LOC109205280	2.901896667	2.649338	Leaf	0.087032274	#N/A	GeneID:109205280	GO:0006813,GO:0015271,GO:0016021,GO:0034765,GO:0055075	potassium ion transport|outward rectifier potassium channel activity|integral component of membrane|regulation of ion transmembrane transport|potassium ion homeostasis
LOC109205281	0.0262277	0.0820876	0.013953		0	0	0	LOC109205281	0	0.0407561	root	1	LOC109205281	GeneID:109205281	GO:0004601,GO:0005576,GO:0006979,GO:0009505,GO:0009506,GO:0020037,GO:0042744,GO:0046872,GO:0071456	peroxidase activity|extracellular region|response to oxidative stress|plant-type cell wall|plasmodesma|heme binding|hydrogen peroxide catabolic process|metal ion binding|cellular response to hypoxia	ko00940	Phenylpropanoid biosynthesis
LOC109205283	2.61223	1.48214	0.691109		4.64466	4.74522	5.97191	LOC109205283	5.120596667	1.595159667	Leaf	0.688481681	#N/A	GeneID:109205283
LOC109205284	9.00207	16.6408	7.88972		8.44347	7.82148	7.82201	LOC109205284	8.028986667	11.17753	root	0.281685071	#N/A	GeneID:109205284	GO:0004252,GO:0005829,GO:0008233,GO:0009507,GO:0010205	serine-type endopeptidase activity|cytosol|peptidase activity|chloroplast|photoinhibition
LOC109205285	0	0	0		0	0	0	LOC109205285	0	0	Leaf	0	#N/A	GeneID:109205285
LOC109205286	173.638	154.176	82.4971		20.4236	24.3292	20.0596	LOC109205286	21.60413333	136.7703667	root	0.842040832	#N/A	GeneID:109205286	GO:0004616,GO:0005777,GO:0005829,GO:0006098,GO:0009570,GO:0009651,GO:0019521,GO:0019822,GO:0050661,GO:0080173	phosphogluconate dehydrogenase (decarboxylating) activity|peroxisome|cytosol|pentose-phosphate shunt|chloroplast stroma|response to salt stress|D-gluconate metabolic process|P4 peroxisome|NADP binding|male-female gamete recognition during double fertilization forming a zygote and endosperm	ko01200,ko00480,ko00030	Carbon metabolism|Glutathione metabolism|Pentose phosphate pathway
LOC109205287	2.82697	2.84618	2.34901		0.0751066	0.0742999	0.137583	LOC109205287	0.095663167	2.674053333	root	0.964225408	#N/A	GeneID:109205287	GO:0002237,GO:0005524,GO:0005739,GO:0005740,GO:0005741,GO:0008219,GO:0009411,GO:0009617,GO:0009626,GO:0009863,GO:0016021,GO:0016887,GO:0042802	response to molecule of bacterial origin|ATP binding|mitochondrion|mitochondrial envelope|mitochondrial outer membrane|cell death|response to UV|response to bacterium|plant-type hypersensitive response|salicylic acid mediated signaling pathway|integral component of membrane|ATPase activity|identical protein binding
LOC109205288	1.21453	1.94659	1.29447		0.0176085	0.0173604	0	LOC109205288	0.0116563	1.485196667	root	0.992151679	#N/A	GeneID:109205288	GO:0000139,GO:0005886,GO:0015031	Golgi membrane|plasma membrane|protein transport
LOC109205289	71.9128	66.6026	56.9329		268.216	274.076	239.165	LOC109205289	260.4856667	65.14943333	Leaf	0.749892445	#N/A	GeneID:109205289	GO:0004518,GO:0005634	nuclease activity|nucleus
LOC109205290	0.013598	0.0928118	0.0144998		0.0398312	0.0470608	0.0810278	LOC109205290	0.055973267	0.0403032	Leaf	0.279956269	#N/A	GeneID:109205290
LOC109205291	1.15697	1.59699	1.1176		0.409009	0.361956	0.854395	LOC109205291	0.541786667	1.29052	root	0.580179566	#N/A	GeneID:109205291	GO:0004844,GO:0005634,GO:0005739,GO:0097510	uracil DNA N-glycosylase activity|nucleus|mitochondrion|base-excision repair, AP site formation via deaminated base removal	ko03410	Base excision repair
LOC109205292	4.55557	4.74625	4.93772		2.29805	1.84746	1.70842	LOC109205292	1.95131	4.746513333	root	0.58889613	#N/A	GeneID:109205292	GO:0005634,GO:0005783,GO:0005794,GO:0005829,GO:0006886,GO:0006888,GO:0017112,GO:0030008	nucleus|endoplasmic reticulum|Golgi apparatus|cytosol|intracellular protein transport|ER to Golgi vesicle-mediated transport|Rab guanyl-nucleotide exchange factor activity|TRAPP complex
LOC109205293	2.9272	3.66896	2.90153		79.5064	76.6979	76.8389	LOC109205293	77.68106667	3.165896667	Leaf	0.959244938	LOC109205293	GeneID:109205293
LOC109205294	0	0	0		0	0	0	LOC109205294	0	0	Leaf	0	#N/A	GeneID:109205294
LOC109205295	0	0	0		0	0	0	LOC109205295	0	0	Leaf	0	#N/A	GeneID:109205295
LOC109205296	0	0	0		0	0	0	LOC109205296	0	0	Leaf	0	#N/A	GeneID:109205296
LOC109205298	0	0	0		0	0	0	LOC109205298	0	0	Leaf	0	#N/A	GeneID:109205298
LOC109205299	0.0187139	0	0		0	0	0	LOC109205299	0	0.006237967	root	1	#N/A	GeneID:109205299
LOC109205300	5.14762	6.88148	2.30171		0.126799	0.0616994	0.157998	LOC109205300	0.1154988	4.776936667	root	0.975821576	LOC109205300	GeneID:109205300	GO:0005509,GO:0005634,GO:0005737,GO:0010193,GO:0019722	calcium ion binding|nucleus|cytoplasm|response to ozone|calcium-mediated signaling
LOC109205301	0.869743	1.05573	0.353051		0.488814	0.563805	0.879104	LOC109205301	0.643907667	0.759508	root	0.152204234	LOC109205301	GeneID:109205301	GO:0005509,GO:0005886,GO:0009611	calcium ion binding|plasma membrane|response to wounding
LOC109205302	2.59697	3.20485	4.04411		0.464647	0.425789	0.790021	LOC109205302	0.560152333	3.281976667	root	0.829324706	LOC109205302	GeneID:109205302	GO:0005509,GO:0005634,GO:0005737,GO:0010193,GO:0019722	calcium ion binding|nucleus|cytoplasm|response to ozone|calcium-mediated signaling
LOC109205303	1.86227	2.27173	2.05602		6.31935	5.93397	6.46057	LOC109205303	6.237963333	2.06334	Leaf	0.669228578	#N/A	GeneID:109205303	GO:0005783,GO:0005789,GO:0016021,GO:0046513,GO:0050291	endoplasmic reticulum|endoplasmic reticulum membrane|integral component of membrane|ceramide biosynthetic process|sphingosine N-acyltransferase activity	ko04071,ko00600	Sphingolipid signaling pathway|Sphingolipid metabolism
LOC109205304	4.50967	8.43644	9.01247		1.24182	1.46519	1.42076	LOC109205304	1.375923333	7.319526667	root	0.812020176	#N/A	GeneID:109205304	GO:0000148,GO:0003843,GO:0006075,GO:0008360,GO:0016021,GO:0071555	1,3-beta-D-glucan synthase complex|1,3-beta-D-glucan synthase activity|(1->3)-beta-D-glucan biosynthetic process|regulation of cell shape|integral component of membrane|cell wall organization
LOC109205305	13.0641	11.6407	8.38573		3.25045	3.28054	3.17148	LOC109205305	3.234156667	11.03017667	root	0.70679013	#N/A	GeneID:109205305	GO:0005773,GO:0005886,GO:0006869,GO:0008289,GO:0016021	vacuole|plasma membrane|lipid transport|lipid binding|integral component of membrane
LOC109205306	5.16911	4.9381	5.34633		1.88631	1.71351	1.55207	LOC109205306	1.717296667	5.15118	root	0.666620722	#N/A	GeneID:109205306	GO:0003924,GO:0005525,GO:0005829,GO:0042254,GO:0042256	GTPase activity|GTP binding|cytosol|ribosome biogenesis|mature ribosome assembly	ko03008	Ribosome biogenesis in eukaryotes
LOC109205307	1.12723	3.26755	1.61542		0.203428	0.211413	0.298811	LOC109205307	0.237884	2.0034	root	0.881259858	#N/A	GeneID:109205307	GO:0003777,GO:0005524,GO:0005871,GO:0005874,GO:0007018,GO:0008017,GO:0016887	microtubule motor activity|ATP binding|kinesin complex|microtubule|microtubule-based movement|microtubule binding|ATPase activity
LOC109205308	0	0.0188271	0		0.0212199	0.0627717	0.0213731	LOC109205308	0.035121567	0.0062757	Leaf	0.82131492	#N/A	GeneID:109205308	GO:0005634,GO:0016567	nucleus|protein ubiquitination
LOC109205309	1.10353	2.16032	0.264736		0	0	0	LOC109205309	0	1.176195333	root	1	#N/A	GeneID:109205309	GO:0003700,GO:0005634,GO:0006952,GO:0043565	DNA-binding transcription factor activity|nucleus|defense response|sequence-specific DNA binding
LOC109205311	2.44584	3.52661	1.97195		0	0.128404	0	LOC109205311	0.042801333	2.648133333	root	0.983837168	LOC109205311	GeneID:109205311	GO:0001666,GO:0005634,GO:0005829,GO:0017172,GO:0018171,GO:0046872,GO:0070483	response to hypoxia|nucleus|cytosol|cysteine dioxygenase activity|peptidyl-cysteine oxidation|metal ion binding|detection of hypoxia	ko00430	Taurine and hypotaurine metabolism
LOC109205312	5.35941	5.46281	7.44313		9.46366	7.37119	6.84188	LOC109205312	7.892243333	6.08845	Leaf	0.228552676	#N/A	GeneID:109205312	GO:0005634,GO:0005737,GO:0008033,GO:0042780,GO:0042781,GO:0046872	nucleus|cytoplasm|tRNA processing|tRNA 3'-end processing|3'-tRNA processing endoribonuclease activity|metal ion binding	ko03013	RNA transport
LOC109205313	0	0	0		0	0	0	LOC109205313	0	0	Leaf	0	#N/A	GeneID:109205313	GO:0030570,GO:0045490,GO:0046872	pectate lyase activity|pectin catabolic process|metal ion binding	ko00040,ko02024	Pentose and glucuronate interconversions|Quorum sensing
LOC109205315	0	0.0204483	0.0138925		0.0151849	0	0.0310998	LOC109205315	0.015428233	0.011446933	Leaf	0.258052883	#N/A	GeneID:109205315	GO:0000775,GO:0005634,GO:0008270,GO:0010200,GO:0016571,GO:0018024,GO:0031048,GO:0040029,GO:0042054	chromosome, centromeric region|nucleus|zinc ion binding|response to chitin|histone methylation|histone-lysine N-methyltransferase activity|chromatin silencing by small RNA|regulation of gene expression, epigenetic|histone methyltransferase activity	ko00310	Lysine degradation
LOC109205316	8.06211	40.3628	14.1586		0	0	0	LOC109205316	0	20.86117	root	1	#N/A	GeneID:109205316
LOC109205317	1.30979	1.3411	1.58507		0.173065	0.107994	0.0317897	LOC109205317	0.1042829	1.411986667	root	0.926144558	#N/A	GeneID:109205317
LOC109205318	15.2339	13.6484	18.4505		7.48191	7.39158	7.85316	LOC109205318	7.57555	15.7776	root	0.519854097	#N/A	GeneID:109205318	GO:0003700,GO:0005634,GO:0008270,GO:0043565	DNA-binding transcription factor activity|nucleus|zinc ion binding|sequence-specific DNA binding
LOC109205319	0	0	0		0	0	0	LOC109205319	0	0	Leaf	0	#N/A	GeneID:109205319
LOC109205320	0	0	0		0	0	0	LOC109205320	0	0	Leaf	0	#N/A	GeneID:109205320
LOC109205321	0	0	0		0	0	0	LOC109205321	0	0	Leaf	0	#N/A	GeneID:109205321
LOC109205322	0	0	0		0	0	0	LOC109205322	0	0	Leaf	0	#N/A	GeneID:109205322	GO:0003676,GO:0004523,GO:0046872	nucleic acid binding|RNA-DNA hybrid ribonuclease activity|metal ion binding
LOC109205323	0	0.0248934	0		0.0541613	0.106994	0.109861	LOC109205323	0.090338767	0.0082978	Leaf	0.90814796	LOC109205323	GeneID:109205323	GO:0052689	carboxylic ester hydrolase activity
LOC109205324	3.12358	4.40955	4.53653		3.28518	3.28949	3.21828	LOC109205324	3.264316667	4.02322	root	0.188630831	#N/A	GeneID:109205324	GO:0002237,GO:0002239,GO:0004427,GO:0005524,GO:0005741,GO:0009626,GO:0009751,GO:0009814,GO:0010113,GO:0016021,GO:0016301,GO:0016462,GO:1900425,GO:1902289,GO:2000031	response to molecule of bacterial origin|response to oomycetes|inorganic diphosphatase activity|ATP binding|mitochondrial outer membrane|plant-type hypersensitive response|response to salicylic acid|defense response, incompatible interaction|negative regulation of systemic acquired resistance|integral component of membrane|kinase activity|pyrophosphatase activity|negative regulation of defense re…
LOC109205325	2.23749	1.2775	3.65542		0	0	0	LOC109205325	0	2.390136667	root	1	#N/A	GeneID:109205325	GO:0016758	transferase activity, transferring hexosyl groups
LOC109205326	26.9563	32.3894	31.6083		17.6405	15.6646	15.4975	LOC109205326	16.26753333	30.318	root	0.463436462	#N/A	GeneID:109205326	GO:0005524,GO:0005737,GO:0005829,GO:0005832,GO:0006457,GO:0010043,GO:0016020,GO:0046686,GO:0051082	ATP binding|cytoplasm|cytosol|chaperonin-containing T-complex|protein folding|response to zinc ion|membrane|response to cadmium ion|unfolded protein binding
LOC109205327	42.021	37.4332	35.7708		112.989	103.119	103.622	LOC109205327	106.5766667	38.40833333	Leaf	0.639617803	#N/A	GeneID:109205327	GO:0003755,GO:0006457,GO:0009507,GO:0009533,GO:0009534,GO:0009535,GO:0009543,GO:0009579,GO:0010275,GO:0031977,GO:0043424,GO:0051082	peptidyl-prolyl cis-trans isomerase activity|protein folding|chloroplast|chloroplast stromal thylakoid|chloroplast thylakoid|chloroplast thylakoid membrane|chloroplast thylakoid lumen|thylakoid|NAD(P)H dehydrogenase complex assembly|thylakoid lumen|protein histidine kinase binding|unfolded protein binding
LOC109205328	9.34433	7.16986	8.40893		42.3064	33.8598	49.7863	LOC109205328	41.98416667	8.307706667	Leaf	0.802122864	#N/A	GeneID:109205328	GO:0009506	plasmodesma
LOC109205329	0	0	0		0	0	0	LOC109205329	0	0	Leaf	0	#N/A	GeneID:109205329
LOC109205332	11.5148	14.4811	13.6163		6.19911	6.20364	5.76215	LOC109205332	6.054966667	13.20406667	root	0.54143168	#N/A	GeneID:109205332	GO:0005737,GO:0005768,GO:0015031,GO:0032511	cytoplasm|endosome|protein transport|late endosome to vacuole transport via multivesicular body sorting pathway	ko04144	Endocytosis
LOC109205333	10.0617	12.0043	10.3845		4.32845	4.96134	4.90392	LOC109205333	4.731236667	10.81683333	root	0.562604274	#N/A	GeneID:109205333	GO:0005737,GO:0040008,GO:0060918,GO:2000012	cytoplasm|regulation of growth|auxin transport|regulation of auxin polar transport
LOC109205334	19.3702	14.3938	15.1836		3.72077	3.53213	3.87907	LOC109205334	3.710656667	16.31586667	root	0.772573732	#N/A	GeneID:109205334	GO:0002237,GO:0004674,GO:0005524,GO:0005886,GO:0009409,GO:0009625,GO:0033160,GO:0046777,GO:0050826	response to molecule of bacterial origin|protein serine/threonine kinase activity|ATP binding|plasma membrane|response to cold|response to insect|positive regulation of protein import into nucleus, translocation|protein autophosphorylation|response to freezing
LOC109205335	10.0974	12.1654	16.4167		10.9082	9.97005	10.9632	LOC109205335	10.61381667	12.89316667	root	0.176787446	#N/A	GeneID:109205335	GO:0004427,GO:0046872,GO:0051262,GO:0052731,GO:0052732	inorganic diphosphatase activity|metal ion binding|protein tetramerization|phosphocholine phosphatase activity|phosphoethanolamine phosphatase activity	ko00750	Vitamin B6 metabolism
LOC109205336	2.18897	2.09083	1.60383		32.0794	26.2139	30.8708	LOC109205336	29.72136667	1.96121	Leaf	0.934013465	LOC109205336	GeneID:109205336
LOC109205337	6.08639	6.28633	5.55199		4.32329	4.28793	3.27349	LOC109205337	3.96157	5.974903333	root	0.336965005	#N/A	GeneID:109205337	GO:0005739,GO:0005743,GO:0015228,GO:0016021,GO:1990559	mitochondrion|mitochondrial inner membrane|coenzyme A transmembrane transporter activity|integral component of membrane|mitochondrial coenzyme A transmembrane transport
LOC109205338	1.73428	2.06539	1.96388		1.65538	2.03269	2.03092	LOC109205338	1.90633	1.921183333	root	0.007731346	#N/A	GeneID:109205338	GO:0005634,GO:0005737,GO:0010089,GO:0045892,GO:0097100,GO:2000033	nucleus|cytoplasm|xylem development|negative regulation of transcription, DNA-templated|supercoiled DNA binding|regulation of seed dormancy process
LOC109205339	12.382	11.9739	17.5702		5.64022	4.88815	5.45322	LOC109205339	5.327196667	13.97536667	root	0.618815249	#N/A	GeneID:109205339	GO:0004672,GO:0005524	protein kinase activity|ATP binding
LOC109205340	9.3199	11.2133	12.2371		7.66315	7.03678	7.76884	LOC109205340	7.48959	10.92343333	root	0.314355682	#N/A	GeneID:109205340	GO:0004693,GO:0005524,GO:0007049,GO:0008353,GO:0051301	cyclin-dependent protein serine/threonine kinase activity|ATP binding|cell cycle|RNA polymerase II CTD heptapeptide repeat kinase activity|cell division	ko04114,ko04110,ko04115,ko04068,ko04151	Oocyte meiosis|Cell cycle|p53 signaling pathway|FoxO signaling pathway|PI3K-Akt signaling pathway
LOC109205341	2.91055	6.58718	3.45035		0.514397	0.490081	0.579817	LOC109205341	0.528098333	4.316026667	root	0.877642477	#N/A	GeneID:109205341	GO:0000780,GO:0004674,GO:0005524,GO:0005634,GO:0005730,GO:0005819,GO:0005874,GO:0005876,GO:0007052,GO:0009504,GO:0009524,GO:0016572,GO:0031616,GO:0031965,GO:0032133,GO:0032465,GO:0035174,GO:0035175,GO:0051233,GO:0051301	condensed nuclear chromosome, centromeric region|protein serine/threonine kinase activity|ATP binding|nucleus|nucleolus|spindle|microtubule|spindle microtubule|mitotic spindle organization|cell plate|phragmoplast|histone phosphorylation|spindle pole centrosome|nuclear membrane|chromosome passenger complex|regulation of cytokinesis|histone serine kinase activity|histone kinase activity (H3-S10 spe…
LOC109205342	25.9361	27.7364	27.0894		7.23659	7.83846	8.85581	LOC109205342	7.976953333	26.92063333	root	0.703686268	#N/A	GeneID:109205342	GO:0003872,GO:0005524,GO:0005829,GO:0006002,GO:0006096,GO:0010053,GO:0046872	6-phosphofructokinase activity|ATP binding|cytosol|fructose 6-phosphate metabolic process|glycolytic process|root epidermal cell differentiation|metal ion binding	ko00680,ko03018,ko00052,ko01200,ko04152,ko01230,ko00030,ko00051,ko00010	Methane metabolism|RNA degradation|Galactose metabolism|Carbon metabolism|AMPK signaling pathway|Biosynthesis of amino acids|Pentose phosphate pathway|Fructose and mannose metabolism|Glycolysis / Gluconeogenesis
LOC109205344	52.207	47.1386	54.5917		13.3729	14.7374	13.3603	LOC109205344	13.82353333	51.31243333	root	0.730600706	#N/A	GeneID:109205344	GO:0005351,GO:0005355,GO:0005774,GO:0005887,GO:0008645	carbohydrate:proton symporter activity|glucose transmembrane transporter activity|vacuolar membrane|integral component of plasma membrane|hexose transmembrane transport
LOC109205345	67.5846	71.2695	72.7809		48.8025	47.6576	44.2627	LOC109205345	46.9076	70.545	root	0.335068396	#N/A	GeneID:109205345	GO:0005739,GO:0005747,GO:0006979,GO:0008137,GO:0009055,GO:0009735,GO:0050897	mitochondrion|mitochondrial respiratory chain complex I|response to oxidative stress|NADH dehydrogenase (ubiquinone) activity|electron transfer activity|response to cytokinin|cobalt ion binding	ko00190	Oxidative phosphorylation
LOC109205346	28.8694	27.3153	29.0902		14.5446	14.4339	17.017	LOC109205346	15.33183333	28.42496667	root	0.460620886	#N/A	GeneID:109205346	GO:0006511,GO:0016021,GO:0030433,GO:0030968,GO:0030970,GO:0036513,GO:0046872,GO:0051082,GO:0061630,GO:0070936,GO:1990381	ubiquitin-dependent protein catabolic process|integral component of membrane|ubiquitin-dependent ERAD pathway|endoplasmic reticulum unfolded protein response|retrograde protein transport, ER to cytosol|Derlin-1 retrotranslocation complex|metal ion binding|unfolded protein binding|ubiquitin protein ligase activity|protein K48-linked ubiquitination|ubiquitin-specific protease binding	ko04120,ko04141	Ubiquitin mediated proteolysis|Protein processing in endoplasmic reticulum
LOC109205347	5.56845	5.15431	8.34809		2.67044	2.35286	2.52561	LOC109205347	2.516303333	6.35695	root	0.604164995	#N/A	GeneID:109205347	GO:0000977,GO:0003700,GO:0005634,GO:0045944,GO:0046983	RNA polymerase II regulatory region sequence-specific DNA binding|DNA-binding transcription factor activity|nucleus|positive regulation of transcription by RNA polymerase II|protein dimerization activity
LOC109205350	1.21928	0.914281	0.889876		0.410493	0.3884	0.468382	LOC109205350	0.422425	1.007812333	root	0.580849543	LOC109205350	GeneID:109205350
LOC109205351	21.0367	17.5339	20.7602		17.9799	19.1416	18.188	LOC109205351	18.4365	19.77693333	root	0.067777613	#N/A	GeneID:109205351	GO:0005215,GO:0006879,GO:0009507,GO:0009570,GO:0016226,GO:0042626,GO:2000030	transporter activity|cellular iron ion homeostasis|chloroplast|chloroplast stroma|iron-sulfur cluster assembly|ATPase activity, coupled to transmembrane movement of substances|regulation of response to red or far red light
LOC109205352	121.715	74.8419	41.0496		0	0	0.0164107	LOC109205352	0.005470233	79.20216667	root	0.999930933	LOC109205352	GeneID:109205352	GO:0005886,GO:0009705,GO:0015112,GO:0015706,GO:0016021,GO:0042128,GO:0071249	plasma membrane|plant-type vacuole membrane|nitrate transmembrane transporter activity|nitrate transport|integral component of membrane|nitrate assimilation|cellular response to nitrate	ko00910	Nitrogen metabolism
LOC109205353	1.76645	1.6745	1.40704		0.170646	0.139777	0.287553	LOC109205353	0.199325333	1.615996667	root	0.876654861	LOC109205353	GeneID:109205353	GO:0004497,GO:0005506,GO:0016021,GO:0016705,GO:0020037	monooxygenase activity|iron ion binding|integral component of membrane|oxidoreductase activity, acting on paired donors, with incorporation or reduction of molecular oxygen|heme binding
LOC109205354	43.5009	12.4285	15.1545		0.0829495	0.244911	0.266103	LOC109205354	0.197987833	23.69463333	root	0.991644191	LOC109205354	GeneID:109205354	GO:0004497,GO:0005506,GO:0016020,GO:0016705,GO:0020037	monooxygenase activity|iron ion binding|membrane|oxidoreductase activity, acting on paired donors, with incorporation or reduction of molecular oxygen|heme binding
LOC109205357	8.49923	9.2966	5.57202		0.294201	0.303866	0.25482	LOC109205357	0.284295667	7.789283333	root	0.963501691	LOC109205357	GeneID:109205357	GO:0004497,GO:0005506,GO:0005789,GO:0016021,GO:0016705,GO:0020037,GO:0031090	monooxygenase activity|iron ion binding|endoplasmic reticulum membrane|integral component of membrane|oxidoreductase activity, acting on paired donors, with incorporation or reduction of molecular oxygen|heme binding|organelle membrane
LOC109205358	13.4235	22.5112	3.30219		47.0871	48.29	50.2998	LOC109205358	48.55896667	13.07896333	Leaf	0.730658121	LOC109205358	GeneID:109205358	GO:0000139,GO:0005768,GO:0005774,GO:0005794,GO:0005802,GO:0008757,GO:0016021,GO:0052546	Golgi membrane|endosome|vacuolar membrane|Golgi apparatus|trans-Golgi network|S-adenosylmethionine-dependent methyltransferase activity|integral component of membrane|cell wall pectin metabolic process
LOC109205359	0	0	0		0	0	0	LOC109205359	0	0	Leaf	0	#N/A	GeneID:109205359
LOC109205360	0	0.0179774	0		166.328	147.239	138.443	LOC109205360	150.67	0.005992467	Leaf	0.999960228	#N/A	GeneID:109205360	GO:0009507,GO:0015979,GO:0015995,GO:0016630	chloroplast|photosynthesis|chlorophyll biosynthetic process|protochlorophyllide reductase activity	ko00860	Porphyrin and chlorophyll metabolism
LOC109205361	2.09087	3.15807	2.46818		1.88269	1.69532	1.69825	LOC109205361	1.758753333	2.572373333	root	0.31629157	#N/A	GeneID:109205361	GO:0005829,GO:0005886,GO:0046872,GO:0050308	cytosol|plasma membrane|metal ion binding|sugar-phosphatase activity
LOC109205362	4.76737	7.29408	5.73132		3.42511	3.77247	2.86251	LOC109205362	3.353363333	5.930923333	root	0.434596749	LOC109205362	GeneID:109205362	GO:0005829,GO:0005886,GO:0046872,GO:0050308	cytosol|plasma membrane|metal ion binding|sugar-phosphatase activity
LOC109205363	25.0787	23.5535	4.83494		0.0321904	0.0638358	0.065497	LOC109205363	0.053841067	17.82238	root	0.996979019	#N/A	GeneID:109205363
LOC109205364	0.148131	0.486998	0		0	0	0	LOC109205364	0	0.211709667	root	1	#N/A	GeneID:109205364	GO:0016491	oxidoreductase activity
LOC109205366	0	0.0477499	0		0	0	0	LOC109205366	0	0.015916633	root	1	LOC109205366	GeneID:109205366	GO:0016747	transferase activity, transferring acyl groups other than amino-acyl groups
LOC109205367	0.100095	0.277224	0		0	0	0	LOC109205367	0	0.125773	root	1	#N/A	GeneID:109205367	GO:0005506,GO:0005789,GO:0016021,GO:0016099,GO:0016709,GO:0020037	iron ion binding|endoplasmic reticulum membrane|integral component of membrane|monoterpenoid biosynthetic process|oxidoreductase activity, acting on paired donors, with incorporation or reduction of molecular oxygen, NAD(P)H as one donor, and incorporation of one atom of oxygen|heme binding
LOC109205368	0	0	0		0	0	0	LOC109205368	0	0	Leaf	0	#N/A	GeneID:109205368
LOC109205369	1.92077	3.7441	2.76051		2.07099	2.22594	2.43189	LOC109205369	2.24294	2.80846	root	0.201363025	#N/A	GeneID:109205369	GO:0005634,GO:0005829,GO:0017137,GO:0032153,GO:0051286	nucleus|cytosol|Rab GTPase binding|cell division site|cell tip
LOC109205371	0	0	0		0	0	0	LOC109205371	0	0	Leaf	0	#N/A	GeneID:109205371	GO:0004650,GO:0005618,GO:0009835,GO:0009901,GO:0010047,GO:0045490,GO:0048046,GO:0071555	polygalacturonase activity|cell wall|fruit ripening|anther dehiscence|fruit dehiscence|pectin catabolic process|apoplast|cell wall organization
LOC109205372	0.0991262	0.420013	0.0353578		0	0	0	LOC109205372	0	0.184832333	root	1	LOC109205372	GeneID:109205372	GO:0005506,GO:0005789,GO:0016021,GO:0016099,GO:0016709,GO:0020037	iron ion binding|endoplasmic reticulum membrane|integral component of membrane|monoterpenoid biosynthetic process|oxidoreductase activity, acting on paired donors, with incorporation or reduction of molecular oxygen, NAD(P)H as one donor, and incorporation of one atom of oxygen|heme binding
LOC109205373	15.1455	11.8718	15.2424		6.33108	6.01024	5.82178	LOC109205373	6.054366667	14.08656667	root	0.570202817	#N/A	GeneID:109205373
LOC109205374	104.117	87.5847	80.672		19.441	18.6512	17.1441	LOC109205374	18.4121	90.79123333	root	0.797203988	#N/A	GeneID:109205374	GO:0003729,GO:0003735,GO:0005618,GO:0005730,GO:0005774,GO:0005829,GO:0005886,GO:0006412,GO:0009506,GO:0009735,GO:0016020,GO:0022625,GO:0022626,GO:0042788	mRNA binding|structural constituent of ribosome|cell wall|nucleolus|vacuolar membrane|cytosol|plasma membrane|translation|plasmodesma|response to cytokinin|membrane|cytosolic large ribosomal subunit|cytosolic ribosome|polysomal ribosome	ko03010	Ribosome
LOC109205375	7.94523	11.2869	11.7143		2.95695	2.63346	3.08392	LOC109205375	2.891443333	10.31547667	root	0.719698524	#N/A	GeneID:109205375	GO:0005794,GO:0005886,GO:0016021,GO:0022857	Golgi apparatus|plasma membrane|integral component of membrane|transmembrane transporter activity
LOC109205376	30.0555	30.5063	37.0356		9.75363	8.69565	6.61668	LOC109205376	8.35532	32.53246667	root	0.743169798	#N/A	GeneID:109205376
LOC109205377	0	0	0		0	0	0	LOC109205377	0	0	Leaf	0	#N/A	GeneID:109205377	GO:0003676,GO:0004523,GO:0046872	nucleic acid binding|RNA-DNA hybrid ribonuclease activity|metal ion binding
LOC109205378	26.9777	29.8231	12.9558		2.31628	2.90034	3.19557	LOC109205378	2.804063333	23.2522	root	0.879406536	#N/A	GeneID:109205378	GO:0005345,GO:0005887,GO:0006863,GO:0010184,GO:0015211	purine nucleobase transmembrane transporter activity|integral component of plasma membrane|purine nucleobase transport|cytokinin transport|purine nucleoside transmembrane transporter activity
LOC109205379	53.0992	57.3684	63.3126		28.3621	25.691	28.739	LOC109205379	27.59736667	57.92673333	root	0.523581513	#N/A	GeneID:109205379
LOC109205380	0	0	0		0	0	0	LOC109205380	0	0	Leaf	0	#N/A	GeneID:109205380
LOC109205381	0.0347246	0.142385	0		0	0.0433549	0.0440997	LOC109205381	0.029151533	0.059036533	root	0.506211976	#N/A	GeneID:109205381	GO:0003779,GO:0005737,GO:0005856	actin binding|cytoplasm|cytoskeleton	ko04015,ko04810,ko04013	Rap1 signaling pathway|Regulation of actin cytoskeleton|MAPK signaling pathway - fly
LOC109205382	0	0	0		0	0	0	LOC109205382	0	0	Leaf	0	LOC109205382	GeneID:109205382
LOC109205384	4.1285	6.58469	2.15791		0.0627873	0.0611311	0	LOC109205384	0.041306133	4.290366667	root	0.990372354	LOC109205384	GeneID:109205384
LOC109205386	6.58534	6.4063	5.93564		2.09897	2.24389	2.57017	LOC109205386	2.304343333	6.309093333	root	0.634758402	#N/A	GeneID:109205386	GO:0005096,GO:0005622,GO:0006886,GO:0017137,GO:0090630	GTPase activator activity|intracellular|intracellular protein transport|Rab GTPase binding|activation of GTPase activity
LOC109205387	3.04049	3.07429	2.06231		0.247063	0.368057	0.376521	LOC109205387	0.330547	2.725696667	root	0.878729352	#N/A	GeneID:109205387	GO:0000447,GO:0000472,GO:0000480,GO:0001671,GO:0003723,GO:0005730,GO:0030686,GO:0034462	endonucleolytic cleavage in ITS1 to separate SSU-rRNA from 5.8S rRNA and LSU-rRNA from tricistronic rRNA transcript (SSU-rRNA, 5.8S rRNA, LSU-rRNA)|endonucleolytic cleavage to generate mature 5'-end of SSU-rRNA from (SSU-rRNA, 5.8S rRNA, LSU-rRNA)|endonucleolytic cleavage in 5'-ETS of tricistronic rRNA transcript (SSU-rRNA, 5.8S rRNA, LSU-rRNA)|ATPase activator activity|RNA binding|nucleolus|90S …
LOC109205388	26.1165	25.17	21.7817		14.1822	15.6815	13.0177	LOC109205388	14.2938	24.35606667	root	0.413131841	#N/A	GeneID:109205388	GO:0003756,GO:0005783,GO:0006888,GO:0006890,GO:0016021,GO:0045454	protein disulfide isomerase activity|endoplasmic reticulum|ER to Golgi vesicle-mediated transport|retrograde vesicle-mediated transport, Golgi to ER|integral component of membrane|cell redox homeostasis
LOC109205389	56.056	80.9275	56.3683		54.4835	58.1452	74.5051	LOC109205389	62.37793333	64.4506	root	0.032158997	LOC109205389	GeneID:109205389	GO:0005886,GO:0009055,GO:0009506,GO:0031225,GO:0046658	plasma membrane|electron transfer activity|plasmodesma|anchored component of membrane|anchored component of plasma membrane
LOC109205390	6.1698	7.10223	7.67105		3.67298	4.11424	3.3479	LOC109205390	3.711706667	6.981026667	root	0.468315071	#N/A	GeneID:109205390
LOC109205392	103.014	81.4219	74.3582		7.75203	9.73916	9.42667	LOC109205392	8.97262	86.2647	root	0.895987351	#N/A	GeneID:109205392	GO:0005315,GO:0007033,GO:0009536,GO:0009553,GO:0009624,GO:0009793,GO:0010152,GO:0015120,GO:0015152,GO:0015713,GO:0015714,GO:0015760,GO:0016021,GO:0019904,GO:0031969,GO:0034389,GO:0035436,GO:0071917	inorganic phosphate transmembrane transporter activity|vacuole organization|plastid|embryo sac development|response to nematode|embryo development ending in seed dormancy|pollen maturation|phosphoglycerate transmembrane transporter activity|glucose-6-phosphate transmembrane transporter activity|phosphoglycerate transmembrane transport|phosphoenolpyruvate transport|glucose-6-phosphate transport|in…
LOC109205394	0	0	0		0	0	0	LOC109205394	0	0	Leaf	0	#N/A	GeneID:109205394
LOC109205396	0	0	0		0	0	0	LOC109205396	0	0	Leaf	0	#N/A	GeneID:109205396	GO:0000723,GO:0000724,GO:0000784,GO:0003684,GO:0003697,GO:0005662,GO:0006261,GO:0006268,GO:0006281,GO:0006289,GO:0007004,GO:0043047,GO:0043565,GO:0046872,GO:0051321	telomere maintenance|double-strand break repair via homologous recombination|nuclear chromosome, telomeric region|damaged DNA binding|single-stranded DNA binding|DNA replication factor A complex|DNA-dependent DNA replication|DNA unwinding involved in DNA replication|DNA repair|nucleotide-excision repair|telomere maintenance via telomerase|single-stranded telomeric DNA binding|sequence-specific DN…
LOC109205397	13.5046	9.05595	7.01406		0.485837	0.394139	0.637658	LOC109205397	0.505878	9.858203333	root	0.948684564	LOC109205397	GeneID:109205397	GO:0004842,GO:0005886,GO:0009814,GO:0009816,GO:0010200,GO:0016021,GO:0016567,GO:0046872	ubiquitin-protein transferase activity|plasma membrane|defense response, incompatible interaction|defense response to bacterium, incompatible interaction|response to chitin|integral component of membrane|protein ubiquitination|metal ion binding
LOC109205398	0	0	0		0	0	0	LOC109205398	0	0	Leaf	0	#N/A	GeneID:109205398
LOC109205399	0	0	0		0	0	0	LOC109205399	0	0	Leaf	0	#N/A	GeneID:109205399	GO:0000943,GO:0003676,GO:0003964,GO:0004190,GO:0004519,GO:0006310,GO:0015074,GO:0046872	retrotransposon nucleocapsid|nucleic acid binding|RNA-directed DNA polymerase activity|aspartic-type endopeptidase activity|endonuclease activity|DNA recombination|DNA integration|metal ion binding
LOC109205400	0	0	0		0	0	0	LOC109205400	0	0	Leaf	0	#N/A	GeneID:109205400	GO:0005737,GO:0007275,GO:0009734,GO:0040008	cytoplasm|multicellular organism development|auxin-activated signaling pathway|regulation of growth	ko04075	Plant hormone signal transduction
LOC109205401	35.7777	55.0342	25.7245		14.7415	19	21.6041	LOC109205401	18.44853333	38.84546667	root	0.52507886	#N/A	GeneID:109205401	GO:0003924,GO:0005200,GO:0005525,GO:0005737,GO:0005874,GO:0007017	GTPase activity|structural constituent of cytoskeleton|GTP binding|cytoplasm|microtubule|microtubule-based process	ko04540,ko04145	Gap junction|Phagosome
LOC109205403	22.308	8.76172	43.7896		0.302251	0.681367	0.307901	LOC109205403	0.430506333	24.95310667	root	0.982747385	#N/A	GeneID:109205403	GO:0005576,GO:0005618,GO:0006952	extracellular region|cell wall|defense response
LOC109205404	10.1222	10.1208	10.8728		3.31021	3.70781	3.74961	LOC109205404	3.58921	10.37193333	root	0.653949762	#N/A	GeneID:109205404
LOC109205405	12.1874	9.87654	7.61357		1.12415	1.53352	1.75156	LOC109205405	1.469743333	9.892503333	root	0.851428573	#N/A	GeneID:109205405	GO:0000967,GO:0003676,GO:0004534,GO:0005634,GO:0006397,GO:0008270,GO:0010587,GO:0060149,GO:0071035	rRNA 5'-end processing|nucleic acid binding|5'-3' exoribonuclease activity|nucleus|mRNA processing|zinc ion binding|miRNA catabolic process|negative regulation of posttranscriptional gene silencing|nuclear polyadenylation-dependent rRNA catabolic process	ko03008,ko03018	Ribosome biogenesis in eukaryotes|RNA degradation
LOC109205406	37.1516	31.7632	40.0029		18.5465	19.2738	20.8897	LOC109205406	19.57	36.3059	root	0.460969154	#N/A	GeneID:109205406	GO:0003924,GO:0005525,GO:0005773,GO:0005794,GO:0005886,GO:0006886,GO:0006888,GO:0016020,GO:0032482	GTPase activity|GTP binding|vacuole|Golgi apparatus|plasma membrane|intracellular protein transport|ER to Golgi vesicle-mediated transport|membrane|Rab protein signal transduction	ko04152	AMPK signaling pathway
LOC109205408	0	0	0		0	0	0	LOC109205408	0	0	Leaf	0	#N/A	GeneID:109205408
LOC109205410	0.642795	0.477945	1.23168		167.91	130.805	167.604	LOC109205410	155.4396667	0.78414	Leaf	0.994955342	#N/A	GeneID:109205410
LOC109205411	2.23827	4.40604	4.37463		1.10701	1.10152	1.1101	LOC109205411	1.10621	3.67298	root	0.698824932	#N/A	GeneID:109205411
LOC109205412	0	0	0		0	0	0	LOC109205412	0	0	Leaf	0	#N/A	GeneID:109205412
LOC109205413	0	0	0		0	0	0	LOC109205413	0	0	Leaf	0	#N/A	GeneID:109205413
LOC109205414	0	0	0		0	0	0	LOC109205414	0	0	Leaf	0	#N/A	GeneID:109205414
LOC109205415	2.36938	2.84502	2.11228		4.19884	2.63013	3.48951	LOC109205415	3.439493333	2.442226667	Leaf	0.289945806	#N/A	GeneID:109205415
LOC109205416	1.34499	1.75722	1.5129		0	0	0	LOC109205416	0	1.53837	root	1	LOC109205416	GeneID:109205416
LOC109205417	11.7027	10.1415	10.1637		2.42964	2.80852	2.37623	LOC109205417	2.53813	10.6693	root	0.762109042	#N/A	GeneID:109205417	GO:0005739,GO:0005743,GO:0009536,GO:0016021,GO:0022857	mitochondrion|mitochondrial inner membrane|plastid|integral component of membrane|transmembrane transporter activity
LOC109205418	36.0886	32.3101	28.1221		7.45487	8.30798	7.98872	LOC109205418	7.91719	32.1736	root	0.753922781	#N/A	GeneID:109205418	GO:0001077,GO:0003700,GO:0005516,GO:0005634,GO:0006355,GO:0009409,GO:0010150,GO:0042742,GO:0043565,GO:0045944,GO:0050832,GO:0070417,GO:1900367	proximal promoter DNA-binding transcription activator activity, RNA polymerase II-specific|DNA-binding transcription factor activity|calmodulin binding|nucleus|regulation of transcription, DNA-templated|response to cold|leaf senescence|defense response to bacterium|sequence-specific DNA binding|positive regulation of transcription by RNA polymerase II|defense response to fungus|cellular response …
LOC109205419	21.3566	15.9609	15.9682		2.41085	2.26142	2.75435	LOC109205419	2.47554	17.7619	root	0.860626397	LOC109205419	GeneID:109205419
LOC109205420	38.2541	42.3391	30.8399		26.0233	24.5578	26.7511	LOC109205420	25.7774	37.14436667	root	0.306021281	LOC109205420	GeneID:109205420	GO:0005794,GO:0016021,GO:0016413	Golgi apparatus|integral component of membrane|O-acetyltransferase activity
LOC109205421	11.7058	9.54938	14.7477		4.24963	4.27493	4.11208	LOC109205421	4.212213333	12.00096	root	0.649010301	#N/A	GeneID:109205421	GO:0015333,GO:0016021,GO:0035673,GO:1904680	peptide:proton symporter activity|integral component of membrane|oligopeptide transmembrane transporter activity|peptide transmembrane transporter activity
LOC109205422	7.87152	8.03793	9.57481		3.6383	3.52499	3.61107	LOC109205422	3.591453333	8.494753333	root	0.577215112	#N/A	GeneID:109205422	GO:0000139,GO:0004559,GO:0004572,GO:0005768,GO:0005794,GO:0005802,GO:0006013,GO:0006487,GO:0006491,GO:0006517,GO:0016021,GO:0030246,GO:0042538,GO:0046872	Golgi membrane|alpha-mannosidase activity|mannosyl-oligosaccharide 1,3-1,6-alpha-mannosidase activity|endosome|Golgi apparatus|trans-Golgi network|mannose metabolic process|protein N-linked glycosylation|N-glycan processing|protein deglycosylation|integral component of membrane|carbohydrate binding|hyperosmotic salinity response|metal ion binding	ko00510,ko00513	N-Glycan biosynthesis|Various types of N-glycan biosynthesis
LOC109205423	68.4751	63.7413	62.0537		27.074	28.1707	31.3458	LOC109205423	28.8635	64.7567	root	0.554277781	#N/A	GeneID:109205423	GO:0000139,GO:0005198,GO:0005635,GO:0005643,GO:0005654,GO:0005730,GO:0005783,GO:0015031,GO:0030127,GO:0030433,GO:0031080,GO:0031081,GO:0042802,GO:0043547,GO:0045893,GO:0051028,GO:0061700,GO:0090110,GO:0090114,GO:1904263	Golgi membrane|structural molecule activity|nuclear envelope|nuclear pore|nucleoplasm|nucleolus|endoplasmic reticulum|protein transport|COPII vesicle coat|ubiquitin-dependent ERAD pathway|nuclear pore outer ring|nuclear pore distribution|identical protein binding|positive regulation of GTPase activity|positive regulation of transcription, DNA-templated|mRNA transport|GATOR2 complex|cargo loading …	ko04141,ko03013,ko04150	Protein processing in endoplasmic reticulum|RNA transport|mTOR signaling pathway
LOC109205424	2.92883	4.18677	5.36437		4.62953	3.38692	4.11192	LOC109205424	4.04279	4.15999	root	0.028173145	#N/A	GeneID:109205424	GO:0000122,GO:0000981,GO:0001077,GO:0001078,GO:0003677,GO:0003700,GO:0005634,GO:0005737,GO:0007049,GO:0008134,GO:0043565,GO:0045944,GO:0051726,GO:0090575	negative regulation of transcription by RNA polymerase II|DNA-binding transcription factor activity, RNA polymerase II-specific|proximal promoter DNA-binding transcription activator activity, RNA polymerase II-specific|proximal promoter DNA-binding transcription repressor activity, RNA polymerase II-specific|DNA binding|DNA-binding transcription factor activity|nucleus|cytoplasm|cell cycle|transc…
LOC109205425	206.874	159.705	114.215		51.5205	54.8944	59.32	LOC109205425	55.24496667	160.2646667	root	0.655289168	#N/A	GeneID:109205425
LOC109205426	0	0	0		0	0	0	LOC109205426	0	0	Leaf	0	#N/A	GeneID:109205426	GO:0005739	mitochondrion
LOC109205427	100.562	70.0475	54.7361		1.00359	0.703938	0.71952	LOC109205427	0.809016	75.1152	root	0.989229663	#N/A	GeneID:109205427	GO:0048046	apoplast
LOC109205429	22.812	25.7227	23.6378		60.5594	56.1287	58.2825	LOC109205429	58.32353333	24.0575	Leaf	0.587516417	#N/A	GeneID:109205429
LOC109205430	0	0	0		0	0	0	LOC109205430	0	0	Leaf	0	#N/A	GeneID:109205430
LOC109205431	0	0	0.0441823		0	0	0	LOC109205431	0	0.014727433	root	1	#N/A	GeneID:109205431
LOC109205433	3.13288	3.89949	3.45359		1.64246	1.34386	1.23027	LOC109205433	1.40553	3.49532	root	0.597882311	#N/A	GeneID:109205433
LOC109205434	0	0	0		0	0	0	LOC109205434	0	0	Leaf	0	#N/A	GeneID:109205434
LOC109205435	0	0	0		0	0	0	LOC109205435	0	0	Leaf	0	#N/A	GeneID:109205435	GO:0000943,GO:0003676,GO:0003964,GO:0004190,GO:0004519,GO:0008270,GO:0015074	retrotransposon nucleocapsid|nucleic acid binding|RNA-directed DNA polymerase activity|aspartic-type endopeptidase activity|endonuclease activity|zinc ion binding|DNA integration
LOC109205436	30.8564	36.4807	38.2761		1.6158	3.02013	2.73235	LOC109205436	2.456093333	35.2044	root	0.930233342	LOC109205436	GeneID:109205436
LOC109205437	0.433927	0.448382	0.475308		0	0	0	LOC109205437	0	0.452539	root	1	#N/A	GeneID:109205437	GO:0005524,GO:0005737,GO:0009626,GO:0016020,GO:0043531	ATP binding|cytoplasm|plant-type hypersensitive response|membrane|ADP binding
LOC109205438	0.115729	0.308604	0.315756		0.0603849	0.0595146	0.0763092	LOC109205438	0.0654029	0.246696333	root	0.734884993	LOC109205438	GeneID:109205438	GO:0003677,GO:0003700,GO:0005634,GO:0006355,GO:0046983	DNA binding|DNA-binding transcription factor activity|nucleus|regulation of transcription, DNA-templated|protein dimerization activity
LOC109205440	0	0	0		0	0	0	LOC109205440	0	0	Leaf	0	#N/A	GeneID:109205440
LOC109205441	5.18705	6.74933	3.11584		4.98074	4.09018	4.71374	LOC109205441	4.594886667	5.017406667	root	0.084210834	LOC109205441	GeneID:109205441	GO:0003700,GO:0005634,GO:0006952,GO:0010150,GO:0010200,GO:0043565,GO:0044212	DNA-binding transcription factor activity|nucleus|defense response|leaf senescence|response to chitin|sequence-specific DNA binding|transcription regulatory region DNA binding
LOC109205442	0.0314881	0	0.0335411		0	0	0	LOC109205442	0	0.0216764	root	1	#N/A	GeneID:109205442	GO:0005634,GO:0005737	nucleus|cytoplasm
LOC109205445	6.95496	9.27958	10.1132		0.415781	0.484393	0.367632	LOC109205445	0.422602	8.78258	root	0.951881793	LOC109205445	GeneID:109205445	GO:0003950,GO:0005634,GO:0007275	NAD+ ADP-ribosyltransferase activity|nucleus|multicellular organism development
LOC109205446	0.0397359	0.096096	0.0140625		0	0	0	LOC109205446	0	0.0499648	root	1	#N/A	GeneID:109205446	GO:0003677,GO:0003700,GO:0005634,GO:0006355,GO:0009909,GO:0010200,GO:0019900,GO:0042803,GO:0043565,GO:0046621,GO:0048441,GO:0048442,GO:0048498,GO:0090428	DNA binding|DNA-binding transcription factor activity|nucleus|regulation of transcription, DNA-templated|regulation of flower development|response to chitin|kinase binding|protein homodimerization activity|sequence-specific DNA binding|negative regulation of organ growth|petal development|sepal development|establishment of petal orientation|perianth development
LOC109205447	0	0	0		0.762771	0.0839355	0.25955	LOC109205447	0.368752167	0	Leaf	1	#N/A	GeneID:109205447	GO:0004497,GO:0005506,GO:0016021,GO:0016705,GO:0020037	monooxygenase activity|iron ion binding|integral component of membrane|oxidoreductase activity, acting on paired donors, with incorporation or reduction of molecular oxygen|heme binding
LOC109205448	12.626	10.4433	14.1831		4.02462	4.1317	4.81716	LOC109205448	4.324493333	12.41746667	root	0.651741096	#N/A	GeneID:109205448	GO:0005634,GO:0006261,GO:0007059	nucleus|DNA-dependent DNA replication|chromosome segregation
LOC109205449	1.3633	2.60731	1.9609		40.6014	36.4528	38.1049	LOC109205449	38.38636667	1.97717	Leaf	0.948492911	#N/A	GeneID:109205449
LOC109205450	6.11084	8.51116	8.11257		3.23956	2.71773	2.27349	LOC109205450	2.743593333	7.57819	root	0.637961923	#N/A	GeneID:109205450
LOC109205451	5.02936	5.48346	4.55231		6.27463	5.5614	5.20031	LOC109205451	5.67878	5.02171	Leaf	0.11570619	#N/A	GeneID:109205451	GO:0003677,GO:0046872	DNA binding|metal ion binding
LOC109205452	181.252	168.153	167.423		58.0519	64.9311	64.4131	LOC109205452	62.46536667	172.276	root	0.637411092	#N/A	GeneID:109205452	GO:0005750,GO:0006122	mitochondrial respiratory chain complex III|mitochondrial electron transport, ubiquinol to cytochrome c	ko00190	Oxidative phosphorylation
LOC109205453	0	0	0		0	0	0	LOC109205453	0	0	Leaf	0	#N/A	GeneID:109205453	GO:0003676,GO:0004523,GO:0046872	nucleic acid binding|RNA-DNA hybrid ribonuclease activity|metal ion binding
LOC109205454	0	0	0		0	0	0	LOC109205454	0	0	Leaf	0	#N/A	GeneID:109205454
LOC109205457	10.4436	12.6844	10.4475		4.22166	3.99951	5.20746	LOC109205457	4.47621	11.19183333	root	0.60004676	#N/A	GeneID:109205457
LOC109205458	16.3651	14.8057	28.7284		45.0147	45.2533	40.0088	LOC109205458	43.4256	19.9664	Leaf	0.54021591	#N/A	GeneID:109205458	GO:0003839,GO:0005737,GO:0005829,GO:0006751	gamma-glutamylcyclotransferase activity|cytoplasm|cytosol|glutathione catabolic process
LOC109205459	0	0	0		0	0	0	LOC109205459	0	0	Leaf	0	#N/A	GeneID:109205459	GO:0003676,GO:0004523,GO:0046872	nucleic acid binding|RNA-DNA hybrid ribonuclease activity|metal ion binding
LOC109205460	0	0	0		0	0	0	LOC109205460	0	0	Leaf	0	#N/A	GeneID:109205460
LOC109205461	0.218116	0.271678	0.139045		0.202804	0.270334	0.618332	LOC109205461	0.363823333	0.209613	Leaf	0.423860481	LOC109205461	GeneID:109205461
LOC109205462	0.871198	0.91398	0.252644		0	0.0786654	0.0487674	LOC109205462	0.0424776	0.679274	root	0.937466177	#N/A	GeneID:109205462	GO:0003677,GO:0003700,GO:0005634,GO:0006355	DNA binding|DNA-binding transcription factor activity|nucleus|regulation of transcription, DNA-templated
LOC109205463	27.2777	31.1419	38.5259		8.93481	5.94525	6.05006	LOC109205463	6.976706667	32.31516667	root	0.784104265	#N/A	GeneID:109205463	GO:0004672,GO:0006952,GO:0009506,GO:0046777	protein kinase activity|defense response|plasmodesma|protein autophosphorylation
LOC109205464	0.678104	1.68538	0.690622		0.0307767	0.0227071	0.14797	LOC109205464	0.067151267	1.018035333	root	0.934038373	#N/A	GeneID:109205464
LOC109205465	0.0878721	0.255192	0.114582		0.199585	0.220077	0.143298	LOC109205465	0.187653333	0.1525487	Leaf	0.187071727	#N/A	GeneID:109205465
LOC109205466	19.2321	29.6768	15.518		4.52158	4.51628	5.2726	LOC109205466	4.770153333	21.47563333	root	0.777880668	#N/A	GeneID:109205466	GO:0005975,GO:0008422,GO:0009809,GO:0047782,GO:0102483	carbohydrate metabolic process|beta-glucosidase activity|lignin biosynthetic process|coniferin beta-glucosidase activity|scopolin beta-glucosidase activity	ko00940,ko00460,ko00500	Phenylpropanoid biosynthesis|Cyanoamino acid metabolism|Starch and sucrose metabolism
LOC109205467	0.256292	0	0		0.541347	0.358351	0.383541	LOC109205467	0.427746333	0.085430667	Leaf	0.800277266	#N/A	GeneID:109205467	GO:0005886,GO:0009705,GO:0015112,GO:0015706,GO:0016021,GO:0042128,GO:0071249	plasma membrane|plant-type vacuole membrane|nitrate transmembrane transporter activity|nitrate transport|integral component of membrane|nitrate assimilation|cellular response to nitrate	ko00910	Nitrogen metabolism
LOC109205468	0	0	0		0	0	0	LOC109205468	0	0	Leaf	0	#N/A	GeneID:109205468
LOC109205469	33.4869	56.6645	14.3401		0	0	0	LOC109205469	0	34.8305	root	1	#N/A	GeneID:109205469	GO:0004601,GO:0005576,GO:0006979,GO:0009505,GO:0009506,GO:0020037,GO:0042744,GO:0046872	peroxidase activity|extracellular region|response to oxidative stress|plant-type cell wall|plasmodesma|heme binding|hydrogen peroxide catabolic process|metal ion binding	ko00940	Phenylpropanoid biosynthesis
LOC109205470	0.224592	0.570968	0.493696		0.119389	0.023467	0.121287	LOC109205470	0.088047667	0.429752	root	0.79511982	#N/A	GeneID:109205470	GO:0005886,GO:0030001,GO:0046914,GO:0046916	plasma membrane|metal ion transport|transition metal ion binding|cellular transition metal ion homeostasis
LOC109205471	0	0	0		0	0	0	LOC109205471	0	0	Leaf	0	#N/A	GeneID:109205471
LOC109205472	2.15115	2.64437	3.27402		1.93898	1.8445	1.54195	LOC109205472	1.775143333	2.689846667	root	0.340057798	#N/A	GeneID:109205472	GO:0001522,GO:0003723,GO:0009507,GO:0009982	pseudouridine synthesis|RNA binding|chloroplast|pseudouridine synthase activity
LOC109205473	14.2064	17.0364	13.0695		0	0.0718981	0.591915	LOC109205473	0.221271033	14.77076667	root	0.985019665	#N/A	GeneID:109205473	GO:0005634,GO:0005829,GO:0010089	nucleus|cytosol|xylem development
LOC109205474	0	0.11291	0.0385689		0.0799588	0.139309	0.41683	LOC109205474	0.2120326	0.050492967	Leaf	0.761862247	#N/A	GeneID:109205474
LOC109205475	2.31692	6.46609	2.5777		8.18685	5.58616	6.68432	LOC109205475	6.81911	3.786903333	Leaf	0.444663111	#N/A	GeneID:109205475	GO:0003723,GO:0005634,GO:0006396,GO:0009299,GO:0048367,GO:0048467,GO:0048577,GO:0048579	RNA binding|nucleus|RNA processing|mRNA transcription|shoot system development|gynoecium development|negative regulation of short-day photoperiodism, flowering|negative regulation of long-day photoperiodism, flowering
LOC109205476	0.795432	0.852512	1.79969		0.0361784	0.0359154	0.0245461	LOC109205476	0.0322133	1.149211333	root	0.971969211	#N/A	GeneID:109205476	GO:0004451,GO:0006097,GO:0006099,GO:0009514,GO:0046872	isocitrate lyase activity|glyoxylate cycle|tricarboxylic acid cycle|glyoxysome|metal ion binding	ko01200,ko00630	Carbon metabolism|Glyoxylate and dicarboxylate metabolism
LOC109205477	18.9909	16.4431	18.4448		2.71199	2.65417	2.6086	LOC109205477	2.658253333	17.9596	root	0.851987052	#N/A	GeneID:109205477	GO:0000813,GO:0043328,GO:0044877	ESCRT I complex|protein transport to vacuole involved in ubiquitin-dependent protein catabolic process via the multivesicular body sorting pathway|protein-containing complex binding	ko04144	Endocytosis
LOC109205479	0	0	0		0	0	0	LOC109205479	0	0	Leaf	0	#N/A	GeneID:109205479	GO:0005524,GO:0009535,GO:0015986,GO:0045261,GO:0046933	ATP binding|chloroplast thylakoid membrane|ATP synthesis coupled proton transport|proton-transporting ATP synthase complex, catalytic core F(1)|proton-transporting ATP synthase activity, rotational mechanism	ko00190,ko00195	Oxidative phosphorylation|Photosynthesis
LOC109205480	0	0.0171131	0.02616		0.449263	0.673385	0.778816	LOC109205480	0.633821333	0.014424367	Leaf	0.977242219	#N/A	GeneID:109205480	GO:0003700,GO:0005634,GO:0008289,GO:0010090,GO:0043565,GO:0048497	DNA-binding transcription factor activity|nucleus|lipid binding|trichome morphogenesis|sequence-specific DNA binding|maintenance of floral organ identity
LOC109205483	0.296387	0.44504	0.158159		2.28973	2.61054	1.64317	LOC109205483	2.181146667	0.299862	Leaf	0.862520937	#N/A	GeneID:109205483
LOC109205485	0	0	0		0	0	0	LOC109205485	0	0	Leaf	0	#N/A	GeneID:109205485
LOC109205488	0	0	0		0	0	0	LOC109205488	0	0	Leaf	0	#N/A	GeneID:109205488
LOC109205489	0	0	0		0	0	0	LOC109205489	0	0	Leaf	0	#N/A	GeneID:109205489
LOC109205490	88.94	70.475	103.047		3.84928	4.09957	4.49484	LOC109205490	4.147896667	87.48733333	root	0.952588603	#N/A	GeneID:109205490	GO:0005452,GO:0005886,GO:0005887,GO:0015301,GO:0046713,GO:0048364,GO:0051453,GO:0080139	inorganic anion exchanger activity|plasma membrane|integral component of plasma membrane|anion:anion antiporter activity|borate transport|root development|regulation of intracellular pH|borate efflux transmembrane transporter activity
LOC109205491	20.3752	20.8231	22.7721		9.94055	11.2258	11.2496	LOC109205491	10.80531667	21.32346667	root	0.493266417	#N/A	GeneID:109205491	GO:0006526,GO:0008777,GO:0046872	arginine biosynthetic process|acetylornithine deacetylase activity|metal ion binding	ko01230,ko00220,ko01210	Biosynthesis of amino acids|Arginine biosynthesis|2-Oxocarboxylic acid metabolism
LOC109205493	20.3499	14.2359	15.2733		30.463	27.7972	30.5305	LOC109205493	29.5969	16.6197	Leaf	0.438464839	LOC109205493	GeneID:109205493	GO:0003677,GO:0003700,GO:0005634,GO:0009269,GO:0009611,GO:0009737,GO:0009738,GO:0009753,GO:0009963,GO:0010200,GO:0019900,GO:0043565,GO:0043619,GO:0045893,GO:0046983,GO:0051090,GO:0051289,GO:2000068	DNA binding|DNA-binding transcription factor activity|nucleus|response to desiccation|response to wounding|response to abscisic acid|abscisic acid-activated signaling pathway|response to jasmonic acid|positive regulation of flavonoid biosynthetic process|response to chitin|kinase binding|sequence-specific DNA binding|regulation of transcription from RNA polymerase II promoter in response to oxida…	ko04075	Plant hormone signal transduction
LOC109205494	0	0	0		0	0	0	LOC109205494	0	0	Leaf	0	#N/A	GeneID:109205494
LOC109205496	4.61443	5.07665	5.53623		3.82847	3.80454	2.76149	LOC109205496	3.464833333	5.07577	root	0.31737779	#N/A	GeneID:109205496
LOC109205497	0.79506	0.726516	0.862541		0.0854264	0.183718	0.199675	LOC109205497	0.156273133	0.794705667	root	0.803357218	#N/A	GeneID:109205497
LOC109205498	212.41	457.521	323.193		318.544	236.15	300.946	LOC109205498	285.2133333	331.0413333	root	0.138435885	#N/A	GeneID:109205498	GO:0000326,GO:0005618,GO:0005773,GO:0005774,GO:0005794,GO:0005886,GO:0006833,GO:0009505,GO:0009506,GO:0009507,GO:0009705,GO:0009941,GO:0015200,GO:0015250,GO:0016021,GO:0042802,GO:0042807	protein storage vacuole|cell wall|vacuole|vacuolar membrane|Golgi apparatus|plasma membrane|water transport|plant-type cell wall|plasmodesma|chloroplast|plant-type vacuole membrane|chloroplast envelope|methylammonium transmembrane transporter activity|water channel activity|integral component of membrane|identical protein binding|central vacuole
LOC109205499	5.38892	6.39766	6.24793		9.85826	10.797	10.4829	LOC109205499	10.37938667	6.011503333	Leaf	0.420822875	#N/A	GeneID:109205499
LOC109205501	0	0	0		0	0	0	LOC109205501	0	0	Leaf	0	#N/A	GeneID:109205501	GO:0000943,GO:0003676,GO:0003964,GO:0004190,GO:0004519,GO:0006310,GO:0015074,GO:0046872	retrotransposon nucleocapsid|nucleic acid binding|RNA-directed DNA polymerase activity|aspartic-type endopeptidase activity|endonuclease activity|DNA recombination|DNA integration|metal ion binding
LOC109205502	0	0	0		0	0	0	LOC109205502	0	0	Leaf	0	#N/A	GeneID:109205502
LOC109205504	0	0.0408963	0.311635		0	0	0	LOC109205504	0	0.117510433	root	1	LOC109205504	GeneID:109205504	GO:0000027,GO:0002181,GO:0003735,GO:0022625,GO:0070180	ribosomal large subunit assembly|cytoplasmic translation|structural constituent of ribosome|cytosolic large ribosomal subunit|large ribosomal subunit rRNA binding	ko03010	Ribosome
LOC109205505	13.3067	8.19357	3.33688		89.8537	89.7543	80.7659	LOC109205505	86.7913	8.27905	Leaf	0.904609679	LOC109205505	GeneID:109205505
LOC109205506	0.406802	1.22541	0.410526		0.10765	0.0533366	0.150208	LOC109205506	0.103731533	0.680912667	root	0.847658095	LOC109205506	GeneID:109205506	GO:0000278,GO:0003688,GO:0005634,GO:0006270,GO:0033314,GO:0051301	mitotic cell cycle|DNA replication origin binding|nucleus|DNA replication initiation|mitotic DNA replication checkpoint|cell division	ko04113,ko04111,ko04110	Meiosis - yeast|Cell cycle - yeast|Cell cycle
LOC109205508	20.7442	13.5052	11.8689		4.4491	3.94215	3.17197	LOC109205508	3.854406667	15.37276667	root	0.749270463	#N/A	GeneID:109205508
LOC109205509	10.6089	8.37527	8.8787		3.78446	3.46928	3.56883	LOC109205509	3.607523333	9.287623333	root	0.611577343	#N/A	GeneID:109205509	GO:0004637,GO:0005524,GO:0006189,GO:0009113,GO:0009507,GO:0009570,GO:0046872	phosphoribosylamine-glycine ligase activity|ATP binding|'de novo' IMP biosynthetic process|purine nucleobase biosynthetic process|chloroplast|chloroplast stroma|metal ion binding	ko00230	Purine metabolism
LOC109205510	0	0	0		0	0	0	LOC109205510	0	0	Leaf	0	#N/A	GeneID:109205510
LOC109205511	0	0	0		0	0	0	LOC109205511	0	0	Leaf	0	#N/A	GeneID:109205511
LOC109205513	0.0542186	0.187445	0.0950569		0.185668	0.096918	0.411324	LOC109205513	0.231303333	0.112240167	Leaf	0.514749029	#N/A	GeneID:109205513
LOC109205514	1.99037	1.86223	2.4777		753.748	840.763	766.77	LOC109205514	787.0936667	2.1101	Leaf	0.997319125	#N/A	GeneID:109205514	GO:0009507	chloroplast
LOC109205515	2.88162	4.16725	3.80208		1.37726	1.52825	1.35132	LOC109205515	1.418943333	3.616983333	root	0.607699787	#N/A	GeneID:109205515
LOC109205516	0	0	0		0	0	0	LOC109205516	0	0	Leaf	0	#N/A	GeneID:109205516	GO:0000943,GO:0003676,GO:0003964,GO:0004190,GO:0004519,GO:0006310,GO:0015074,GO:0046872	retrotransposon nucleocapsid|nucleic acid binding|RNA-directed DNA polymerase activity|aspartic-type endopeptidase activity|endonuclease activity|DNA recombination|DNA integration|metal ion binding
LOC109205517	0	0	0		0	0	0	LOC109205517	0	0	Leaf	0	#N/A	GeneID:109205517
LOC109205518	0	0.118668	0.0778668		3.70191	3.076	4.74226	LOC109205518	3.840056667	0.0655116	Leaf	0.982939939	#N/A	GeneID:109205518	GO:0003677,GO:0003700,GO:0005634,GO:0008289,GO:0009845,GO:0009913,GO:0043565,GO:0048825	DNA binding|DNA-binding transcription factor activity|nucleus|lipid binding|seed germination|epidermal cell differentiation|sequence-specific DNA binding|cotyledon development
LOC109205519	6.68878	5.8335	7.69167		2.65664	3.95512	3.71721	LOC109205519	3.44299	6.737983333	root	0.489017733	#N/A	GeneID:109205519
LOC109205521	23.4036	30.7019	25.5055		23.5585	25.5645	24.6185	LOC109205521	24.5805	26.537	root	0.073727249	#N/A	GeneID:109205521	GO:0000145,GO:0001927,GO:0005829,GO:0005886,GO:0006893,GO:0009506,GO:0060321,GO:0070062	exocyst|exocyst assembly|cytosol|plasma membrane|Golgi to plasma membrane transport|plasmodesma|acceptance of pollen|extracellular exosome	ko04014	Ras signaling pathway
LOC109205522	1.56997	5.08691	3.93605		183.127	179.163	210.399	LOC109205522	190.8963333	3.530976667	Leaf	0.981503172	LOC109205522	GeneID:109205522	GO:0005737,GO:0005975,GO:0042132,GO:0046872	cytoplasm|carbohydrate metabolic process|fructose 1,6-bisphosphate 1-phosphatase activity|metal ion binding	ko00710,ko00680,ko01200,ko04152,ko00030,ko00051,ko00010	Carbon fixation in photosynthetic organisms|Methane metabolism|Carbon metabolism|AMPK signaling pathway|Pentose phosphate pathway|Fructose and mannose metabolism|Glycolysis / Gluconeogenesis
LOC109205523	16.0758	16.0088	14.7728		9.30207	8.86165	9.21277	LOC109205523	9.125496667	15.61913333	root	0.415748846	#N/A	GeneID:109205523
LOC109205524	9.01003	7.94468	9.82379		4.32922	3.72264	5.27704	LOC109205524	4.442966667	8.926166667	root	0.502253674	#N/A	GeneID:109205524	GO:0000079,GO:0000112,GO:0005634,GO:0005675,GO:0005829,GO:0006289,GO:0006357,GO:0006367,GO:0008270,GO:0016251,GO:0061575,GO:0061630,GO:0070647,GO:0070985	regulation of cyclin-dependent protein serine/threonine kinase activity|nucleotide-excision repair factor 3 complex|nucleus|transcription factor TFIIH holo complex|cytosol|nucleotide-excision repair|regulation of transcription by RNA polymerase II|transcription initiation from RNA polymerase II promoter|zinc ion binding|RNA polymerase II general transcription initiation factor activity|cyclin-dep…	ko03022,ko03420	Basal transcription factors|Nucleotide excision repair
LOC109205526	35.3292	61.1346	34.4678		1.3108	2.76143	4.43195	LOC109205526	2.834726667	43.64386667	root	0.935048682	LOC109205526	GeneID:109205526	GO:0000786,GO:0003677,GO:0005634,GO:0046982	nucleosome|DNA binding|nucleus|protein heterodimerization activity
LOC109205527	30.8934	56.1716	30.5411		2.16521	3.86661	5.84224	LOC109205527	3.95802	39.20203333	root	0.899035339	LOC109205527	GeneID:109205527	GO:0000786,GO:0003677,GO:0005634,GO:0046982	nucleosome|DNA binding|nucleus|protein heterodimerization activity
LOC109205528	2.00222	2.50861	2.12914		2.98496	2.76698	2.45973	LOC109205528	2.737223333	2.213323333	Leaf	0.191398339	#N/A	GeneID:109205528	GO:0000373,GO:0003723,GO:0006397,GO:0009507,GO:0015979	Group II intron splicing|RNA binding|mRNA processing|chloroplast|photosynthesis
LOC109205529	77.0791	83.243	59.4672		21.964	18.1214	19.1118	LOC109205529	19.7324	73.2631	root	0.730663868	LOC109205529	GeneID:109205529
LOC109205531	0	0	0		0	0	0	LOC109205531	0	0	Leaf	0	#N/A	GeneID:109205531
LOC109205532	0.0541773	0.0278633	0.143422		2802.97	2828.45	2543.29	LOC109205532	2724.903333	0.0751542	Leaf	0.999972419	#N/A	GeneID:109205532	GO:0009416,GO:0009522,GO:0009523,GO:0009535,GO:0009768,GO:0009941,GO:0010287,GO:0016021,GO:0016168,GO:0018298,GO:0046872	response to light stimulus|photosystem I|photosystem II|chloroplast thylakoid membrane|photosynthesis, light harvesting in photosystem I|chloroplast envelope|plastoglobule|integral component of membrane|chlorophyll binding|protein-chromophore linkage|metal ion binding	ko00196	Photosynthesis - antenna proteins
LOC109205533	5.38462	6.94205	7.85085		4.07902	3.44525	3.53853	LOC109205533	3.6876	6.72584	root	0.451726476	#N/A	GeneID:109205533
LOC109205534	0	0	0		0	0	0	LOC109205534	0	0	Leaf	0	#N/A	GeneID:109205534	GO:0000943,GO:0003676,GO:0003964,GO:0004190,GO:0004519,GO:0006310,GO:0015074,GO:0046872	retrotransposon nucleocapsid|nucleic acid binding|RNA-directed DNA polymerase activity|aspartic-type endopeptidase activity|endonuclease activity|DNA recombination|DNA integration|metal ion binding
LOC109205535	0.0993379	0.330684	0.106643		0.055587	0.0366714	0.150457	LOC109205535	0.080905133	0.1788883	root	0.547733793	#N/A	GeneID:109205535	GO:0000776,GO:0000777,GO:0005819,GO:0007059,GO:0007094,GO:0009524,GO:0033597,GO:0043130,GO:0051301,GO:0051321,GO:0080008,GO:1990298	kinetochore|condensed chromosome kinetochore|spindle|chromosome segregation|mitotic spindle assembly checkpoint|phragmoplast|mitotic checkpoint complex|ubiquitin binding|cell division|meiotic cell cycle|Cul4-RING E3 ubiquitin ligase complex|bub1-bub3 complex	ko04111,ko04110	Cell cycle - yeast|Cell cycle
LOC109205536	1.67328	1.55152	0.997536		11.4956	13.4781	12.2886	LOC109205536	12.42076667	1.407445333	Leaf	0.886686114	#N/A	GeneID:109205536
LOC109205537	1.88804	14.8812	4.37233		0.595109	0.429877	0.311106	LOC109205537	0.445364	7.04719	root	0.936802612	#N/A	GeneID:109205537	GO:0005737,GO:0005874,GO:0007010,GO:0008017,GO:0009832,GO:0010051,GO:0071555	cytoplasm|microtubule|cytoskeleton organization|microtubule binding|plant-type cell wall biogenesis|xylem and phloem pattern formation|cell wall organization
LOC109205538	1.86082	1.17213	1.19386		0.600399	0.704934	0.45687	LOC109205538	0.587401	1.408936667	root	0.583089138	#N/A	GeneID:109205538
LOC109205539	0.0892199	0.186854	0.206716		0.738616	0.961915	1.90745	LOC109205539	1.202660333	0.160929967	Leaf	0.866188347	LOC109205539	GeneID:109205539	GO:0005887,GO:0008219,GO:0009416,GO:0009615,GO:0009617,GO:0009751,GO:0009816,GO:0016020,GO:0016567,GO:0030176,GO:0050826,GO:0071446,GO:1900150,GO:1900426,GO:1902290,GO:2000031	integral component of plasma membrane|cell death|response to light stimulus|response to virus|response to bacterium|response to salicylic acid|defense response to bacterium, incompatible interaction|membrane|protein ubiquitination|integral component of endoplasmic reticulum membrane|response to freezing|cellular response to salicylic acid stimulus|regulation of defense response to fungus|positive…
LOC109205540	0.358945	0.332517	1.42826		0.188245	0.386929	0.446909	LOC109205540	0.340694333	0.706574	root	0.517822149	#N/A	GeneID:109205540	GO:0008194,GO:0043231,GO:0080043,GO:0080044	UDP-glycosyltransferase activity|intracellular membrane-bounded organelle|quercetin 3-O-glucosyltransferase activity|quercetin 7-O-glucosyltransferase activity
LOC109205541	0.583783	0.342219	0.305125		0.0163156	0	0.0164138	LOC109205541	0.0109098	0.410375667	root	0.97341509	LOC109205541	GeneID:109205541	GO:0008194,GO:0043231,GO:0080043,GO:0080044	UDP-glycosyltransferase activity|intracellular membrane-bounded organelle|quercetin 3-O-glucosyltransferase activity|quercetin 7-O-glucosyltransferase activity
LOC109205542	0	0	0		0	0.0462748	0	LOC109205542	0.015424933	0	Leaf	1	#N/A	GeneID:109205542
LOC109205544	0	0.0630868	0.080076		0.247592	0.113762	0.155992	LOC109205544	0.172448667	0.047720933	Leaf	0.723274561	#N/A	GeneID:109205544
LOC109205545	0.242339	0.329365	0.138433		0.171459	0.126787	0.0650788	LOC109205545	0.121108267	0.236712333	root	0.48837365	#N/A	GeneID:109205545
LOC109205547	0.0260959	0.0274798	0		0.274684	0.229213	0.23631	LOC109205547	0.246735667	0.017858567	Leaf	0.927620651	#N/A	GeneID:109205547	GO:0005216,GO:0005774,GO:0005887,GO:0009705,GO:0010029,GO:0010119,GO:0022841,GO:0030007,GO:0046872,GO:0051260,GO:0071805	ion channel activity|vacuolar membrane|integral component of plasma membrane|plant-type vacuole membrane|regulation of seed germination|regulation of stomatal movement|potassium ion leak channel activity|cellular potassium ion homeostasis|metal ion binding|protein homooligomerization|potassium ion transmembrane transport
LOC109205549	1.23647	3.16327	1.73967		4.23355	4.01219	3.97532	LOC109205549	4.073686667	2.04647	Leaf	0.497636866	#N/A	GeneID:109205549	GO:0000139,GO:0005227,GO:0005794,GO:0005886,GO:0009506,GO:0016021	Golgi membrane|calcium activated cation channel activity|Golgi apparatus|plasma membrane|plasmodesma|integral component of membrane
LOC109205551	0	0	0		0.303789	0.610675	0.562418	LOC109205551	0.492294	0	Leaf	1	#N/A	GeneID:109205551	GO:0003852,GO:0009098	2-isopropylmalate synthase activity|leucine biosynthetic process	ko01230,ko00620,ko00290,ko01210	Biosynthesis of amino acids|Pyruvate metabolism|Valine, leucine and isoleucine biosynthesis|2-Oxocarboxylic acid metabolism
LOC109205553	11.1581	14.332	5.82417		4.84259	6.93491	7.4809	LOC109205553	6.419466667	10.43809	root	0.384996042	#N/A	GeneID:109205553	GO:0004497,GO:0005506,GO:0016021,GO:0016705,GO:0020037	monooxygenase activity|iron ion binding|integral component of membrane|oxidoreductase activity, acting on paired donors, with incorporation or reduction of molecular oxygen|heme binding
LOC109205554	3.87422	5.69453	6.4633		31.3261	32.2411	32.1253	LOC109205554	31.8975	5.344016667	Leaf	0.832462837	#N/A	GeneID:109205554	GO:0009507,GO:0010189,GO:0010276,GO:0016021,GO:0031969	chloroplast|vitamin E biosynthetic process|phytol kinase activity|integral component of membrane|chloroplast membrane
LOC109205555	0.126743	0.367749	2.137		0.393819	0.597623	0.399612	LOC109205555	0.463684667	0.877164	root	0.471382014	#N/A	GeneID:109205555
LOC109205556	0	0	0		0	0	0	LOC109205556	0	0	Leaf	0	#N/A	GeneID:109205556	GO:0003676,GO:0004523,GO:0046872	nucleic acid binding|RNA-DNA hybrid ribonuclease activity|metal ion binding
LOC109205557	32.8699	26.1266	34.0825		57.581	61.1938	55.2528	LOC109205557	58.0092	31.02633333	Leaf	0.465148057	#N/A	GeneID:109205557	GO:0005634,GO:0005829	nucleus|cytosol
LOC109205560	30.4694	24.0681	52.7056		0.716327	1.05994	1.62107	LOC109205560	1.132445667	35.7477	root	0.96832116	LOC109205560	GeneID:109205560	GO:0005737,GO:0005783,GO:0005789,GO:0009658,GO:0010274,GO:0016020,GO:0032541	cytoplasm|endoplasmic reticulum|endoplasmic reticulum membrane|chloroplast organization|hydrotropism|membrane|cortical endoplasmic reticulum
LOC109205561	6.50185	6.27695	7.48316		3.91208	3.41891	3.25125	LOC109205561	3.527413333	6.753986667	root	0.477728709	#N/A	GeneID:109205561
LOC109205562	6.91014	11.2821	10.2749		13.8469	11.5781	12.7524	LOC109205562	12.7258	9.489046667	Leaf	0.254345765	#N/A	GeneID:109205562	GO:0004674,GO:0004693,GO:0005524,GO:0005634,GO:0005737,GO:0010468,GO:0035556	protein serine/threonine kinase activity|cyclin-dependent protein serine/threonine kinase activity|ATP binding|nucleus|cytoplasm|regulation of gene expression|intracellular signal transduction
LOC109205563	0.586603	0.922788	0.870023		1.88047	3.04884	2.95972	LOC109205563	2.629676667	0.793138	Leaf	0.698389536	LOC109205563	GeneID:109205563
LOC109205564	16.4458	15.2111	21.454		1.86235	2.40777	1.74082	LOC109205564	2.003646667	17.70363333	root	0.886822856	#N/A	GeneID:109205564
LOC109205565	0.344542	2.11853	9.41339		0.499625	0.52771	0.374883	LOC109205565	0.467406	3.958820667	root	0.88193302	LOC109205565	GeneID:109205565	GO:0006486,GO:0009690,GO:0016758,GO:0050404	protein glycosylation|cytokinin metabolic process|transferase activity, transferring hexosyl groups|zeatin O-beta-D-xylosyltransferase activity	ko00908	Zeatin biosynthesis
LOC109205566	18.8727	19.4423	21.1424		21.3629	19.3582	18.8381	LOC109205566	19.85306667	19.81913333	Leaf	0.001709224	#N/A	GeneID:109205566	GO:0005634,GO:0005737,GO:0006355,GO:0017025,GO:0046872,GO:0070897	nucleus|cytoplasm|regulation of transcription, DNA-templated|TBP-class protein binding|metal ion binding|transcription preinitiation complex assembly	ko03022	Basal transcription factors
LOC109205567	4.87254	5.55927	4.05448		1.33185	1.44942	1.63475	LOC109205567	1.472006667	4.828763333	root	0.695158664	LOC109205567	GeneID:109205567
LOC109205568	41.0256	51.2522	45.0467		14.5278	16.5494	14.0626	LOC109205568	15.0466	45.77483333	root	0.671290993	#N/A	GeneID:109205568	GO:0003872,GO:0005524,GO:0005737,GO:0046872,GO:0047334	6-phosphofructokinase activity|ATP binding|cytoplasm|metal ion binding|diphosphate-fructose-6-phosphate 1-phosphotransferase activity	ko00030,ko00051,ko00010	Pentose phosphate pathway|Fructose and mannose metabolism|Glycolysis / Gluconeogenesis
LOC109205569	1.28806	7.1263	2.91641		1.97063	2.13891	2.04154	LOC109205569	2.05036	3.776923333	root	0.457134864	#N/A	GeneID:109205569	GO:0000943,GO:0003723,GO:0003887,GO:0003964,GO:0004540,GO:0008233,GO:0032197	retrotransposon nucleocapsid|RNA binding|DNA-directed DNA polymerase activity|RNA-directed DNA polymerase activity|ribonuclease activity|peptidase activity|transposition, RNA-mediated
LOC109205570	0.0180428	0.262851	0.383359		0.0219988	0	0.02249	LOC109205570	0.0148296	0.2214176	root	0.933024294	#N/A	GeneID:109205570	GO:0009641,GO:0009733,GO:0009741,GO:0010202,GO:0051510,GO:0060560	shade avoidance|response to auxin|response to brassinosteroid|response to low fluence red light stimulus|regulation of unidimensional cell growth|developmental growth involved in morphogenesis	ko04075	Plant hormone signal transduction
LOC109205571	86.3913	69.1572	32.5253		0.233325	0.133702	0.203801	LOC109205571	0.190276	62.69126667	root	0.996964872	LOC109205571	GeneID:109205571	GO:0004857,GO:0009641,GO:0043086,GO:0048046	enzyme inhibitor activity|shade avoidance|negative regulation of catalytic activity|apoplast
LOC109205572	12.4177	12.4263	13.2531		3.72226	3.98662	3.95691	LOC109205572	3.888596667	12.69903333	root	0.693787979	#N/A	GeneID:109205572	GO:0003700,GO:0005634,GO:0005730,GO:0006355,GO:0009723,GO:0042803,GO:0043565	DNA-binding transcription factor activity|nucleus|nucleolus|regulation of transcription, DNA-templated|response to ethylene|protein homodimerization activity|sequence-specific DNA binding
LOC109205573	4.04363	4.49478	4.30657		0.825382	0.962587	1.06355	LOC109205573	0.950506333	4.28166	root	0.778005182	#N/A	GeneID:109205573	GO:0003677,GO:0003700,GO:0005634,GO:0005654,GO:0005737,GO:0043621,GO:0048471	DNA binding|DNA-binding transcription factor activity|nucleus|nucleoplasm|cytoplasm|protein self-association|perinuclear region of cytoplasm
LOC109205574	0	0	0		50.4952	47.9388	52.1458	LOC109205574	50.19326667	0	Leaf	1	#N/A	GeneID:109205574	GO:0005509,GO:0009507,GO:0009535,GO:0009543,GO:0009579,GO:0009654,GO:0015979,GO:0019898,GO:0031977	calcium ion binding|chloroplast|chloroplast thylakoid membrane|chloroplast thylakoid lumen|thylakoid|photosystem II oxygen evolving complex|photosynthesis|extrinsic component of membrane|thylakoid lumen
LOC109205575	8.45983	10.0692	11.7249		4.49762	4.59982	5.20988	LOC109205575	4.769106667	10.08464333	root	0.527092183	#N/A	GeneID:109205575	GO:0005634,GO:0005829,GO:0005875,GO:0005886,GO:0009737,GO:0009941	nucleus|cytosol|microtubule associated complex|plasma membrane|response to abscisic acid|chloroplast envelope
LOC109205576	23.2294	23.9378	22.5955		6.67458	5.57266	7.23307	LOC109205576	6.493436667	23.25423333	root	0.720763244	#N/A	GeneID:109205576
LOC109205577	7.64562	8.31314	6.89822		2.94818	2.87062	2.94077	LOC109205577	2.919856667	7.618993333	root	0.616766082	#N/A	GeneID:109205577
LOC109205579	43.8579	41.2621	39.0212		31.226	27.5998	30.9611	LOC109205579	29.92896667	41.3804	root	0.276735685	#N/A	GeneID:109205579	GO:0005737,GO:0005829,GO:0006662,GO:0008047,GO:0009507,GO:0009570,GO:0015035,GO:0016671,GO:0043085,GO:0045454,GO:0047134	cytoplasm|cytosol|glycerol ether metabolic process|enzyme activator activity|chloroplast|chloroplast stroma|protein disulfide oxidoreductase activity|oxidoreductase activity, acting on a sulfur group of donors, disulfide as acceptor|positive regulation of catalytic activity|cell redox homeostasis|protein-disulfide reductase activity
LOC109205580	11.6807	13.1264	12.0795		5.0884	5.363	5.43249	LOC109205580	5.29463	12.29553333	root	0.569385902	#N/A	GeneID:109205580
LOC109205581	7.7623	10.544	10.4685		5.70541	5.75018	5.71491	LOC109205581	5.7235	9.5916	root	0.403279953	#N/A	GeneID:109205581
LOC109205582	0	0	0		0	0	0	LOC109205582	0	0	Leaf	0	#N/A	GeneID:109205582
LOC109205585	16.0758	15.4701	16.0458		7.25988	7.54946	7.37423	LOC109205585	7.394523333	15.8639	root	0.533877336	#N/A	GeneID:109205585
LOC109205587	1.87008	2.87464	1.96762		1.06862	1.24441	1.55917	LOC109205587	1.290733333	2.237446667	root	0.42312219	#N/A	GeneID:109205587
LOC109205588	427.377	311.193	288.601		6.31666	9.22309	8.46582	LOC109205588	8.001856667	342.3903333	root	0.976629432	#N/A	GeneID:109205588			ko01200,ko00030,ko01230	Carbon metabolism|Pentose phosphate pathway|Biosynthesis of amino acids
LOC109205589	1.24049	1.79808	1.6442		27.3277	23.7656	29.4103	LOC109205589	26.83453333	1.560923333	Leaf	0.941831545	#N/A	GeneID:109205589	GO:0003755,GO:0009507,GO:0009535,GO:0009543,GO:0009579,GO:0031977	peptidyl-prolyl cis-trans isomerase activity|chloroplast|chloroplast thylakoid membrane|chloroplast thylakoid lumen|thylakoid|thylakoid lumen
LOC109205590	1.59536	1.43427	1.51763		0.269021	0.246317	0.241419	LOC109205590	0.252252333	1.515753333	root	0.833579562	#N/A	GeneID:109205590
LOC109205591	0	0	0		0	0	0	LOC109205591	0	0	Leaf	0	#N/A	GeneID:109205591
LOC109205592	0	0	0		0	0	0	LOC109205592	0	0	Leaf	0	#N/A	GeneID:109205592	GO:0003677,GO:0005684,GO:0034247,GO:0046872	DNA binding|U2-type spliceosomal complex|snoRNA splicing|metal ion binding
LOC109205593	0.353002	1.04378	1.2393		0.116957	0.19681	0.118219	LOC109205593	0.143995333	0.878694	root	0.836125735	#N/A	GeneID:109205593	GO:0003700,GO:0005634,GO:0030154,GO:0043565,GO:0044212,GO:0045893,GO:2000652	DNA-binding transcription factor activity|nucleus|cell differentiation|sequence-specific DNA binding|transcription regulatory region DNA binding|positive regulation of transcription, DNA-templated|regulation of secondary cell wall biogenesis
LOC109205594	5.56054	4.53687	3.88117		2.40447	2.03022	2.67217	LOC109205594	2.368953333	4.659526667	root	0.491589275	#N/A	GeneID:109205594	GO:0000103,GO:0004020,GO:0005524,GO:0005829,GO:0019344,GO:0070814	sulfate assimilation|adenylylsulfate kinase activity|ATP binding|cytosol|cysteine biosynthetic process|hydrogen sulfide biosynthetic process	ko00230,ko00920	Purine metabolism|Sulfur metabolism
LOC109205595	29.7705	75.4583	52.6033		21.5541	19.2297	21.6237	LOC109205595	20.8025	52.6107	root	0.604595643	#N/A	GeneID:109205595	GO:0000325,GO:0004197,GO:0005615,GO:0005634,GO:0005764,GO:0005886,GO:0010623,GO:0051603	plant-type vacuole|cysteine-type endopeptidase activity|extracellular space|nucleus|lysosome|plasma membrane|programmed cell death involved in cell development|proteolysis involved in cellular protein catabolic process
LOC109205597	6.51483	10.4415	15.7978		16.3393	18.4841	14.9383	LOC109205597	16.58723333	10.91804333	Leaf	0.341780325	#N/A	GeneID:109205597	GO:0005886,GO:0010044,GO:0015137,GO:0015297,GO:0015746,GO:0016021	plasma membrane|response to aluminum ion|citrate transmembrane transporter activity|antiporter activity|citrate transport|integral component of membrane
LOC109205598	30.471	25.3989	23.5456		147.267	174.569	236.858	LOC109205598	186.2313333	26.47183333	Leaf	0.857855105	#N/A	GeneID:109205598	GO:0005215,GO:0005739,GO:0006814,GO:0009507,GO:0009534,GO:0009536,GO:0009624,GO:0009706,GO:0009941,GO:0015131,GO:0015139,GO:0015140,GO:0015729,GO:0015742,GO:0016020,GO:0016021,GO:0019676,GO:0071423	transporter activity|mitochondrion|sodium ion transport|chloroplast|chloroplast thylakoid|plastid|response to nematode|chloroplast inner membrane|chloroplast envelope|oxaloacetate transmembrane transporter activity|alpha-ketoglutarate transmembrane transporter activity|malate transmembrane transporter activity|oxaloacetate transport|alpha-ketoglutarate transport|membrane|integral component of mem…
LOC109205601	1.08024	5.18496	4.82366		57.6812	63.3598	68.5579	LOC109205601	63.19963333	3.696286667	Leaf	0.941514112	LOC109205601	GeneID:109205601	GO:0003712,GO:0004402,GO:0005516,GO:0005634,GO:0005737,GO:0006355,GO:0008270,GO:0009553,GO:0009555,GO:0009733,GO:0009751,GO:0016567,GO:0042542	transcription coregulator activity|histone acetyltransferase activity|calmodulin binding|nucleus|cytoplasm|regulation of transcription, DNA-templated|zinc ion binding|embryo sac development|pollen development|response to auxin|response to salicylic acid|protein ubiquitination|response to hydrogen peroxide
LOC109205602	4.66815	9.77106	11.1291		11.8736	11.6169	11.3058	LOC109205602	11.59876667	8.52277	Leaf	0.265200323	#N/A	GeneID:109205602
LOC109205603	11.2756	10.1173	15.5949		11.9745	11.5217	11.5967	LOC109205603	11.69763333	12.32926667	root	0.051230406	#N/A	GeneID:109205603	GO:0003677,GO:0005634,GO:0005829	DNA binding|nucleus|cytosol
LOC109205605	0.0135519	0	0		0	0	0	LOC109205605	0	0.0045173	root	1	LOC109205605	GeneID:109205605	GO:0000160,GO:0003677,GO:0003700,GO:0005634,GO:0009736	phosphorelay signal transduction system|DNA binding|DNA-binding transcription factor activity|nucleus|cytokinin-activated signaling pathway	ko04075	Plant hormone signal transduction
LOC109205606	8.80858	8.37923	10.3361		4.86377	5.02117	4.24184	LOC109205606	4.708926667	9.174636667	root	0.486745161	#N/A	GeneID:109205606	GO:0005634,GO:0009908,GO:0018024,GO:0035556,GO:0042054,GO:0046872,GO:0048578	nucleus|flower development|histone-lysine N-methyltransferase activity|intracellular signal transduction|histone methyltransferase activity|metal ion binding|positive regulation of long-day photoperiodism, flowering
LOC109205607	3.36125	3.35154	2.68149		3.69168	3.79387	3.92578	LOC109205607	3.803776667	3.131426667	Leaf	0.176758537	#N/A	GeneID:109205607	GO:0003677,GO:0003690,GO:0003697,GO:0005634,GO:0006281,GO:0008821,GO:0009555,GO:0017108,GO:0045145,GO:0046872,GO:0048256,GO:0051908	DNA binding|double-stranded DNA binding|single-stranded DNA binding|nucleus|DNA repair|crossover junction endodeoxyribonuclease activity|pollen development|5'-flap endonuclease activity|single-stranded DNA 5'-3' exodeoxyribonuclease activity|metal ion binding|flap endonuclease activity|double-stranded DNA 5'-3' exodeoxyribonuclease activity
LOC109205608	1.75821	2.52109	2.64138		14.1968	14.746	15.9552	LOC109205608	14.966	2.306893333	Leaf	0.845857722	#N/A	GeneID:109205608	GO:0000179,GO:0003723,GO:0009409,GO:0009507,GO:0016422,GO:0031167	rRNA (adenine-N6,N6-)-dimethyltransferase activity|RNA binding|response to cold|chloroplast|mRNA (2'-O-methyladenosine-N6-)-methyltransferase activity|rRNA methylation
LOC109205609	0.982548	1.38046	1.36331		15.9486	16.1594	16.0021	LOC109205609	16.0367	1.242106	Leaf	0.922546035	#N/A	GeneID:109205609	GO:0005739,GO:0009507,GO:0016301,GO:0102193	mitochondrion|chloroplast|kinase activity|protein-ribulosamine 3-kinase activity
LOC109205610	1.71317	2.0969	3.03986		1.03315	1.45168	1.13313	LOC109205610	1.205986667	2.28331	root	0.471825259	LOC109205610	GeneID:109205610
LOC109205611	0	0.0240725	0		0	0.0679589	0	LOC109205611	0.022652967	0.008024167	Leaf	0.645778542	#N/A	GeneID:109205611
LOC109205612	0	0	0		0	0	0	LOC109205612	0	0	Leaf	0	#N/A	GeneID:109205612
LOC109205613	0	0	0		0	0	0	LOC109205613	0	0	Leaf	0	#N/A	GeneID:109205613
LOC109205614	0	0	0		0	0	0	LOC109205614	0	0	Leaf	0	#N/A	GeneID:109205614
LOC109205615	0	0	0		0	0	0	LOC109205615	0	0	Leaf	0	#N/A	GeneID:109205615
LOC109205616	0.148733	0.13093	0.212487		0.362938	0.275939	0.227798	LOC109205616	0.288891667	0.16405	Leaf	0.432140076	#N/A	GeneID:109205616
LOC109205617	0	0	0		0	0	0	LOC109205617	0	0	Leaf	0	#N/A	GeneID:109205617	GO:0003677,GO:0005634,GO:0006355	DNA binding|nucleus|regulation of transcription, DNA-templated
LOC109205619	0	0	0		0	0	0	LOC109205619	0	0	Leaf	0	#N/A	GeneID:109205619	GO:0000155,GO:0004673,GO:0005622,GO:0005886,GO:0009116,GO:0009506,GO:0009553,GO:0009736,GO:0010087,GO:0016021,GO:0042803,GO:0080117	phosphorelay sensor kinase activity|protein histidine kinase activity|intracellular|plasma membrane|nucleoside metabolic process|plasmodesma|embryo sac development|cytokinin-activated signaling pathway|phloem or xylem histogenesis|integral component of membrane|protein homodimerization activity|secondary growth
LOC109205620	36.7286	22.0373	34.7056		0	0	0	LOC109205620	0	31.15716667	root	1	#N/A	GeneID:109205620	GO:0009909	regulation of flower development
LOC109205621	101.176	92.3652	97.2838		38.0863	38.5485	36.8932	LOC109205621	37.84266667	96.94166667	root	0.60963466	#N/A	GeneID:109205621	GO:0005741,GO:0008308,GO:0015288,GO:0040008,GO:0046930	mitochondrial outer membrane|voltage-gated anion channel activity|porin activity|regulation of growth|pore complex	ko04020,ko04022	Calcium signaling pathway|cGMP-PKG signaling pathway
LOC109205622	237.144	212.743	202.047		64.6641	52.8066	55.9773	LOC109205622	57.816	217.3113333	root	0.733948528	#N/A	GeneID:109205622	GO:0002181,GO:0003723,GO:0003729,GO:0003735,GO:0005634,GO:0005730,GO:0005774,GO:0005829,GO:0005886,GO:0009409,GO:0009507,GO:0016020,GO:0022625,GO:0022626,GO:0042273,GO:0042788	cytoplasmic translation|RNA binding|mRNA binding|structural constituent of ribosome|nucleus|nucleolus|vacuolar membrane|cytosol|plasma membrane|response to cold|chloroplast|membrane|cytosolic large ribosomal subunit|cytosolic ribosome|ribosomal large subunit biogenesis|polysomal ribosome	ko03010	Ribosome
LOC109205623	9.33097	10.2869	10.9358		2.72951	2.441	2.37613	LOC109205623	2.515546667	10.18455667	root	0.753003813	#N/A	GeneID:109205623	GO:0016567	protein ubiquitination
LOC109205624	4.5582	8.97481	7.22323		3.2731	3.40444	3.70052	LOC109205624	3.459353333	6.918746667	root	0.500002891	#N/A	GeneID:109205624	GO:0005783,GO:0006491,GO:0042742	endoplasmic reticulum|N-glycan processing|defense response to bacterium	ko04141	Protein processing in endoplasmic reticulum
LOC109205625	13.2311	14.5994	9.71078		0.128836	0.084195	0	LOC109205625	0.071010333	12.51376	root	0.99432542	#N/A	GeneID:109205625	GO:0005634,GO:0006397,GO:0008143	nucleus|mRNA processing|poly(A) binding
LOC109205626	0.0477258	0.0950762	0.149001		5298.76	5445.97	5255.21	LOC109205626	5333.313333	0.097267667	Leaf	0.999981762	#N/A	GeneID:109205626	GO:0009523,GO:0009535,GO:0015979	photosystem II|chloroplast thylakoid membrane|photosynthesis
LOC109205627	5.60514	7.3758	6.43619		9.33843	7.65097	9.24098	LOC109205627	8.74346	6.472376667	Leaf	0.259746523	#N/A	GeneID:109205627	GO:0003924,GO:0005047,GO:0005525,GO:0005785,GO:0006614,GO:0030176,GO:0042802,GO:0045047	GTPase activity|signal recognition particle binding|GTP binding|signal recognition particle receptor complex|SRP-dependent cotranslational protein targeting to membrane|integral component of endoplasmic reticulum membrane|identical protein binding|protein targeting to ER	ko03060	Protein export
LOC109205628	0.917052	0.915293	0.737053		0.157691	0.241206	0.313929	LOC109205628	0.237608667	0.856466	root	0.722570812	#N/A	GeneID:109205628
LOC109205629	0.872622	3.43788	1.95518		0	0	0.0416042	LOC109205629	0.013868067	2.088560667	root	0.993359988	#N/A	GeneID:109205629
LOC109205630	9.53262	7.90697	12.6408		2.4294	3.77847	3.94881	LOC109205630	3.38556	10.02679667	root	0.662348793	LOC109205630	GeneID:109205630
LOC109205631	14.5748	19.0767	13.5405		7.38932	7.37533	7.17067	LOC109205631	7.311773333	15.73066667	root	0.535189863	#N/A	GeneID:109205631	GO:0000122,GO:0000785,GO:0003714,GO:0005634,GO:0005829,GO:0016575	negative regulation of transcription by RNA polymerase II|chromatin|transcription corepressor activity|nucleus|cytosol|histone deacetylation	ko04139	Regulation of mitophagy - yeast
LOC109205632	30.2215	25.7582	12.8334		2.4677	2.19533	2.86556	LOC109205632	2.50953	22.9377	root	0.890593651	LOC109205632	GeneID:109205632
LOC109205633	12.8216	10.8667	11.8683		3.59298	3.83271	3.46865	LOC109205633	3.631446667	11.8522	root	0.693605688	#N/A	GeneID:109205633	GO:0005774,GO:0005794,GO:0008324,GO:0016021,GO:0071578	vacuolar membrane|Golgi apparatus|cation transmembrane transporter activity|integral component of membrane|zinc ion import across plasma membrane
LOC109205634	55.6079	58.7283	57.7088		20.1882	22.6513	24.2957	LOC109205634	22.3784	57.34833333	root	0.609781162	#N/A	GeneID:109205634	GO:0005198,GO:0005829,GO:0005886,GO:0006886,GO:0030125,GO:0030130,GO:0030132,GO:0032050,GO:0048268,GO:0072583	structural molecule activity|cytosol|plasma membrane|intracellular protein transport|clathrin vesicle coat|clathrin coat of trans-Golgi network vesicle|clathrin coat of coated pit|clathrin heavy chain binding|clathrin coat assembly|clathrin-dependent endocytosis
LOC109205635	1.22544	1.58407	1.59483		0.283276	0.404338	0.206898	LOC109205635	0.298170667	1.468113333	root	0.796902146	LOC109205635	GeneID:109205635	GO:0000139,GO:0005198,GO:0005635,GO:0005643,GO:0005654,GO:0005730,GO:0005783,GO:0015031,GO:0030127,GO:0030433,GO:0031080,GO:0031081,GO:0042802,GO:0043547,GO:0045893,GO:0051028,GO:0061700,GO:0090110,GO:0090114,GO:1904263	Golgi membrane|structural molecule activity|nuclear envelope|nuclear pore|nucleoplasm|nucleolus|endoplasmic reticulum|protein transport|COPII vesicle coat|ubiquitin-dependent ERAD pathway|nuclear pore outer ring|nuclear pore distribution|identical protein binding|positive regulation of GTPase activity|positive regulation of transcription, DNA-templated|mRNA transport|GATOR2 complex|cargo loading …	ko04141,ko03013,ko04150	Protein processing in endoplasmic reticulum|RNA transport|mTOR signaling pathway
LOC109205636	21.5456	18.0545	17.4524		4.92046	5.66748	5.83888	LOC109205636	5.475606667	19.0175	root	0.712075369	#N/A	GeneID:109205636	GO:0002230,GO:0005634,GO:0005737,GO:0007568,GO:0016021,GO:0016042,GO:0050829,GO:0052689,GO:0060866,GO:1900057,GO:1900426,GO:1902290	positive regulation of defense response to virus by host|nucleus|cytoplasm|aging|integral component of membrane|lipid catabolic process|defense response to Gram-negative bacterium|carboxylic ester hydrolase activity|leaf abscission|positive regulation of leaf senescence|positive regulation of defense response to bacterium|positive regulation of defense response to oomycetes
LOC109205637	6.67068	8.62005	10.327		5.02491	4.78372	6.339	LOC109205637	5.382543333	8.539243333	root	0.369669756	#N/A	GeneID:109205637	GO:0003676,GO:0004523,GO:0046872	nucleic acid binding|RNA-DNA hybrid ribonuclease activity|metal ion binding
LOC109205638	19.957	19.5127	28.5364		12.1459	15.4912	13.2483	LOC109205638	13.62846667	22.6687	root	0.398798049	#N/A	GeneID:109205638	GO:0004721,GO:0046872	phosphoprotein phosphatase activity|metal ion binding	ko04024,ko03015,ko04810,ko04114,ko04510,ko04390,ko04022,ko04113	cAMP signaling pathway|mRNA surveillance pathway|Regulation of actin cytoskeleton|Oocyte meiosis|Focal adhesion|Hippo signaling pathway|cGMP-PKG signaling pathway|Meiosis - yeast
LOC109205639	0.0668506	0.174836	0.357121		2.01133	2.07059	1.90536	LOC109205639	1.99576	0.199602533	Leaf	0.899986705	#N/A	GeneID:109205639	GO:0003682,GO:0003723,GO:0006325,GO:0031060,GO:0031936,GO:0044030,GO:0051570,GO:1905642	chromatin binding|RNA binding|chromatin organization|regulation of histone methylation|negative regulation of chromatin silencing|regulation of DNA methylation|regulation of histone H3-K9 methylation|negative regulation of DNA methylation
LOC109205640	2.13466	2.33817	2.98239		0.880337	0.770557	0.623016	LOC109205640	0.75797	2.485073333	root	0.694990892	#N/A	GeneID:109205640	GO:0005829,GO:0006355,GO:0008469,GO:0034969,GO:0035241,GO:0035242	cytosol|regulation of transcription, DNA-templated|histone-arginine N-methyltransferase activity|histone arginine methylation|protein-arginine omega-N monomethyltransferase activity|protein-arginine omega-N asymmetric methyltransferase activity
LOC109205642	0	0	0		0	0	0	LOC109205642	0	0	Leaf	0	#N/A	GeneID:109205642
LOC109205643	0	0	0		0	0	0	LOC109205643	0	0	Leaf	0	#N/A	GeneID:109205643
LOC109205644	1.07437	1.5287	0.144643		0.0291572	0.0286999	0.118432	LOC109205644	0.058763033	0.915904333	root	0.935841517	#N/A	GeneID:109205644	GO:0009693,GO:0009835,GO:0016847,GO:0030170	ethylene biosynthetic process|fruit ripening|1-aminocyclopropane-1-carboxylate synthase activity|pyridoxal phosphate binding	ko00270	Cysteine and methionine metabolism
LOC109205645	1.72185	1.65132	0.602873		0	0.0953893	0.0975404	LOC109205645	0.0643099	1.325347667	root	0.951476958	LOC109205645	GeneID:109205645	GO:0005886,GO:0007043,GO:0016021,GO:0042545,GO:0051539	plasma membrane|cell-cell junction assembly|integral component of membrane|cell wall modification|4 iron, 4 sulfur cluster binding
LOC109205646	271.504	198.438	73.8583		89.676	84.2593	99.6867	LOC109205646	91.20733333	181.2667667	root	0.496833672	LOC109205646	GeneID:109205646	GO:0004657,GO:0005739,GO:0006562,GO:0006970,GO:0009414,GO:0010133,GO:0071949	proline dehydrogenase activity|mitochondrion|proline catabolic process|response to osmotic stress|response to water deprivation|proline catabolic process to glutamate|FAD binding	ko00330	Arginine and proline metabolism
LOC109205647	2.45952	5.85645	3.60149		3.19429	4.51677	3.65674	LOC109205647	3.789266667	3.972486667	root	0.046122244	#N/A	GeneID:109205647	GO:0005576,GO:0008422,GO:0009251,GO:0030245,GO:0102483	extracellular region|beta-glucosidase activity|glucan catabolic process|cellulose catabolic process|scopolin beta-glucosidase activity	ko00940,ko00460,ko00500	Phenylpropanoid biosynthesis|Cyanoamino acid metabolism|Starch and sucrose metabolism
LOC109205648	1.66592	1.3951	1.90607		0.451307	0.612169	0.627782	LOC109205648	0.563752667	1.655696667	root	0.659507277	#N/A	GeneID:109205648
LOC109205650	0	0	0		0	0	0	LOC109205650	0	0	Leaf	0	#N/A	GeneID:109205650	GO:0003677,GO:0005634,GO:0006355,GO:0009555,GO:0048653	DNA binding|nucleus|regulation of transcription, DNA-templated|pollen development|anther development
LOC109205651	66.0296	75.4085	148.395		169.187	199.998	190.706	LOC109205651	186.6303333	96.61103333	Leaf	0.482340134	#N/A	GeneID:109205651	GO:0004857,GO:0005618,GO:0005773,GO:0043086	enzyme inhibitor activity|cell wall|vacuole|negative regulation of catalytic activity
LOC109205652	0	0	0		0	0	0	LOC109205652	0	0	Leaf	0	#N/A	GeneID:109205652	GO:0009507	chloroplast
LOC109205653	0	0	0		0	0	0	LOC109205653	0	0	Leaf	0	#N/A	GeneID:109205653
LOC109205654	0	0	0		0	0	0	LOC109205654	0	0	Leaf	0	#N/A	GeneID:109205654	GO:0004674,GO:0005524,GO:0005634,GO:0005789,GO:0005886,GO:0006952,GO:0016021,GO:0031349,GO:0046777,GO:1900426	protein serine/threonine kinase activity|ATP binding|nucleus|endoplasmic reticulum membrane|plasma membrane|defense response|integral component of membrane|positive regulation of defense response|protein autophosphorylation|positive regulation of defense response to bacterium
LOC109205655	0.859867	0.809003	0.312799		1.54581	1.88571	2.57119	LOC109205655	2.000903333	0.660556333	Leaf	0.669870942	#N/A	GeneID:109205655	GO:0004650,GO:0005576,GO:0005618,GO:0005975,GO:0009831	polygalacturonase activity|extracellular region|cell wall|carbohydrate metabolic process|plant-type cell wall modification involved in multidimensional cell growth
LOC109205656	172.201	145.645	197.665		76.5626	77.6013	78.2027	LOC109205656	77.45553333	171.837	root	0.549249968	#N/A	GeneID:109205656
LOC109205657	7.38955	7.76308	5.57391		0.744806	0.616035	0.685698	LOC109205657	0.682179667	6.908846667	root	0.901259979	#N/A	GeneID:109205657	GO:0005634,GO:0005730,GO:0005732,GO:0005829,GO:0030490,GO:0030532,GO:0032040,GO:0034457	nucleus|nucleolus|small nucleolar ribonucleoprotein complex|cytosol|maturation of SSU-rRNA|small nuclear ribonucleoprotein complex|small-subunit processome|Mpp10 complex	ko03008	Ribosome biogenesis in eukaryotes
LOC109205658	4.00637	3.53812	4.20408		3.04117	2.61981	2.10937	LOC109205658	2.590116667	3.91619	root	0.338613125	LOC109205658	GeneID:109205658
LOC109205659	10.9584	10.0161	11.1565		6.62774	6.89636	6.66053	LOC109205659	6.72821	10.71033333	root	0.371801998	#N/A	GeneID:109205659
LOC109205660	2.27497	5.00513	5.04177		0.731332	0.991832	1.18921	LOC109205660	0.970791333	4.10729	root	0.763641882	#N/A	GeneID:109205660
LOC109205661	34.3192	33.2593	46.9669		21.0712	21.4441	19.0137	LOC109205661	20.50966667	38.1818	root	0.462841808	#N/A	GeneID:109205661	GO:0004362,GO:0005737,GO:0009055,GO:0015035,GO:0034599,GO:0045454	glutathione-disulfide reductase activity|cytoplasm|electron transfer activity|protein disulfide oxidoreductase activity|cellular response to oxidative stress|cell redox homeostasis
LOC109205662	0.0210465	0.0813299	0.0677797		24.1847	23.8561	26.9445	LOC109205662	24.9951	0.0567187	Leaf	0.997730807	#N/A	GeneID:109205662
LOC109205664	9.8306	19.65	26.5582		26.0667	21.4094	18.281	LOC109205664	21.91903333	18.6796	Leaf	0.147790885	LOC109205664	GeneID:109205664	GO:0005576,GO:0005618,GO:0006952	extracellular region|cell wall|defense response
LOC109205665	0	0	0		0	0	0	LOC109205665	0	0	Leaf	0	#N/A	GeneID:109205665
LOC109205666	19.6455	35.4424	47.066		10.1148	8.73723	7.76066	LOC109205666	8.870896667	34.0513	root	0.739484347	#N/A	GeneID:109205666
LOC109205667	0	0.0164115	0		336.315	319.013	328.419	LOC109205667	327.9156667	0.0054705	Leaf	0.999983317	#N/A	GeneID:109205667	GO:0009507,GO:0015979,GO:0015995,GO:0016630	chloroplast|photosynthesis|chlorophyll biosynthetic process|protochlorophyllide reductase activity	ko00860	Porphyrin and chlorophyll metabolism
LOC109205668	19.131	28.8852	38.2718		1.38308	2.27917	1.97235	LOC109205668	1.8782	28.76266667	root	0.934700074	#N/A	GeneID:109205668
LOC109205669	0	0	0		0	0	0	LOC109205669	0	0	Leaf	0	#N/A	GeneID:109205669
LOC109205670	0	0	0		0	0	0	LOC109205670	0	0	Leaf	0	#N/A	GeneID:109205670
LOC109205671	21.4947	8.5612	4.27306		4.16002	3.93109	3.94494	LOC109205671	4.012016667	11.44298667	root	0.649390777	LOC109205671	GeneID:109205671	GO:0005634,GO:0006952,GO:0009611,GO:0031347,GO:2000022	nucleus|defense response|response to wounding|regulation of defense response|regulation of jasmonic acid mediated signaling pathway
LOC109205672	0.0715043	0	0		0	0	0	LOC109205672	0	0.023834767	root	1	LOC109205672	GeneID:109205672
LOC109205673	0	0	0		0	0	0	LOC109205673	0	0	Leaf	0	#N/A	GeneID:109205673
LOC109205675	0	0	0		19.8676	26.9389	36.1123	LOC109205675	27.6396	0	Leaf	1	LOC109205675	GeneID:109205675
LOC109205676	0.0192428	0.0301165	0.0205806		0	0	0	LOC109205676	0	0.0233133	root	1	#N/A	GeneID:109205676
LOC109205677	9.65573	13.4001	8.55335		6.49759	6.46713	8.54876	LOC109205677	7.17116	10.53639333	root	0.319391392	#N/A	GeneID:109205677	GO:0003951,GO:0005524,GO:0006741,GO:0019674,GO:0042736	NAD+ kinase activity|ATP binding|NADP biosynthetic process|NAD metabolic process|NADH kinase activity	ko00760	Nicotinate and nicotinamide metabolism
LOC109205678	55.5301	60.2108	40.9139		22.2558	22.192	18.1468	LOC109205678	20.86486667	52.21826667	root	0.600429735	#N/A	GeneID:109205678	GO:0005829,GO:0007623,GO:0009409,GO:0009809,GO:0016491,GO:0016616,GO:0016621,GO:0050662	cytosol|circadian rhythm|response to cold|lignin biosynthetic process|oxidoreductase activity|oxidoreductase activity, acting on the CH-OH group of donors, NAD or NADP as acceptor|cinnamoyl-CoA reductase activity|coenzyme binding
LOC109205679	28.1078	28.1888	27.7435		9.32246	8.98137	9.08558	LOC109205679	9.129803333	28.01336667	root	0.674091178	#N/A	GeneID:109205679			ko03010	Ribosome
LOC109205680	0.691479	1.22317	0.845402		0.542258	0.445644	0.530154	LOC109205680	0.506018667	0.920017	root	0.449989873	#N/A	GeneID:109205680
LOC109205681	2.01081	4.08421	3.69566		0	0	0	LOC109205681	0	3.26356	root	1	#N/A	GeneID:109205681	GO:0047634	agmatine N4-coumaroyltransferase activity
LOC109205682	0	0	0		0	0	0	LOC109205682	0	0	Leaf	0	#N/A	GeneID:109205682
LOC109205683	0	0	0		0	0	0	LOC109205683	0	0	Leaf	0	#N/A	GeneID:109205683
LOC109205684	0	0.10884	0		0.0327124	0	0	LOC109205684	0.010904133	0.03628	root	0.699445066	#N/A	GeneID:109205684	GO:0003857,GO:0003985,GO:0003988,GO:0004300,GO:0005739,GO:0005777,GO:0005829,GO:0005886,GO:0006635,GO:0008299,GO:0009846,GO:0009860,GO:0016125,GO:0046872	3-hydroxyacyl-CoA dehydrogenase activity|acetyl-CoA C-acetyltransferase activity|acetyl-CoA C-acyltransferase activity|enoyl-CoA hydratase activity|mitochondrion|peroxisome|cytosol|plasma membrane|fatty acid beta-oxidation|isoprenoid biosynthetic process|pollen germination|pollen tube growth|sterol metabolic process|metal ion binding	ko00900,ko01200,ko00071,ko00380,ko00310,ko00072,ko00620,ko00630,ko00720,ko00280,ko02020,ko01212,ko00650,ko00640,ko00362	Terpenoid backbone biosynthesis|Carbon metabolism|Fatty acid degradation|Tryptophan metabolism|Lysine degradation|Synthesis and degradation of ketone bodies|Pyruvate metabolism|Glyoxylate and dicarboxylate metabolism|Carbon fixation pathways in prokaryotes|Valine, leucine and isoleucine degradation|Two-component system|Fatty acid metabolism|Butanoate metabolism|Propanoate metabolism|Benzoate degr…
LOC109205685	0.115522	0.301732	0.0614434		0.214739	0	0	LOC109205685	0.071579667	0.1595658	root	0.551409719	#N/A	GeneID:109205685	GO:0003980,GO:0005783,GO:0005788,GO:0009626,GO:0009751,GO:0010204,GO:0018279,GO:0046283,GO:0051082,GO:0071712	UDP-glucose:glycoprotein glucosyltransferase activity|endoplasmic reticulum|endoplasmic reticulum lumen|plant-type hypersensitive response|response to salicylic acid|defense response signaling pathway, resistance gene-independent|protein N-linked glycosylation via asparagine|anthocyanin-containing compound metabolic process|unfolded protein binding|ER-associated misfolded protein catabolic process	ko04141	Protein processing in endoplasmic reticulum
LOC109205687	379.763	370.533	322.788		152.422	135.6	140.028	LOC109205687	142.6833333	357.6946667	root	0.601102989	LOC109205687	GeneID:109205687	GO:0000447,GO:0000461,GO:0003735,GO:0005634,GO:0005829,GO:0006412,GO:0022627	endonucleolytic cleavage in ITS1 to separate SSU-rRNA from 5.8S rRNA and LSU-rRNA from tricistronic rRNA transcript (SSU-rRNA, 5.8S rRNA, LSU-rRNA)|endonucleolytic cleavage to generate mature 3'-end of SSU-rRNA from (SSU-rRNA, 5.8S rRNA, LSU-rRNA)|structural constituent of ribosome|nucleus|cytosol|translation|cytosolic small ribosomal subunit	ko03010	Ribosome
LOC109205688	35.2701	31.7565	28.8265		23.0085	23.2039	22.4771	LOC109205688	22.8965	31.95103333	root	0.283387809	#N/A	GeneID:109205688	GO:0004674,GO:0005524,GO:0005737,GO:0006897,GO:0009506,GO:0018105,GO:0018107	protein serine/threonine kinase activity|ATP binding|cytoplasm|endocytosis|plasmodesma|peptidyl-serine phosphorylation|peptidyl-threonine phosphorylation
LOC109205689	4.36198	5.34674	2.61874		0.123545	0.102657	0.336089	LOC109205689	0.187430333	4.109153333	root	0.954387116	#N/A	GeneID:109205689	GO:0005886,GO:0016021,GO:0022857	plasma membrane|integral component of membrane|transmembrane transporter activity
LOC109205690	10.3472	20.1398	14.7137		19.8871	25.496	31.0697	LOC109205690	25.48426667	15.0669	Leaf	0.408776395	#N/A	GeneID:109205690
LOC109205691	0.208267	0.359743	5.20658		0.4045	0.261948	0.229798	LOC109205691	0.298748667	1.924863333	root	0.844794868	#N/A	GeneID:109205691	GO:0005975,GO:0047274	carbohydrate metabolic process|galactinol-sucrose galactosyltransferase activity	ko00052	Galactose metabolism
LOC109205692	1.51229	1.29806	1.68639		4.49784	3.74855	5.85774	LOC109205692	4.701376667	1.498913333	Leaf	0.681175656	#N/A	GeneID:109205692
LOC109205693	34.7219	34.4064	30.9902		9.55731	10.7314	10.34	LOC109205693	10.20957	33.37283333	root	0.694075421	#N/A	GeneID:109205693	GO:0004842,GO:0005634,GO:0005886,GO:0009690,GO:0009738,GO:0009850,GO:0046872,GO:0080148	ubiquitin-protein transferase activity|nucleus|plasma membrane|cytokinin metabolic process|abscisic acid-activated signaling pathway|auxin metabolic process|metal ion binding|negative regulation of response to water deprivation
LOC109205694	0	0	0		0	0	0	LOC109205694	0	0	Leaf	0	#N/A	GeneID:109205694
LOC109205695	0	0	0		0	0	0	LOC109205695	0	0	Leaf	0	#N/A	GeneID:109205695	GO:0005576,GO:0016985,GO:0046355	extracellular region|mannan endo-1,4-beta-mannosidase activity|mannan catabolic process	ko00051	Fructose and mannose metabolism
LOC109205696	0	0	0		0	0	0	LOC109205696	0	0	Leaf	0	#N/A	GeneID:109205696	GO:0005576,GO:0016985,GO:0046355	extracellular region|mannan endo-1,4-beta-mannosidase activity|mannan catabolic process	ko00051	Fructose and mannose metabolism
LOC109205697	6.64475	5.43562	7.02492		2.02125	2.39572	2.38703	LOC109205697	2.268	6.36843	root	0.643868269	#N/A	GeneID:109205697
LOC109205698	1.36775	5.13454	3.86453		2.02951	2.74956	2.38438	LOC109205698	2.387816667	3.455606667	root	0.309002182	#N/A	GeneID:109205698
LOC109205699	0	0	0		0	0	0	LOC109205699	0	0	Leaf	0	#N/A	GeneID:109205699
LOC109205701	249.789	182.622	176.463		59.4591	67.6045	59.5934	LOC109205701	62.219	202.958	root	0.693439037	#N/A	GeneID:109205701	GO:0005634,GO:0005737	nucleus|cytoplasm
LOC109205702	4.31984	4.49179	6.12773		2.28029	2.03091	2.43503	LOC109205702	2.248743333	4.979786667	root	0.548425769	#N/A	GeneID:109205702
LOC109205703	6.34555	6.33528	6.93501		3.47713	2.73456	2.77805	LOC109205703	2.99658	6.538613333	root	0.541710169	#N/A	GeneID:109205703	GO:0005634,GO:0006355,GO:0008270	nucleus|regulation of transcription, DNA-templated|zinc ion binding
LOC109205704	14.0377	16.2699	11.2929		8.71164	8.21232	8.53023	LOC109205704	8.48473	13.86683333	root	0.388127787	#N/A	GeneID:109205704	GO:0000815,GO:0000920,GO:0005771,GO:0015031,GO:0032509,GO:0045324	ESCRT III complex|septum digestion after cytokinesis|multivesicular body|protein transport|endosome transport via multivesicular body sorting pathway|late endosome to vacuole transport	ko04144	Endocytosis
LOC109205705	45.1382	43.5592	24.1859		1.27057	1.63545	1.90158	LOC109205705	1.602533333	37.62776667	root	0.957410884	#N/A	GeneID:109205705
LOC109205706	4.96796	3.46918	4.75173		0.481063	0.549572	0.646633	LOC109205706	0.559089333	4.39629	root	0.872827013	#N/A	GeneID:109205706
LOC109205707	6.03114	6.95833	9.22085		1.23284	1.18901	1.35919	LOC109205707	1.260346667	7.40344	root	0.82976202	#N/A	GeneID:109205707
LOC109205708	22.349	15.7639	13.622		19.56	16.8089	18.9597	LOC109205708	18.44286667	17.24496667	Leaf	0.064951942	#N/A	GeneID:109205708	GO:0005524,GO:0009507,GO:0009509,GO:0016114,GO:0019288,GO:0050515	ATP binding|chloroplast|chromoplast|terpenoid biosynthetic process|isopentenyl diphosphate biosynthetic process, methylerythritol 4-phosphate pathway|4-(cytidine 5'-diphospho)-2-C-methyl-D-erythritol kinase activity	ko00900	Terpenoid backbone biosynthesis
LOC109205709	1.74233	5.50731	4.22095		3.58025	4.02331	3.55008	LOC109205709	3.71788	3.82353	root	0.027631534	#N/A	GeneID:109205709
LOC109205710	2.16969	5.76597	4.28378		2.45881	1.86688	1.99382	LOC109205710	2.106503333	4.073146667	root	0.482831456	#N/A	GeneID:109205710
LOC109205711	333.615	247.54	387.788		150.955	178.753	144.179	LOC109205711	157.9623333	322.981	root	0.510923759	#N/A	GeneID:109205711	GO:0004869	cysteine-type endopeptidase inhibitor activity
LOC109205712	0	0	0		0	0	0	LOC109205712	0	0	Leaf	0	#N/A	GeneID:109205712
LOC109205713	201.155	203.577	227.786		265.166	271.137	273.63	LOC109205713	269.9776667	210.8393333	Leaf	0.219048983	#N/A	GeneID:109205713	GO:0003723,GO:0003735,GO:0005773,GO:0005783,GO:0006412,GO:0009506,GO:0022625,GO:0042273	RNA binding|structural constituent of ribosome|vacuole|endoplasmic reticulum|translation|plasmodesma|cytosolic large ribosomal subunit|ribosomal large subunit biogenesis	ko03010	Ribosome
LOC109205714	0	0	0		0	0	0	LOC109205714	0	0	Leaf	0	#N/A	GeneID:109205714	GO:0004565,GO:0005618,GO:0005773,GO:0005975,GO:0030246,GO:0048046	beta-galactosidase activity|cell wall|vacuole|carbohydrate metabolic process|carbohydrate binding|apoplast
LOC109205715	0.634662	1.49779	0.772307		2.71391	2.08254	2.28002	LOC109205715	2.358823333	0.968253	Leaf	0.589518644	#N/A	GeneID:109205715
LOC109205716	44.8489	39.8353	55.4223		6.12307	6.47055	5.97074	LOC109205716	6.18812	46.70216667	root	0.867498225	LOC109205716	GeneID:109205716	GO:0004842,GO:0005634,GO:0005737	ubiquitin-protein transferase activity|nucleus|cytoplasm
LOC109205717	6.31689	8.45552	6.69074		0.153098	0.155027	0.103539	LOC109205717	0.137221333	7.154383333	root	0.980819964	LOC109205717	GeneID:109205717	GO:0005576,GO:0005886,GO:0009651,GO:0009737,GO:0009739,GO:0009740,GO:2000377	extracellular region|plasma membrane|response to salt stress|response to abscisic acid|response to gibberellin|gibberellic acid mediated signaling pathway|regulation of reactive oxygen species metabolic process
LOC109205718	0	0	0		0	0	0	LOC109205718	0	0	Leaf	0	#N/A	GeneID:109205718	GO:0000943,GO:0003677,GO:0003723,GO:0003887,GO:0003964,GO:0004190,GO:0004523,GO:0004540,GO:0005524,GO:0005634,GO:0005737,GO:0006310,GO:0008233,GO:0008270,GO:0015074,GO:0032197	retrotransposon nucleocapsid|DNA binding|RNA binding|DNA-directed DNA polymerase activity|RNA-directed DNA polymerase activity|aspartic-type endopeptidase activity|RNA-DNA hybrid ribonuclease activity|ribonuclease activity|ATP binding|nucleus|cytoplasm|DNA recombination|peptidase activity|zinc ion binding|DNA integration|transposition, RNA-mediated
LOC109205719	0	0	0		0	0	0	LOC109205719	0	0	Leaf	0	#N/A	GeneID:109205719
LOC109205720	0	0	0		0	0	0	LOC109205720	0	0	Leaf	0	#N/A	GeneID:109205720	GO:0004672,GO:0004674,GO:0005524,GO:0005634,GO:0005737,GO:0006468,GO:0009909,GO:0009911,GO:0010228,GO:0035556,GO:0042802,GO:0046777,GO:0048573	protein kinase activity|protein serine/threonine kinase activity|ATP binding|nucleus|cytoplasm|protein phosphorylation|regulation of flower development|positive regulation of flower development|vegetative to reproductive phase transition of meristem|intracellular signal transduction|identical protein binding|protein autophosphorylation|photoperiodism, flowering
LOC109205721	6.35384	6.36047	5.41631		2.52203	2.17844	2.52545	LOC109205721	2.40864	6.04354	root	0.601452129	#N/A	GeneID:109205721	GO:0005096,GO:0005622,GO:0006886,GO:0017137,GO:0090630	GTPase activator activity|intracellular|intracellular protein transport|Rab GTPase binding|activation of GTPase activity
LOC109205722	0.479069	0.950704	0.634421		1.62678	1.3423	1.03506	LOC109205722	1.334713333	0.688064667	Leaf	0.484485058	#N/A	GeneID:109205722
LOC109205723	0	0	0		0	0	0	LOC109205723	0	0	Leaf	0	#N/A	GeneID:109205723
LOC109205726	0	0	0		0	0.0623463	0.0638147	LOC109205726	0.042053667	0	Leaf	1	LOC109205726	GeneID:109205726	GO:0005886,GO:0007275,GO:0009734,GO:0009926,GO:0040008	plasma membrane|multicellular organism development|auxin-activated signaling pathway|auxin polar transport|regulation of growth
LOC109205728	1.72681	3.48846	4.08474		0.107698	0.017873	0.018274	LOC109205728	0.047948333	3.100003333	root	0.984532812	#N/A	GeneID:109205728	GO:0004672,GO:0004674,GO:0005524,GO:0005634,GO:0005737,GO:0006468,GO:0009909,GO:0009911,GO:0010228,GO:0035556,GO:0042802,GO:0046777,GO:0048573	protein kinase activity|protein serine/threonine kinase activity|ATP binding|nucleus|cytoplasm|protein phosphorylation|regulation of flower development|positive regulation of flower development|vegetative to reproductive phase transition of meristem|intracellular signal transduction|identical protein binding|protein autophosphorylation|photoperiodism, flowering
LOC109205729	1.91057	1.93923	2.13442		0.811345	1.41171	0.998521	LOC109205729	1.073858667	1.99474	root	0.461654819	#N/A	GeneID:109205729
LOC109205730	1.14901	1.03441	1.11658		31.2146	33.5609	35.5486	LOC109205730	33.44136667	1.1	Leaf	0.967106607	#N/A	GeneID:109205730	GO:0005576,GO:0016042,GO:0016788,GO:0042335	extracellular region|lipid catabolic process|hydrolase activity, acting on ester bonds|cuticle development
LOC109205731	7.57692	8.79233	6.91079		2.85912	3.84948	3.27968	LOC109205731	3.329426667	7.760013333	root	0.570950909	#N/A	GeneID:109205731	GO:0003865,GO:0005737,GO:0016021,GO:0016132,GO:0047751,GO:0050213,GO:0055114,GO:0090377,GO:0090378	3-oxo-5-alpha-steroid 4-dehydrogenase activity|cytoplasm|integral component of membrane|brassinosteroid biosynthetic process|cholestenone 5-alpha-reductase activity|progesterone 5-alpha-reductase activity|oxidation-reduction process|seed trichome initiation|seed trichome elongation	ko01040,ko00062,ko01212	Biosynthesis of unsaturated fatty acids|Fatty acid elongation|Fatty acid metabolism
LOC109205732	6.85866	6.9947	7.9389		2.85371	2.57423	2.92927	LOC109205732	2.785736667	7.264086667	root	0.616505585	#N/A	GeneID:109205732	GO:0000139,GO:0005794,GO:0010306,GO:0016021,GO:0016757,GO:0035252,GO:0042285,GO:0048868	Golgi membrane|Golgi apparatus|rhamnogalacturonan II biosynthetic process|integral component of membrane|transferase activity, transferring glycosyl groups|UDP-xylosyltransferase activity|xylosyltransferase activity|pollen tube development
LOC109205733	15.1556	13.3009	15.3936		55.1834	59.7502	60.3391	LOC109205733	58.42423333	14.6167	Leaf	0.749817855	#N/A	GeneID:109205733
LOC109205734	0	0	0		0	0	0	LOC109205734	0	0	Leaf	0	#N/A	GeneID:109205734
LOC109205735	0	0	0		0	0	0	LOC109205735	0	0	Leaf	0	#N/A	GeneID:109205735
LOC109205737	4.20266	6.00868	4.23745		0.196498	0.673266	1.67328	LOC109205737	0.847681333	4.816263333	root	0.823996058	#N/A	GeneID:109205737
LOC109205738	69.879	53.8593	53.5599		18.9435	12.5649	15.6095	LOC109205738	15.70596667	59.0994	root	0.734244905	#N/A	GeneID:109205738	GO:0000028,GO:0003735,GO:0005618,GO:0005840,GO:0006412,GO:0009506,GO:0022626,GO:0022627,GO:0042788,GO:0046872	ribosomal small subunit assembly|structural constituent of ribosome|cell wall|ribosome|translation|plasmodesma|cytosolic ribosome|cytosolic small ribosomal subunit|polysomal ribosome|metal ion binding	ko03010	Ribosome
LOC109205739	0	0	0		27.5612	27.5662	27.6532	LOC109205739	27.59353333	0	Leaf	1	#N/A	GeneID:109205739	GO:0004857,GO:0010214,GO:0043086,GO:0046910,GO:0048046	enzyme inhibitor activity|seed coat development|negative regulation of catalytic activity|pectinesterase inhibitor activity|apoplast
LOC109205740	1.80606	6.21547	0.871296		0.0230446	0	0.0585691	LOC109205740	0.027204567	2.964275333	root	0.990822524	#N/A	GeneID:109205740
LOC109205741	20.5393	14.7258	16.2438		12.2902	10.5638	11.3412	LOC109205741	11.3984	17.16963333	root	0.336130261	#N/A	GeneID:109205741	GO:0006221,GO:0007049,GO:0045747	pyrimidine nucleotide biosynthetic process|cell cycle|positive regulation of Notch signaling pathway
LOC109205742	9.39719	10.5554	8.96297		2.19892	1.89065	1.82038	LOC109205742	1.969983333	9.63852	root	0.795613504	#N/A	GeneID:109205742	GO:0016021	integral component of membrane
LOC109205743	8.60918	8.56454	9.5993		7.37625	6.1019	7.77828	LOC109205743	7.085476667	8.92434	root	0.206050345	#N/A	GeneID:109205743	GO:0016592	mediator complex
LOC109205744	9.11175	10.6502	9.28536		2.72915	3.14716	2.79641	LOC109205744	2.890906667	9.682436667	root	0.701427774	#N/A	GeneID:109205744	GO:0005524,GO:0005634,GO:0005829	ATP binding|nucleus|cytosol
LOC109205745	6.23007	7.93029	8.76047		5.4672	5.45851	6.01416	LOC109205745	5.646623333	7.640276667	root	0.26093994	#N/A	GeneID:109205745	GO:0016592	mediator complex
LOC109205746	11.2289	12.5068	10.6148		5.70781	5.70703	5.88036	LOC109205746	5.765066667	11.45016667	root	0.496508057	#N/A	GeneID:109205746	GO:0000965,GO:0003678,GO:0003724,GO:0004004,GO:0005524,GO:0005634,GO:0006401,GO:0009651,GO:0009734,GO:0009736,GO:0009740,GO:0009939,GO:0010929,GO:0016887,GO:0042645,GO:0045025,GO:0080038,GO:1901002,GO:1902584	mitochondrial RNA 3'-end processing|DNA helicase activity|RNA helicase activity|ATP-dependent RNA helicase activity|ATP binding|nucleus|RNA catabolic process|response to salt stress|auxin-activated signaling pathway|cytokinin-activated signaling pathway|gibberellic acid mediated signaling pathway|positive regulation of gibberellic acid mediated signaling pathway|positive regulation of auxin media…
LOC109205747	4.29585	3.62931	4.02473		3.12262	3.71741	4.00006	LOC109205747	3.613363333	3.983296667	root	0.092871148	#N/A	GeneID:109205747
LOC109205748	0.00779316	0.0164229	0.00833013		0.00896333	0.0178596	0.0367032	LOC109205748	0.021175377	0.01084873	Leaf	0.487672404	#N/A	GeneID:109205748
LOC109205749	7.16635	11.7735	4.46546		27.8463	32.4778	36.8502	LOC109205749	32.39143333	7.80177	Leaf	0.759140946	#N/A	GeneID:109205749	GO:0005886,GO:0006869,GO:0008289,GO:0031225	plasma membrane|lipid transport|lipid binding|anchored component of membrane
LOC109205750	27.4194	20.5527	20.7152		7.53299	8.6315	9.10115	LOC109205750	8.42188	22.89576667	root	0.632164316	#N/A	GeneID:109205750	GO:0005576,GO:0005618,GO:0005634,GO:0005737,GO:0005975,GO:0006952,GO:0042973,GO:0046658,GO:0071555	extracellular region|cell wall|nucleus|cytoplasm|carbohydrate metabolic process|defense response|glucan endo-1,3-beta-D-glucosidase activity|anchored component of plasma membrane|cell wall organization
LOC109205751	0	0	0		0	0	0	LOC109205751	0	0	Leaf	0	#N/A	GeneID:109205751
LOC109205752	5.59537	6.7238	5.79711		0.324864	0.22465	0.312989	LOC109205752	0.287501	6.03876	root	0.952390723	#N/A	GeneID:109205752
LOC109205754	30.8159	31.12	30.1297		0.12413	0.174557	0.138026	LOC109205754	0.145571	30.68853333	root	0.995256502	#N/A	GeneID:109205754	GO:0000139,GO:0000287,GO:0004012,GO:0005524,GO:0005802,GO:0005886,GO:0016021,GO:0045332,GO:0048194	Golgi membrane|magnesium ion binding|phospholipid-translocating ATPase activity|ATP binding|trans-Golgi network|plasma membrane|integral component of membrane|phospholipid translocation|Golgi vesicle budding
LOC109205755	0.0638944	0.0994458	0.0342703		0	0	0	LOC109205755	0	0.065870167	root	1	LOC109205755	GeneID:109205755	GO:0005509	calcium ion binding
LOC109205756	76.509	66.4777	76.28		40.7134	39.1287	40.9519	LOC109205756	40.26466667	73.0889	root	0.449100114	#N/A	GeneID:109205756	GO:0001732,GO:0003743,GO:0005852,GO:0016282,GO:0033290,GO:0071540,GO:0071541	formation of cytoplasmic translation initiation complex|translation initiation factor activity|eukaryotic translation initiation factor 3 complex|eukaryotic 43S preinitiation complex|eukaryotic 48S preinitiation complex|eukaryotic translation initiation factor 3 complex, eIF3e|eukaryotic translation initiation factor 3 complex, eIF3m	ko03013	RNA transport
LOC109205757	0	0	0		0	0	0	LOC109205757	0	0	Leaf	0	#N/A	GeneID:109205757
LOC109205758	0	0	0		0.0110922	0	0.0113838	LOC109205758	0.007492	0	Leaf	1	#N/A	GeneID:109205758
LOC109205759	0	0	0		0	0	0	LOC109205759	0	0	Leaf	0	#N/A	GeneID:109205759
LOC109205760	3.98565	3.40665	3.62586		4.32619	4.09571	3.37258	LOC109205760	3.931493333	3.67272	Leaf	0.065820621	#N/A	GeneID:109205760	GO:0000963,GO:0003723,GO:0005739,GO:0008989,GO:0031167	mitochondrial RNA processing|RNA binding|mitochondrion|rRNA (guanine-N1-)-methyltransferase activity|rRNA methylation
LOC109205761	6.59656	6.85142	6.4137		3.51816	3.26264	2.75455	LOC109205761	3.17845	6.62056	root	0.519912213	#N/A	GeneID:109205761	GO:0008171,GO:0008173,GO:0017069,GO:0040031	O-methyltransferase activity|RNA methyltransferase activity|snRNA binding|snRNA modification
LOC109205762	57.6662	39.5616	17.2586		4.59554	4.32284	3.93783	LOC109205762	4.285403333	38.16213333	root	0.887705352	LOC109205762	GeneID:109205762	GO:0005576,GO:0005618,GO:0005774,GO:0005829,GO:0009617,GO:0017148,GO:0030598,GO:0030599,GO:0031640,GO:0042545,GO:0045330,GO:0045490,GO:0046910,GO:0050832,GO:0090729	extracellular region|cell wall|vacuolar membrane|cytosol|response to bacterium|negative regulation of translation|rRNA N-glycosylase activity|pectinesterase activity|killing of cells of other organism|cell wall modification|aspartyl esterase activity|pectin catabolic process|pectinesterase inhibitor activity|defense response to fungus|toxin activity	ko00040,ko00500	Pentose and glucuronate interconversions|Starch and sucrose metabolism
LOC109205763	0	0	0		0	0	0	LOC109205763	0	0	Leaf	0	#N/A	GeneID:109205763	GO:0000943,GO:0003676,GO:0003964,GO:0004190,GO:0004519,GO:0008270,GO:0015074	retrotransposon nucleocapsid|nucleic acid binding|RNA-directed DNA polymerase activity|aspartic-type endopeptidase activity|endonuclease activity|zinc ion binding|DNA integration
LOC109205764	0.615223	0.598325	0.887094		0.234498	0.460409	0.141969	LOC109205764	0.278958667	0.700214	root	0.601609412	LOC109205764	GeneID:109205764
LOC109205765	34.121	51.1998	60.4967		61.105	52.5398	54.2707	LOC109205765	55.97183333	48.60583333	Leaf	0.131601907	#N/A	GeneID:109205765
LOC109205766	5.26863	5.08386	4.34717		1.8973	2.10031	1.87486	LOC109205766	1.95749	4.899886667	root	0.600503005	#N/A	GeneID:109205766	GO:0005739,GO:0009536,GO:0009941,GO:0010224,GO:0016021,GO:0031969,GO:0032502	mitochondrion|plastid|chloroplast envelope|response to UV-B|integral component of membrane|chloroplast membrane|developmental process
LOC109205768	0	0	0		0	0	0	LOC109205768	0	0	Leaf	0	#N/A	GeneID:109205768
LOC109205769	0	0	0		0	0	0	LOC109205769	0	0	Leaf	0	#N/A	GeneID:109205769
LOC109205770	0	0	0		0	0	0	LOC109205770	0	0	Leaf	0	#N/A	GeneID:109205770
LOC109205771	1.02025	1.24861	0.897936		0.988765	0.68411	1.0727	LOC109205771	0.915191667	1.055598667	root	0.133011725	#N/A	GeneID:109205771
LOC109205772	0	0	0		0	0	0	LOC109205772	0	0	Leaf	0	#N/A	GeneID:109205772	GO:0005886,GO:0015186,GO:0016021,GO:0048316	plasma membrane|L-glutamine transmembrane transporter activity|integral component of membrane|seed development
LOC109205773	0	0	0		0	0	0	LOC109205773	0	0	Leaf	0	#N/A	GeneID:109205773
LOC109205774	1.44502	0.523604	0.268915		0.0871588	0.0566247	0.0287703	LOC109205774	0.057517933	0.745846333	root	0.922882328	LOC109205774	GeneID:109205774	GO:0003700,GO:0005634,GO:0009409,GO:0009631,GO:0043565	DNA-binding transcription factor activity|nucleus|response to cold|cold acclimation|sequence-specific DNA binding
LOC109205776	66.2996	59.6537	70.0979		14.169	15.2769	11.1512	LOC109205776	13.53236667	65.3504	root	0.792926032	#N/A	GeneID:109205776	GO:0003729,GO:0005829	mRNA binding|cytosol	ko03430,ko03030,ko03460,ko03440,ko03420	Mismatch repair|DNA replication|Fanconi anemia pathway|Homologous recombination|Nucleotide excision repair
LOC109205777	20.4988	18.4048	17.8052		4.48025	3.66238	3.14012	LOC109205777	3.760916667	18.90293333	root	0.801040579	#N/A	GeneID:109205777	GO:0000741,GO:0005739,GO:0009507,GO:0010197	karyogamy|mitochondrion|chloroplast|polar nucleus fusion
LOC109205778	15.0752	11.4501	13.1734		3.78398	4.11236	3.9791	LOC109205778	3.95848	13.2329	root	0.700860733	#N/A	GeneID:109205778	GO:0004222,GO:0005743,GO:0046872	metalloendopeptidase activity|mitochondrial inner membrane|metal ion binding
LOC109205779	358.949	294.245	262.704		72.6459	68.1903	70.5859	LOC109205779	70.47403333	305.2993333	root	0.769164143	#N/A	GeneID:109205779	GO:0003735,GO:0005840,GO:0006414	structural constituent of ribosome|ribosome|translational elongation	ko03010	Ribosome
LOC109205780	0	0	0.0142238		0	0	0	LOC109205780	0	0.004741267	root	1	#N/A	GeneID:109205780	GO:0003677,GO:0003950,GO:0005634,GO:0005730,GO:0006302,GO:0070212,GO:1990404	DNA binding|NAD+ ADP-ribosyltransferase activity|nucleus|nucleolus|double-strand break repair|protein poly-ADP-ribosylation|protein ADP-ribosylase activity	ko04214,ko04210,ko03410	Apoptosis - fly|Apoptosis|Base excision repair
LOC109205781	5.39054	7.91001	5.37836		2.03329	1.50122	1.61882	LOC109205781	1.717776667	6.226303333	root	0.724109704	#N/A	GeneID:109205781
LOC109205782	2.10542	2.3829	5.71403		0.630189	0.66386	0.662041	LOC109205782	0.65203	3.400783333	root	0.808270644	#N/A	GeneID:109205782
LOC109205785	9.37523	11.7749	2.65528		0.0219703	0	0	LOC109205785	0.007323433	7.935136667	root	0.999077088	#N/A	GeneID:109205785	GO:0003333,GO:0005886,GO:0015171,GO:0015172,GO:0015175,GO:0015293,GO:0015810,GO:0015827,GO:0016021	amino acid transmembrane transport|plasma membrane|amino acid transmembrane transporter activity|acidic amino acid transmembrane transporter activity|neutral amino acid transmembrane transporter activity|symporter activity|aspartate transmembrane transport|tryptophan transport|integral component of membrane
LOC109205786	77.5767	60.7829	77.9664		14.6105	13.9128	13.6085	LOC109205786	14.04393333	72.10866667	root	0.805239315	#N/A	GeneID:109205786
LOC109205787	13.8871	10.1832	13.0433		8.70046	9.25254	8.38778	LOC109205787	8.78026	12.3712	root	0.290266102	#N/A	GeneID:109205787	GO:0001653,GO:0004674,GO:0004714,GO:0005524,GO:0005886,GO:0010051,GO:0010311,GO:0016021,GO:0017046,GO:0031540,GO:0042277,GO:0048831,GO:0090548,GO:1901141,GO:1901333,GO:1902025,GO:2000023,GO:2000280,GO:2000652	peptide receptor activity|protein serine/threonine kinase activity|transmembrane receptor protein tyrosine kinase activity|ATP binding|plasma membrane|xylem and phloem pattern formation|lateral root formation|integral component of membrane|peptide hormone binding|regulation of anthocyanin biosynthetic process|peptide binding|regulation of shoot system development|response to nitrate starvation|re…
LOC109205788	7.39051	6.81711	8.21887		4.53653	4.39317	4.29768	LOC109205788	4.409126667	7.475496667	root	0.410189468	LOC109205788	GeneID:109205788	GO:0004842,GO:0006511,GO:0019005,GO:0031146	ubiquitin-protein transferase activity|ubiquitin-dependent protein catabolic process|SCF ubiquitin ligase complex|SCF-dependent proteasomal ubiquitin-dependent protein catabolic process
LOC109205789	24.5281	26.6377	22.3637		17.7334	15.1378	15.0932	LOC109205789	15.98813333	24.50983333	root	0.347684943	#N/A	GeneID:109205789	GO:0003942,GO:0005507,GO:0005730,GO:0006526,GO:0009507,GO:0009570,GO:0016020,GO:0046686,GO:0046983,GO:0051287	N-acetyl-gamma-glutamyl-phosphate reductase activity|copper ion binding|nucleolus|arginine biosynthetic process|chloroplast|chloroplast stroma|membrane|response to cadmium ion|protein dimerization activity|NAD binding	ko01230,ko00220,ko01210	Biosynthesis of amino acids|Arginine biosynthesis|2-Oxocarboxylic acid metabolism
LOC109205790	0.281094	1.81947	0.433354		0.0662692	0.090929	0.186893	LOC109205790	0.114697067	0.844639333	root	0.864205866	#N/A	GeneID:109205790	GO:0000281,GO:0000911,GO:0003777,GO:0005524,GO:0005871,GO:0005874,GO:0007018,GO:0008017,GO:0009524,GO:0016887	mitotic cytokinesis|cytokinesis by cell plate formation|microtubule motor activity|ATP binding|kinesin complex|microtubule|microtubule-based movement|microtubule binding|phragmoplast|ATPase activity
LOC109205791	0.44722	0.919443	0.359703		1.52611	1.66083	1.54037	LOC109205791	1.57577	0.575455333	Leaf	0.634810072	#N/A	GeneID:109205791	GO:0004553,GO:0005618,GO:0010411,GO:0016762,GO:0042546,GO:0048046,GO:0071555	hydrolase activity, hydrolyzing O-glycosyl compounds|cell wall|xyloglucan metabolic process|xyloglucan:xyloglucosyl transferase activity|cell wall biogenesis|apoplast|cell wall organization
LOC109205792	0	0	0		0.0964569	0	0	LOC109205792	0.0321523	0	Leaf	1	#N/A	GeneID:109205792
LOC109205794	0	0.0887615	0		0.0673774	0.360601	0.0339195	LOC109205794	0.153965967	0.029587167	Leaf	0.807833071	#N/A	GeneID:109205794
LOC109205795	20.3912	21.1617	19.5117		11.0537	11.3881	12.7497	LOC109205795	11.7305	20.35486667	root	0.423700475	#N/A	GeneID:109205795	GO:0003779,GO:0005768,GO:0006886,GO:0007033,GO:0009705,GO:0016197,GO:0030897,GO:0031902,GO:0032889,GO:0032991,GO:0033263,GO:0035542,GO:0045992,GO:0051469	actin binding|endosome|intracellular protein transport|vacuole organization|plant-type vacuole membrane|endosomal transport|HOPS complex|late endosome membrane|regulation of vacuole fusion, non-autophagic|protein-containing complex|CORVET complex|regulation of SNARE complex assembly|negative regulation of embryonic development|vesicle fusion with vacuole
LOC109205796	17.5891	15.9742	14.2117		6.39332	4.92821	4.9707	LOC109205796	5.430743333	15.925	root	0.65898001	#N/A	GeneID:109205796	GO:0003735,GO:0005739,GO:0005840,GO:0006412,GO:0009507,GO:0009536	structural constituent of ribosome|mitochondrion|ribosome|translation|chloroplast|plastid	ko03010	Ribosome
LOC109205797	5.01774	3.70062	3.04315		8.88982	8.6436	10.0473	LOC109205797	9.193573333	3.920503333	Leaf	0.573560444	#N/A	GeneID:109205797	GO:0002229,GO:0046244,GO:0046872,GO:0051213	defense response to oomycetes|salicylic acid catabolic process|metal ion binding|dioxygenase activity
LOC109205798	146.082	93.3215	214.76		0.685535	0.726758	0.727024	LOC109205798	0.713105667	151.3878333	root	0.995289544	#N/A	GeneID:109205798	GO:0005829,GO:0009813,GO:0046872,GO:0051213,GO:0080167,GO:0097237,GO:0120091,GO:2000022	cytosol|flavonoid biosynthetic process|metal ion binding|dioxygenase activity|response to karrikin|cellular response to toxic substance|jasmonic acid hydrolase|regulation of jasmonic acid mediated signaling pathway
LOC109205799	2.89622	5.19245	2.77714		0	0	0	LOC109205799	0	3.621936667	root	1	#N/A	GeneID:109205799	GO:0009862,GO:0016298,GO:0080031	systemic acquired resistance, salicylic acid mediated signaling pathway|lipase activity|methyl salicylate esterase activity
LOC109205800	5.10906	6.3263	5.3172		0	0	0	LOC109205800	0	5.584186667	root	1	LOC109205800	GeneID:109205800	GO:0009862,GO:0016298,GO:0080031	systemic acquired resistance, salicylic acid mediated signaling pathway|lipase activity|methyl salicylate esterase activity
LOC109205801	40.3517	38.1614	38.6247		14.2903	17.5533	16.1699	LOC109205801	16.0045	39.04593333	root	0.590110963	#N/A	GeneID:109205801
LOC109205802	22.314	20.1383	20.1227		0.0299891	0	0	LOC109205802	0.009996367	20.85833333	root	0.999520749	LOC109205802	GeneID:109205802	GO:0009862,GO:0016298,GO:0080031	systemic acquired resistance, salicylic acid mediated signaling pathway|lipase activity|methyl salicylate esterase activity
LOC109205803	19.4961	20.2752	19.8644		5.54905	5.98276	7.09554	LOC109205803	6.209116667	19.87856667	root	0.687647667	#N/A	GeneID:109205803
LOC109205804	0.0375891	0.0253302	0.0264785		0	0	0	LOC109205804	0	0.029799267	root	1	LOC109205804	GeneID:109205804	GO:0005199,GO:0005576,GO:0005618,GO:0009860,GO:0071555	structural constituent of cell wall|extracellular region|cell wall|pollen tube growth|cell wall organization
LOC109205805	17.2488	25.9804	42.8711		113.771	103.021	102.651	LOC109205805	106.481	28.7001	Leaf	0.730467407	LOC109205805	GeneID:109205805	GO:0005634,GO:0005829,GO:0009507,GO:0009793,GO:0010183,GO:0036033,GO:0050832	nucleus|cytosol|chloroplast|embryo development ending in seed dormancy|pollen tube guidance|mediator complex binding|defense response to fungus
LOC109205806	0	0	0		0	0	0	LOC109205806	0	0	Leaf	0	#N/A	GeneID:109205806	GO:0003676,GO:0004523,GO:0046872	nucleic acid binding|RNA-DNA hybrid ribonuclease activity|metal ion binding
LOC109205807	12.2772	15.9751	16.9417		7.65643	6.79683	7.00143	LOC109205807	7.151563333	15.06466667	root	0.5252757	#N/A	GeneID:109205807	GO:0005783,GO:0005789,GO:0006457,GO:0016021	endoplasmic reticulum|endoplasmic reticulum membrane|protein folding|integral component of membrane
LOC109205808	0	0	0		0	0	0	LOC109205808	0	0	Leaf	0	#N/A	GeneID:109205808
LOC109205809	0.859774	1.60413	1.59661		0.58161	0.909291	0.587147	LOC109205809	0.692682667	1.353504667	root	0.488230308	LOC109205809	GeneID:109205809
LOC109205811	3.79305	4.80916	3.88771		2.56116	2.55258	2.63946	LOC109205811	2.5844	4.163306667	root	0.379243422	#N/A	GeneID:109205811	GO:0000209,GO:0000413,GO:0003755,GO:0005634,GO:0006457,GO:0034450	protein polyubiquitination|protein peptidyl-prolyl isomerization|peptidyl-prolyl cis-trans isomerase activity|nucleus|protein folding|ubiquitin-ubiquitin ligase activity	ko04120	Ubiquitin mediated proteolysis
LOC109205812	23.3526	22.1029	23.9984		4.1474	5.17424	5.90627	LOC109205812	5.07597	23.1513	root	0.780747949	LOC109205812	GeneID:109205812	GO:0003700,GO:0005634,GO:0005769,GO:0005770,GO:0008356,GO:0009956,GO:0032350,GO:0043565,GO:0045930,GO:0048366,GO:0055037,GO:0055072	DNA-binding transcription factor activity|nucleus|early endosome|late endosome|asymmetric cell division|radial pattern formation|regulation of hormone metabolic process|sequence-specific DNA binding|negative regulation of mitotic cell cycle|leaf development|recycling endosome|iron ion homeostasis
LOC109205813	11.8222	11.7578	13.9974		5.45448	5.58321	6.01001	LOC109205813	5.682566667	12.5258	root	0.546331039	#N/A	GeneID:109205813
LOC109205814	1.14056	1.56339	2.10212		1.33818	1.92513	1.62513	LOC109205814	1.62948	1.602023333	Leaf	0.016849956	#N/A	GeneID:109205814
LOC109205816	51.2677	87.5793	37.4744		21.4027	19.7067	18.5889	LOC109205816	19.89943333	58.7738	root	0.661423401	#N/A	GeneID:109205816	GO:0005886,GO:0006071,GO:0006629,GO:0008889,GO:0009506,GO:0010026,GO:0010442,GO:0016021,GO:0031225,GO:0046658,GO:0052541	plasma membrane|glycerol metabolic process|lipid metabolic process|glycerophosphodiester phosphodiesterase activity|plasmodesma|trichome differentiation|guard cell morphogenesis|integral component of membrane|anchored component of membrane|anchored component of plasma membrane|plant-type cell wall cellulose metabolic process
LOC109205817	16.7777	18.9387	22.258		8.43751	9.22687	10.0284	LOC109205817	9.230926667	19.3248	root	0.522327441	#N/A	GeneID:109205817	GO:0005737,GO:0005856	cytoplasm|cytoskeleton
LOC109205818	22.0604	22.2921	21.4104		14.3863	13.7991	15.8313	LOC109205818	14.67223333	21.92096667	root	0.330675807	#N/A	GeneID:109205818	GO:0000149,GO:0005484,GO:0005886,GO:0006886,GO:0006887,GO:0006906,GO:0012505,GO:0016021,GO:0031201,GO:0048278	SNARE binding|SNAP receptor activity|plasma membrane|intracellular protein transport|exocytosis|vesicle fusion|endomembrane system|integral component of membrane|SNARE complex|vesicle docking	ko04130	SNARE interactions in vesicular transport
LOC109205819	0	0	0		0	0	0	LOC109205819	0	0	Leaf	0	#N/A	GeneID:109205819
LOC109205821	22.5959	20.8881	18.9113		2.24687	2.26427	1.6023	LOC109205821	2.037813333	20.79843333	root	0.902020825	#N/A	GeneID:109205821	GO:0003723,GO:0003924,GO:0005730,GO:0006364,GO:0030687,GO:0034399,GO:0042273	RNA binding|GTPase activity|nucleolus|rRNA processing|preribosome, large subunit precursor|nuclear periphery|ribosomal large subunit biogenesis
LOC109205822	2.66959	4.67597	2.44593		0.164066	0.267054	0.362364	LOC109205822	0.264494667	3.26383	root	0.918961874	#N/A	GeneID:109205822	GO:0003677,GO:0003682,GO:0003886,GO:0005634,GO:0010216,GO:0010424,GO:0032776	DNA binding|chromatin binding|DNA (cytosine-5-)-methyltransferase activity|nucleus|maintenance of DNA methylation|DNA methylation on cytosine within a CG sequence|DNA methylation on cytosine	ko00270	Cysteine and methionine metabolism
LOC109205823	0.0465138	0.079607	0.326105		0.298019	0.159298	0.224091	LOC109205823	0.227136	0.150741933	Leaf	0.336336235	#N/A	GeneID:109205823	GO:0005634,GO:0005737,GO:0009966,GO:0031929	nucleus|cytoplasm|regulation of signal transduction|TOR signaling
LOC109205824	57.739	52.838	54.1437		23.2711	25.7246	24.9792	LOC109205824	24.6583	54.9069	root	0.550907081	#N/A	GeneID:109205824	GO:0004674,GO:0005524,GO:0005634,GO:0005737,GO:0006897,GO:0009740,GO:0009908,GO:0010476,GO:0018105,GO:0018107,GO:0040008,GO:0048586	protein serine/threonine kinase activity|ATP binding|nucleus|cytoplasm|endocytosis|gibberellic acid mediated signaling pathway|flower development|gibberellin mediated signaling pathway|peptidyl-serine phosphorylation|peptidyl-threonine phosphorylation|regulation of growth|regulation of long-day photoperiodism, flowering
LOC109205825	0.317337	0.383682	0.495652		28.6235	27.5567	29.2748	LOC109205825	28.485	0.398890333	Leaf	0.985996478	#N/A	GeneID:109205825	GO:0009507,GO:0009534,GO:0009535,GO:0009543,GO:0009561,GO:0010027,GO:0046872,GO:0048564	chloroplast|chloroplast thylakoid|chloroplast thylakoid membrane|chloroplast thylakoid lumen|megagametogenesis|thylakoid membrane organization|metal ion binding|photosystem I assembly
LOC109205826	0.694702	1.64842	1.40531		0.0871819	0.172491	0.236537	LOC109205826	0.1654033	1.249477333	root	0.867622008	#N/A	GeneID:109205826	GO:0000076,GO:0000278,GO:0000281,GO:0003677,GO:0004693,GO:0005634,GO:0006260,GO:0009507,GO:0009658,GO:0019901,GO:0048229,GO:0051276,GO:0051315,GO:0070182,GO:0071163	DNA replication checkpoint|mitotic cell cycle|mitotic cytokinesis|DNA binding|cyclin-dependent protein serine/threonine kinase activity|nucleus|DNA replication|chloroplast|chloroplast organization|protein kinase binding|gametophyte development|chromosome organization|attachment of mitotic spindle microtubules to kinetochore|DNA polymerase binding|DNA replication preinitiation complex assembly
LOC109205827	0.12939	0.151395	0.0771873		0.689475	0.39812	0.653613	LOC109205827	0.580402667	0.1193241	Leaf	0.794411524	#N/A	GeneID:109205827	GO:0000139,GO:0006486,GO:0016021,GO:0016757,GO:0071555	Golgi membrane|protein glycosylation|integral component of membrane|transferase activity, transferring glycosyl groups|cell wall organization
LOC109205828	0	0	0		0	0	0	LOC109205828	0	0	Leaf	0	#N/A	GeneID:109205828
LOC109205829	0.96777	1.19372	0.909931		24.4832	22.704	24.4503	LOC109205829	23.87916667	1.023807	Leaf	0.957125514	#N/A	GeneID:109205829	GO:0005774,GO:0008324,GO:0016021	vacuolar membrane|cation transmembrane transporter activity|integral component of membrane
LOC109205830	180.952	161.126	144.927		59.6235	52.1066	48.6365	LOC109205830	53.45553333	162.335	root	0.670708514	#N/A	GeneID:109205830	GO:0002181,GO:0003735,GO:0005634,GO:0005829,GO:0005886,GO:0006414,GO:0022625,GO:0022626,GO:0030295,GO:0043021	cytoplasmic translation|structural constituent of ribosome|nucleus|cytosol|plasma membrane|translational elongation|cytosolic large ribosomal subunit|cytosolic ribosome|protein kinase activator activity|ribonucleoprotein complex binding	ko03010	Ribosome
LOC109205831	2.35984	1.98355	2.09356		0.275345	0.273548	0.200373	LOC109205831	0.249755333	2.14565	root	0.88359922	#N/A	GeneID:109205831	GO:0005525,GO:0006355,GO:0009416,GO:0009507,GO:0009570,GO:0009646,GO:0009651,GO:0009658,GO:0009741,GO:0009742,GO:0016787,GO:0019843,GO:0032502,GO:1901259,GO:1902326,GO:1904143	GTP binding|regulation of transcription, DNA-templated|response to light stimulus|chloroplast|chloroplast stroma|response to absence of light|response to salt stress|chloroplast organization|response to brassinosteroid|brassinosteroid mediated signaling pathway|hydrolase activity|rRNA binding|developmental process|chloroplast rRNA processing|positive regulation of chlorophyll biosynthetic process…
LOC109205832	14.7137	13.0943	13.6564		14.292	13.8027	13.9004	LOC109205832	13.99836667	13.82146667	Leaf	0.012637189	#N/A	GeneID:109205832	GO:0005634,GO:0005737,GO:0006511,GO:0007275,GO:0008270,GO:0016567,GO:0061630,GO:2000785	nucleus|cytoplasm|ubiquitin-dependent protein catabolic process|multicellular organism development|zinc ion binding|protein ubiquitination|ubiquitin protein ligase activity|regulation of autophagosome assembly	ko04120,ko04115,ko04013,ko04310	Ubiquitin mediated proteolysis|p53 signaling pathway|MAPK signaling pathway - fly|Wnt signaling pathway
LOC109205834	0	0	0		0.187769	0	0	LOC109205834	0.062589667	0	Leaf	1	#N/A	GeneID:109205834	GO:0005576,GO:0031640,GO:0050832	extracellular region|killing of cells of other organism|defense response to fungus
LOC109205835	787.382	804.319	1914.62		176.173	115.82	110.562	LOC109205835	134.185	1168.773667	root	0.88519163	LOC109205835	GeneID:109205835	GO:0005576,GO:0031640,GO:0050832	extracellular region|killing of cells of other organism|defense response to fungus
LOC109205836	0	0	0		0	0	0	LOC109205836	0	0	Leaf	0	#N/A	GeneID:109205836			ko03030	DNA replication
LOC109205837	0	0	0		0	0	0	LOC109205837	0	0	Leaf	0	LOC109205837	GeneID:109205837	GO:0005773,GO:0040008,GO:0042803	vacuole|regulation of growth|protein homodimerization activity
LOC109205839	0.0275737	0.0361171	0		4.37467	4.37225	4.13421	LOC109205839	4.29371	0.021230267	Leaf	0.995055496	LOC109205839	GeneID:109205839
LOC109205840	2.07422	2.08592	2.3406		23.965	24.4953	25.7159	LOC109205840	24.7254	2.166913333	Leaf	0.912360838	#N/A	GeneID:109205840
LOC109205841	11.1182	12.1621	9.64781		6.08323	6.05684	5.43476	LOC109205841	5.858276667	10.97603667	root	0.466266664	#N/A	GeneID:109205841	GO:0000151,GO:0000209,GO:0005634,GO:0005737,GO:0005829,GO:0006511,GO:0007127,GO:0008270,GO:0016574,GO:0031624,GO:0032436,GO:0035861,GO:0036205,GO:0061630	ubiquitin ligase complex|protein polyubiquitination|nucleus|cytoplasm|cytosol|ubiquitin-dependent protein catabolic process|meiosis I|zinc ion binding|histone ubiquitination|ubiquitin conjugating enzyme binding|positive regulation of proteasomal ubiquitin-dependent protein catabolic process|site of double-strand break|histone catabolic process|ubiquitin protein ligase activity
LOC109205842	6.73447	2.69796	101.508		1.62678	1.31797	1.34921	LOC109205842	1.43132	36.98014333	root	0.961294904	LOC109205842	GeneID:109205842	GO:0003677,GO:0003700,GO:0005634	DNA binding|DNA-binding transcription factor activity|nucleus
LOC109205843	0	0	0.0183329		0	0	0	LOC109205843	0	0.006110967	root	1	#N/A	GeneID:109205843	GO:0000210,GO:0005829,GO:0006979,GO:0035529,GO:0046872,GO:0047631,GO:0051287	NAD+ diphosphatase activity|cytosol|response to oxidative stress|NADH pyrophosphatase activity|metal ion binding|ADP-ribose diphosphatase activity|NAD binding
LOC109205844	203.511	177.481	267.754		231.339	259.632	227.005	LOC109205844	239.3253333	216.2486667	Leaf	0.096423836	LOC109205844	GeneID:109205844	GO:0000932,GO:0004197,GO:0005615,GO:0005764,GO:0005773,GO:0005794,GO:0006508,GO:0008233,GO:0008234,GO:0009506,GO:0009507,GO:0010494,GO:0048046,GO:0050832,GO:0051603	P-body|cysteine-type endopeptidase activity|extracellular space|lysosome|vacuole|Golgi apparatus|proteolysis|peptidase activity|cysteine-type peptidase activity|plasmodesma|chloroplast|cytoplasmic stress granule|apoplast|defense response to fungus|proteolysis involved in cellular protein catabolic process
LOC109205847	0	0	0		0	0	0	LOC109205847	0	0	Leaf	0	#N/A	GeneID:109205847
LOC109205848	0	0	0		0	0	0	LOC109205848	0	0	Leaf	0	#N/A	GeneID:109205848
LOC109205849	0.116373	0.0136224	0.0138271		4.94622	5.34835	8.66963	LOC109205849	6.3214	0.047940833	Leaf	0.992416105	#N/A	GeneID:109205849	GO:0005506,GO:0016021,GO:0016135,GO:0016709,GO:0020037	iron ion binding|integral component of membrane|saponin biosynthetic process|oxidoreductase activity, acting on paired donors, with incorporation or reduction of molecular oxygen, NAD(P)H as one donor, and incorporation of one atom of oxygen|heme binding
LOC109205850	0.961848	1.137	2.9639		0.219899	0.0741934	0.825192	LOC109205850	0.3730948	1.687582667	root	0.778917616	#N/A	GeneID:109205850	GO:0005622,GO:0005634,GO:0008270,GO:0009414,GO:0032991,GO:0042803	intracellular|nucleus|zinc ion binding|response to water deprivation|protein-containing complex|protein homodimerization activity
LOC109205851	289.681	216.439	544.16		14.9073	16.0935	13.7063	LOC109205851	14.90236667	350.0933333	root	0.957433161	#N/A	GeneID:109205851
LOC109205852	0.0343266	0	0.519757		0	0.10852	0.0371398	LOC109205852	0.048553267	0.184694533	root	0.737115841	#N/A	GeneID:109205852
LOC109205853	2.71482	3.21762	56.4239		24.8697	31.5926	27.8664	LOC109205853	28.10956667	20.78544667	Leaf	0.260556133	#N/A	GeneID:109205853
LOC109205854	0	0.070901	0		0	0	0	LOC109205854	0	0.023633667	root	1	LOC109205854	GeneID:109205854	GO:0000272,GO:0004568,GO:0006032,GO:0008061	polysaccharide catabolic process|chitinase activity|chitin catabolic process|chitin binding
LOC109205855	0	0	0		0	0	0	LOC109205855	0	0	Leaf	0	#N/A	GeneID:109205855	GO:0003676,GO:0004523,GO:0046872	nucleic acid binding|RNA-DNA hybrid ribonuclease activity|metal ion binding
LOC109205856	3.19841	2.62253	2.02756		0.0584976	0.0286888	0	LOC109205856	0.029062133	2.616166667	root	0.98889133	LOC109205856	GeneID:109205856
LOC109205857	68.7255	71.6917	73.046		18.2652	19.1993	18.014	LOC109205857	18.49283333	71.1544	root	0.740102744	#N/A	GeneID:109205857	GO:0005388,GO:0005524,GO:0005783,GO:0005886,GO:0008553,GO:0016021,GO:0046872	calcium-transporting ATPase activity|ATP binding|endoplasmic reticulum|plasma membrane|proton-exporting ATPase activity, phosphorylative mechanism|integral component of membrane|metal ion binding
LOC109205858	0.463233	0.282636	0.130775		0	0.0854593	0	LOC109205858	0.028486433	0.292214667	root	0.902515389	LOC109205858	GeneID:109205858	GO:0000272,GO:0004568,GO:0006032,GO:0008061	polysaccharide catabolic process|chitinase activity|chitin catabolic process|chitin binding
LOC109205860	74.6031	118.831	80.7401		18.9963	18.6103	28.8534	LOC109205860	22.15333333	91.3914	root	0.757599366	LOC109205860	GeneID:109205860	GO:0000786,GO:0003677,GO:0005634,GO:0006334,GO:0046982	nucleosome|DNA binding|nucleus|nucleosome assembly|protein heterodimerization activity
LOC109205861	59.0858	79.5586	74.033		39.7339	38.8759	41.42	LOC109205861	40.00993333	70.89246667	root	0.435625036	LOC109205861	GeneID:109205861	GO:0000786,GO:0003677,GO:0005634,GO:0006334,GO:0046982	nucleosome|DNA binding|nucleus|nucleosome assembly|protein heterodimerization activity
LOC109205862	0	0	0		0	0	0	LOC109205862	0	0	Leaf	0	#N/A	GeneID:109205862
LOC109205863	0	0	0		0	0	0	LOC109205863	0	0	Leaf	0	#N/A	GeneID:109205863
LOC109205864	121.571	120.997	177.653		61.0715	64.073	64.7699	LOC109205864	63.3048	140.0736667	root	0.548060663	#N/A	GeneID:109205864	GO:0005774,GO:0005886,GO:0016021	vacuolar membrane|plasma membrane|integral component of membrane
LOC109205865	13.8614	14.2129	12.5191		15.6492	17.0199	17.272	LOC109205865	16.64703333	13.53113333	Leaf	0.187174492	#N/A	GeneID:109205865	GO:0004315,GO:0006633,GO:0009507,GO:0033818	3-oxoacyl-[acyl-carrier-protein] synthase activity|fatty acid biosynthetic process|chloroplast|beta-ketoacyl-acyl-carrier-protein synthase III activity	ko00061,ko01212	Fatty acid biosynthesis|Fatty acid metabolism
LOC109205866	2.63434	2.73004	2.50463		0.585204	0.628387	0.720903	LOC109205866	0.644831333	2.623003333	root	0.754162976	#N/A	GeneID:109205866
LOC109205867	11.244	10.3351	10.3109		2.99858	3.23969	2.456	LOC109205867	2.89809	10.63	root	0.727366886	#N/A	GeneID:109205867	GO:0003677,GO:0006338,GO:0007275,GO:0016514	DNA binding|chromatin remodeling|multicellular organism development|SWI/SNF complex
LOC109205868	0.0187387	0.118843	0.0403873		0	0	0	LOC109205868	0	0.059323	root	1	#N/A	GeneID:109205868	GO:0008519,GO:0016021	ammonium transmembrane transporter activity|integral component of membrane
LOC109205869	0	0	0		0	0	0	LOC109205869	0	0	Leaf	0	#N/A	GeneID:109205869
LOC109205870	0	0	0		0	0	0	LOC109205870	0	0	Leaf	0	#N/A	GeneID:109205870	GO:0000943,GO:0003676,GO:0003964,GO:0004190,GO:0004519,GO:0006310,GO:0015074,GO:0046872	retrotransposon nucleocapsid|nucleic acid binding|RNA-directed DNA polymerase activity|aspartic-type endopeptidase activity|endonuclease activity|DNA recombination|DNA integration|metal ion binding
LOC109205871	0	0	0		0	0	0	LOC109205871	0	0	Leaf	0	#N/A	GeneID:109205871
LOC109205872	0	0	0		0	0	0	LOC109205872	0	0	Leaf	0	#N/A	GeneID:109205872	GO:0000977,GO:0003700,GO:0005634,GO:0009908,GO:0030154,GO:0045944,GO:0046983	RNA polymerase II regulatory region sequence-specific DNA binding|DNA-binding transcription factor activity|nucleus|flower development|cell differentiation|positive regulation of transcription by RNA polymerase II|protein dimerization activity
LOC109205873	0	0	0		0	0	0	LOC109205873	0	0	Leaf	0	#N/A	GeneID:109205873	GO:0000943,GO:0005739	retrotransposon nucleocapsid|mitochondrion
LOC109205874	1.46892	1.76648	1.60229		1.51984	1.83918	1.74703	LOC109205874	1.702016667	1.612563333	Leaf	0.052557261	#N/A	GeneID:109205874
LOC109205875	0.527293	1.14887	0.635885		0.26521	0.495864	0.373316	LOC109205875	0.37813	0.770682667	root	0.509357072	#N/A	GeneID:109205875	GO:0005829,GO:0005886,GO:0008289,GO:0016020,GO:0035627,GO:0120009,GO:0120013,GO:1902387,GO:1902388	cytosol|plasma membrane|lipid binding|membrane|ceramide transport|intermembrane lipid transfer|intermembrane lipid transfer activity|ceramide 1-phosphate binding|ceramide 1-phosphate transporter activity
LOC109205876	0.363771	1.08819	0.448166		0.0166738	0.0163616	0.0674569	LOC109205876	0.033497433	0.633375667	root	0.947112851	#N/A	GeneID:109205876	GO:0003777,GO:0005524,GO:0005737,GO:0005871,GO:0005874,GO:0007018,GO:0008017,GO:0008574,GO:0009524,GO:0016887,GO:0047496	microtubule motor activity|ATP binding|cytoplasm|kinesin complex|microtubule|microtubule-based movement|microtubule binding|ATP-dependent microtubule motor activity, plus-end-directed|phragmoplast|ATPase activity|vesicle transport along microtubule
LOC109205877	74.1056	46.8535	66.7522		9.17343	6.70645	6.58728	LOC109205877	7.489053333	62.57043333	root	0.880310029	#N/A	GeneID:109205877
LOC109205878	0.0895856	0.0463329	0.237601		0.219663	0.0817775	0.0841311	LOC109205878	0.128523867	0.1245065	Leaf	0.031257751	#N/A	GeneID:109205878	GO:0000977,GO:0000982,GO:0005634,GO:0007275,GO:0008134,GO:0043565,GO:0044212,GO:0045944,GO:0046983,GO:0048481	RNA polymerase II regulatory region sequence-specific DNA binding|transcription factor activity, RNA polymerase II proximal promoter sequence-specific DNA binding|nucleus|multicellular organism development|transcription factor binding|sequence-specific DNA binding|transcription regulatory region DNA binding|positive regulation of transcription by RNA polymerase II|protein dimerization activity|pl…
LOC109205880	0	0	0		0	0	0	LOC109205880	0	0	Leaf	0	#N/A	GeneID:109205880	GO:0000943,GO:0003676,GO:0003964,GO:0004190,GO:0004519,GO:0006310,GO:0015074,GO:0046872	retrotransposon nucleocapsid|nucleic acid binding|RNA-directed DNA polymerase activity|aspartic-type endopeptidase activity|endonuclease activity|DNA recombination|DNA integration|metal ion binding
LOC109205882	0.0914419	0	0		0	0	0.0583744	LOC109205882	0.019458133	0.030480633	root	0.361623067	LOC109205882	GeneID:109205882	GO:0005576,GO:0005773,GO:0006952,GO:0009607	extracellular region|vacuole|defense response|response to biotic stimulus	ko04075	Plant hormone signal transduction
LOC109205883	0	0	0		0	0	0	LOC109205883	0	0	Leaf	0	LOC109205883	GeneID:109205883	GO:0005576,GO:0005773,GO:0006952,GO:0009607	extracellular region|vacuole|defense response|response to biotic stimulus	ko04075	Plant hormone signal transduction
LOC109205884	51.9371	43.718	61.7048		5.7978	6.11016	7.53767	LOC109205884	6.481876667	52.4533	root	0.87642576	#N/A	GeneID:109205884	GO:0005773,GO:0005801,GO:0005886,GO:0005887,GO:0005985,GO:0008515,GO:0009705,GO:0015293	vacuole|cis-Golgi network|plasma membrane|integral component of plasma membrane|sucrose metabolic process|sucrose transmembrane transporter activity|plant-type vacuole membrane|symporter activity
LOC109205885	18.5163	21.3282	5.46963		2.407	1.60155	1.6355	LOC109205885	1.88135	15.10471	root	0.875446136	LOC109205885	GeneID:109205885	GO:0005576,GO:0005618,GO:0008152,GO:0052861,GO:0052862	extracellular region|cell wall|metabolic process|glucan endo-1,3-beta-glucanase activity, C-3 substituted reducing group|glucan endo-1,4-beta-glucanase activity, C-3 substituted reducing group
LOC109205886	3.91223	1.35561	2.29682		0.0639707	0.125956	0.0809441	LOC109205886	0.090290267	2.521553333	root	0.964192601	LOC109205886	GeneID:109205886	GO:0000139,GO:0005381,GO:0005770,GO:0005794,GO:0006826,GO:0006855,GO:0006970,GO:0009408,GO:0009624,GO:0009646,GO:0009737,GO:0010015,GO:0015238,GO:0015297,GO:0015893,GO:0016021,GO:0017119,GO:0031902,GO:0043226,GO:0055072,GO:1905428	Golgi membrane|iron ion transmembrane transporter activity|late endosome|Golgi apparatus|iron ion transport|drug transmembrane transport|response to osmotic stress|response to heat|response to nematode|response to absence of light|response to abscisic acid|root morphogenesis|drug transmembrane transporter activity|antiporter activity|drug transport|integral component of membrane|Golgi transport c…
LOC109205890	0	0	0		0	0	0	LOC109205890	0	0	Leaf	0	#N/A	GeneID:109205890	GO:0000943,GO:0003676,GO:0003964,GO:0004190,GO:0004519,GO:0008270,GO:0015074	retrotransposon nucleocapsid|nucleic acid binding|RNA-directed DNA polymerase activity|aspartic-type endopeptidase activity|endonuclease activity|zinc ion binding|DNA integration
LOC109205891	0	0	0		0	0	0	LOC109205891	0	0	Leaf	0	#N/A	GeneID:109205891
LOC109205892	1.25395	1.59838	1.64902		0.101431	0.0999612	0.154301	LOC109205892	0.1185644	1.50045	root	0.920980772	LOC109205892	GeneID:109205892	GO:0005737,GO:0046910	cytoplasm|pectinesterase inhibitor activity
LOC109205893	17.0288	15.7318	16.3027		3.12699	4.05202	3.78314	LOC109205893	3.65405	16.35443333	root	0.776571286	#N/A	GeneID:109205893
LOC109205894	9.40352	12.3915	8.89951		3.50777	3.9179	3.77107	LOC109205894	3.732246667	10.23151	root	0.635220347	#N/A	GeneID:109205894
LOC109205895	59.9886	62.5684	43.9295		0.643154	0.839199	0.688706	LOC109205895	0.723686333	55.4955	root	0.986959549	#N/A	GeneID:109205895	GO:0005524,GO:0005739,GO:0005960,GO:0019464	ATP binding|mitochondrion|glycine cleavage complex|glycine decarboxylation via glycine cleavage system	ko00260,ko00630	Glycine, serine and threonine metabolism|Glyoxylate and dicarboxylate metabolism
LOC109205896	1.06603	1.9457	0.450257		0	0	0	LOC109205896	0	1.153995667	root	1	LOC109205896	GeneID:109205896	GO:0004674,GO:0005524,GO:0005634,GO:0005789,GO:0005886,GO:0006952,GO:0016021,GO:0032541,GO:1990578	protein serine/threonine kinase activity|ATP binding|nucleus|endoplasmic reticulum membrane|plasma membrane|defense response|integral component of membrane|cortical endoplasmic reticulum|perinuclear endoplasmic reticulum membrane
LOC109205897	18.9085	16.1134	18.4315		9.28795	8.74157	8.34984	LOC109205897	8.79312	17.8178	root	0.506497996	#N/A	GeneID:109205897			ko03010	Ribosome
LOC109205898	71.5293	81.3252	82.3911		9.91109	7.65217	7.25856	LOC109205898	8.27394	78.4152	root	0.894485508	LOC109205898	GeneID:109205898	GO:0005768,GO:0005794,GO:0005802,GO:0016021,GO:0032580,GO:0033481,GO:0050378,GO:0050829,GO:0050832	endosome|Golgi apparatus|trans-Golgi network|integral component of membrane|Golgi cisterna membrane|galacturonate biosynthetic process|UDP-glucuronate 4-epimerase activity|defense response to Gram-negative bacterium|defense response to fungus	ko00520,ko00500	Amino sugar and nucleotide sugar metabolism|Starch and sucrose metabolism
LOC109205900	3.45486	3.49627	3.66785		0.0189553	0	0.0192232	LOC109205900	0.012726167	3.53966	root	0.996404692	LOC109205900	GeneID:109205900	GO:0005768,GO:0005789,GO:0005794,GO:0005802,GO:0008757,GO:0016021,GO:0052546	endosome|endoplasmic reticulum membrane|Golgi apparatus|trans-Golgi network|S-adenosylmethionine-dependent methyltransferase activity|integral component of membrane|cell wall pectin metabolic process
LOC109205901	1.34498	1.09248	1.20179		0.234011	0.181581	0.224058	LOC109205901	0.213216667	1.213083333	root	0.824235763	#N/A	GeneID:109205901
LOC109205902	46.6727	37.3064	31.0741		4.02895	5.10572	5.47253	LOC109205902	4.869066667	38.35106667	root	0.873039603	#N/A	GeneID:109205902	GO:0005887,GO:0015031,GO:0016020,GO:0035673	integral component of plasma membrane|protein transport|membrane|oligopeptide transmembrane transporter activity
LOC109205903	0.960284	1.62879	1.69916		6.27559	8.37714	8.98861	LOC109205903	7.880446667	1.429411333	Leaf	0.818612904	#N/A	GeneID:109205903	GO:0005983,GO:0008138,GO:0009507,GO:0009569,GO:0009570,GO:0019203,GO:0043036	starch catabolic process|protein tyrosine/serine/threonine phosphatase activity|chloroplast|chloroplast starch grain|chloroplast stroma|carbohydrate phosphatase activity|starch grain
LOC109205904	4.13938	7.33331	5.68777		2.31163	2.31924	2.30824	LOC109205904	2.313036667	5.720153333	root	0.5956338	#N/A	GeneID:109205904
LOC109205906	0	0.0726156	0		0	0	0	LOC109205906	0	0.0242052	root	1	#N/A	GeneID:109205906
LOC109205908	20.0228	22.5816	21.7047		11.492	12.4972	12.827	LOC109205908	12.27206667	21.43636667	root	0.427511814	#N/A	GeneID:109205908	GO:0005829,GO:0005856,GO:0007015,GO:0009737,GO:0030042,GO:0048767,GO:0051014,GO:0051015,GO:0051017,GO:0051693,GO:0099636	cytosol|cytoskeleton|actin filament organization|response to abscisic acid|actin filament depolymerization|root hair elongation|actin filament severing|actin filament binding|actin filament bundle assembly|actin filament capping|cytoplasmic streaming
LOC109205909	12.6548	5.23171	2.74955		0.0667268	0.0263588	0.122149	LOC109205909	0.071744867	6.878686667	root	0.989569976	#N/A	GeneID:109205909	GO:0000139,GO:0005794,GO:0005802,GO:0005886,GO:0009833,GO:0016021,GO:0016759,GO:0016760,GO:0030244,GO:0071555	Golgi membrane|Golgi apparatus|trans-Golgi network|plasma membrane|plant-type primary cell wall biogenesis|integral component of membrane|cellulose synthase activity|cellulose synthase (UDP-forming) activity|cellulose biosynthetic process|cell wall organization
LOC109205910	0.838653	2.24367	1.24717		1.97574	1.91561	2.4008	LOC109205910	2.097383333	1.443164333	Leaf	0.311921521	#N/A	GeneID:109205910	GO:0005543,GO:0005739,GO:0005829,GO:0008915,GO:0009245,GO:2001289	phospholipid binding|mitochondrion|cytosol|lipid-A-disaccharide synthase activity|lipid A biosynthetic process|lipid X metabolic process	ko00540	Lipopolysaccharide biosynthesis
LOC109205911	0.0899808	0	0		0.122633	0.552168	0.817006	LOC109205911	0.497269	0.0299936	Leaf	0.93968335	#N/A	GeneID:109205911	GO:0003854,GO:0006694,GO:0009809,GO:0016491,GO:0016616,GO:0042742	3-beta-hydroxy-delta5-steroid dehydrogenase activity|steroid biosynthetic process|lignin biosynthetic process|oxidoreductase activity|oxidoreductase activity, acting on the CH-OH group of donors, NAD or NADP as acceptor|defense response to bacterium
LOC109205913	0	0	0		0	0	0	LOC109205913	0	0	Leaf	0	#N/A	GeneID:109205913	GO:0000943,GO:0003677,GO:0003723,GO:0003887,GO:0003964,GO:0004190,GO:0004523,GO:0004540,GO:0005524,GO:0005634,GO:0005737,GO:0006310,GO:0008233,GO:0008270,GO:0015074,GO:0032197	retrotransposon nucleocapsid|DNA binding|RNA binding|DNA-directed DNA polymerase activity|RNA-directed DNA polymerase activity|aspartic-type endopeptidase activity|RNA-DNA hybrid ribonuclease activity|ribonuclease activity|ATP binding|nucleus|cytoplasm|DNA recombination|peptidase activity|zinc ion binding|DNA integration|transposition, RNA-mediated
LOC109205914	0	0	0		0	0	0	LOC109205914	0	0	Leaf	0	#N/A	GeneID:109205914	GO:0000943,GO:0003676,GO:0003964,GO:0004190,GO:0004519,GO:0006310,GO:0015074,GO:0046872	retrotransposon nucleocapsid|nucleic acid binding|RNA-directed DNA polymerase activity|aspartic-type endopeptidase activity|endonuclease activity|DNA recombination|DNA integration|metal ion binding
LOC109205915	0	0	0		0	0	0	LOC109205915	0	0	Leaf	0	#N/A	GeneID:109205915	GO:0000943,GO:0003676,GO:0003964,GO:0004190,GO:0004519,GO:0006310,GO:0015074,GO:0046872	retrotransposon nucleocapsid|nucleic acid binding|RNA-directed DNA polymerase activity|aspartic-type endopeptidase activity|endonuclease activity|DNA recombination|DNA integration|metal ion binding
LOC109205916	6.36318	7.3888	7.82321		3.41595	4.69426	4.10057	LOC109205916	4.07026	7.19173	root	0.434036039	#N/A	GeneID:109205916
LOC109205917	1.35861	2.07609	1.26303		1.3209	0.821935	1.17899	LOC109205917	1.107275	1.56591	root	0.292887203	#N/A	GeneID:109205917	GO:0004497,GO:0005506,GO:0016021,GO:0016705,GO:0020037	monooxygenase activity|iron ion binding|integral component of membrane|oxidoreductase activity, acting on paired donors, with incorporation or reduction of molecular oxygen|heme binding
LOC109205918	0.636141	0.96178	0.721537		4.29583	3.85787	4.5744	LOC109205918	4.2427	0.773152667	Leaf	0.817768716	#N/A	GeneID:109205918
LOC109205919	0.284317	0.415788	0.28596		0.0470573	0.157255	0.131879	LOC109205919	0.112063767	0.328688333	root	0.659057667	#N/A	GeneID:109205919
LOC109205921	0.281316	1.2241	0.540699		0.0637292	0.0156414	0.0803451	LOC109205921	0.053238567	0.682038333	root	0.921941972	#N/A	GeneID:109205921
LOC109205922	26.8878	26.9107	31.4024		26.4983	31.3003	31.507	LOC109205922	29.76853333	28.4003	Leaf	0.045962403	#N/A	GeneID:109205922
LOC109205923	0	0	0		0	0	0	LOC109205923	0	0	Leaf	0	#N/A	GeneID:109205923
LOC109205924	24.7874	20.8946	20.0893		7.28952	6.50593	6.4236	LOC109205924	6.739683333	21.92376667	root	0.69258552	#N/A	GeneID:109205924	GO:0005783,GO:0005789,GO:0006666,GO:0016021,GO:0030148,GO:0047560	endoplasmic reticulum|endoplasmic reticulum membrane|3-keto-sphinganine metabolic process|integral component of membrane|sphingolipid biosynthetic process|3-dehydrosphinganine reductase activity	ko00600	Sphingolipid metabolism
LOC109205925	0	0	0		0	0	0	LOC109205925	0	0	Leaf	0	#N/A	GeneID:109205925
LOC109205926	0	0	0		0	0	0	LOC109205926	0	0	Leaf	0	#N/A	GeneID:109205926
LOC109205927	0	0	0		0	0	0	LOC109205927	0	0	Leaf	0	#N/A	GeneID:109205927	GO:0005576,GO:0005829,GO:0009505,GO:0009753,GO:0016491,GO:0071949	extracellular region|cytosol|plant-type cell wall|response to jasmonic acid|oxidoreductase activity|FAD binding
LOC109205928	0.060917	0.480678	0.0430095		0.0252422	0	0.0256607	LOC109205928	0.016967633	0.194868167	root	0.912927631	LOC109205928	GeneID:109205928	GO:0000305,GO:0004089,GO:0005576,GO:0006885,GO:0008270,GO:0016656	response to oxygen radical|carbonate dehydratase activity|extracellular region|regulation of pH|zinc ion binding|monodehydroascorbate reductase (NADH) activity	ko00910	Nitrogen metabolism
LOC109205929	0	0	0		0	0	0	LOC109205929	0	0	Leaf	0	#N/A	GeneID:109205929	GO:0000305,GO:0004089,GO:0005576,GO:0006885,GO:0008270,GO:0016656	response to oxygen radical|carbonate dehydratase activity|extracellular region|regulation of pH|zinc ion binding|monodehydroascorbate reductase (NADH) activity	ko00910	Nitrogen metabolism
LOC109205930	14.5091	14.6802	15.8194		14.0335	12.8656	12.9877	LOC109205930	13.2956	15.0029	root	0.113797999	#N/A	GeneID:109205930	GO:0000210,GO:0005777,GO:0005829,GO:0006734,GO:0006742,GO:0009507,GO:0016787,GO:0019677,GO:0035529,GO:0046872	NAD+ diphosphatase activity|peroxisome|cytosol|NADH metabolic process|NADP catabolic process|chloroplast|hydrolase activity|NAD catabolic process|NADH pyrophosphatase activity|metal ion binding	ko00760,ko04146	Nicotinate and nicotinamide metabolism|Peroxisome
LOC109205931	6.30981	5.16315	4.90933		2.7664	3.47605	1.33367	LOC109205931	2.525373333	5.460763333	root	0.537542065	LOC109205931	GeneID:109205931
LOC109205933	0	0	0		0	0	0	LOC109205933	0	0	Leaf	0	#N/A	GeneID:109205933
LOC109205934	0.0279752	0.058635	0		0	0	0	LOC109205934	0	0.028870067	root	1	#N/A	GeneID:109205934
LOC109205935	0.0946331	0.192774	0		0	0	0	LOC109205935	0	0.095802367	root	1	LOC109205935	GeneID:109205935	GO:0003700,GO:0005634,GO:0006355,GO:0043565,GO:0046983,GO:0048658	DNA-binding transcription factor activity|nucleus|regulation of transcription, DNA-templated|sequence-specific DNA binding|protein dimerization activity|anther wall tapetum development
LOC109205936	2.40453	3.99251	2.57287		53.5778	55.3092	55.5298	LOC109205936	54.8056	2.98997	Leaf	0.945444079	LOC109205936	GeneID:109205936	GO:0003729,GO:0005634,GO:0005829,GO:0070300	mRNA binding|nucleus|cytosol|phosphatidic acid binding
LOC109205937	0	0	0		0	0	0	LOC109205937	0	0	Leaf	0	#N/A	GeneID:109205937
LOC109205940	42.4286	59.1249	36.0244		0.3549	0.521405	0.13351	LOC109205940	0.336605	45.8593	root	0.992660049	LOC109205940	GeneID:109205940
LOC109205941	0.973971	1.88313	0.994488		5.98027	5.37531	5.92054	LOC109205941	5.758706667	1.283863	Leaf	0.777057059	#N/A	GeneID:109205941
LOC109205942	118.72	27.1902	39.3029		1.86318	3.65559	3.31525	LOC109205942	2.944673333	61.7377	root	0.952303482	LOC109205942	GeneID:109205942	GO:0009693,GO:0009815,GO:0009835,GO:0031418,GO:0046872	ethylene biosynthetic process|1-aminocyclopropane-1-carboxylate oxidase activity|fruit ripening|L-ascorbic acid binding|metal ion binding	ko00270	Cysteine and methionine metabolism
LOC109205943	14.9994	14.3996	16.0218		5.43798	5.82007	5.22665	LOC109205943	5.4949	15.14026667	root	0.637067159	#N/A	GeneID:109205943
LOC109205944	0.979893	0.378931	3.52461		264.923	310.41	271.991	LOC109205944	282.4413333	1.627811333	Leaf	0.994236639	#N/A	GeneID:109205944
LOC109205945	2.13603	3.13374	3.27499		1.66175	1.66454	2.07519	LOC109205945	1.800493333	2.848253333	root	0.367860537	#N/A	GeneID:109205945	GO:0005975,GO:0030246,GO:0047938	carbohydrate metabolic process|carbohydrate binding|glucose-6-phosphate 1-epimerase activity	ko00010	Glycolysis / Gluconeogenesis
LOC109205946	15.7653	11.808	12.6362		109.987	105.726	112.59	LOC109205946	109.4343333	13.40316667	Leaf	0.877523203	LOC109205946	GeneID:109205946	GO:0009507,GO:0016554	chloroplast|cytidine to uridine editing
LOC109205948	1.88131	2.98666	2.04061		0.730922	0.539889	0.688213	LOC109205948	0.653008	2.30286	root	0.716436084	#N/A	GeneID:109205948	GO:0004177,GO:0004222,GO:0005739,GO:0005759,GO:0006508,GO:0006518,GO:0006627,GO:0009507,GO:0009535,GO:0046872	aminopeptidase activity|metalloendopeptidase activity|mitochondrion|mitochondrial matrix|proteolysis|peptide metabolic process|protein processing involved in protein targeting to mitochondrion|chloroplast|chloroplast thylakoid membrane|metal ion binding
LOC109205949	2.53713	2.2543	1.94151		1.39886	0.877499	0.880587	LOC109205949	1.052315333	2.244313333	root	0.531119244	#N/A	GeneID:109205949	GO:0004177,GO:0004222,GO:0005739,GO:0005759,GO:0006508,GO:0006518,GO:0006627,GO:0009507,GO:0009535,GO:0046872	aminopeptidase activity|metalloendopeptidase activity|mitochondrion|mitochondrial matrix|proteolysis|peptide metabolic process|protein processing involved in protein targeting to mitochondrion|chloroplast|chloroplast thylakoid membrane|metal ion binding
LOC109205950	1.34081	1.7064	1.59508		1.50825	1.74975	1.07454	LOC109205950	1.44418	1.54743	root	0.066723535	#N/A	GeneID:109205950
LOC109205951	0	0	0		0	0	0	LOC109205951	0	0	Leaf	0	#N/A	GeneID:109205951
LOC109205952	24.5632	26.7655	26.0885		25.9709	23.1281	23.9706	LOC109205952	24.35653333	25.80573333	root	0.056158063	#N/A	GeneID:109205952	GO:0000226,GO:0005524,GO:0005737,GO:0005874,GO:0008017,GO:0008568,GO:0009825,GO:0009832,GO:0010091,GO:0016887,GO:0031122,GO:0043622	microtubule cytoskeleton organization|ATP binding|cytoplasm|microtubule|microtubule binding|microtubule-severing ATPase activity|multidimensional cell growth|plant-type cell wall biogenesis|trichome branching|ATPase activity|cytoplasmic microtubule organization|cortical microtubule organization
LOC109205953	0.0296827	0	0		0	0	0	LOC109205953	0	0.009894233	root	1	LOC109205953	GeneID:109205953	GO:0003677,GO:0003700,GO:0005634,GO:0009834,GO:0016020,GO:0045893	DNA binding|DNA-binding transcription factor activity|nucleus|plant-type secondary cell wall biogenesis|membrane|positive regulation of transcription, DNA-templated
LOC109205954	637.559	571.819	510.915		103.241	94.5132	85.1876	LOC109205954	94.31393333	573.431	root	0.835526971	LOC109205954	GeneID:109205954	GO:0000027,GO:0002181,GO:0003735,GO:0022625,GO:0070180	ribosomal large subunit assembly|cytoplasmic translation|structural constituent of ribosome|cytosolic large ribosomal subunit|large ribosomal subunit rRNA binding	ko03010	Ribosome
LOC109205955	15.0011	14.4101	9.23189		25.3936	24.2779	27.9064	LOC109205955	25.8593	12.88103	Leaf	0.501880175	LOC109205955	GeneID:109205955	GO:0005737,GO:0006979,GO:0009751,GO:0009816,GO:0019441,GO:0020037,GO:0046872	cytoplasm|response to oxidative stress|response to salicylic acid|defense response to bacterium, incompatible interaction|tryptophan catabolic process to kynurenine|heme binding|metal ion binding
LOC109205956	0.035024	0	0.0187328		0.0903075	0	0	LOC109205956	0.0301025	0.017918933	Leaf	0.404736052	#N/A	GeneID:109205956
LOC109205957	0	0	0		0	0	0	LOC109205957	0	0	Leaf	0	#N/A	GeneID:109205957
LOC109205958	0	0	0		0	0	0	LOC109205958	0	0	Leaf	0	#N/A	GeneID:109205958	GO:0000943,GO:0003676,GO:0003964,GO:0004190,GO:0004519,GO:0006310,GO:0015074,GO:0046872	retrotransposon nucleocapsid|nucleic acid binding|RNA-directed DNA polymerase activity|aspartic-type endopeptidase activity|endonuclease activity|DNA recombination|DNA integration|metal ion binding
LOC109205960	30.0383	26.9703	41.2463		10.5467	10.4341	10.9021	LOC109205960	10.62763333	32.75163333	root	0.675508295	#N/A	GeneID:109205960	GO:0000045,GO:0005829,GO:0007030,GO:0031468,GO:0043130,GO:0043161,GO:0061025	autophagosome assembly|cytosol|Golgi organization|nuclear envelope reassembly|ubiquitin binding|proteasome-mediated ubiquitin-dependent protein catabolic process|membrane fusion	ko04141	Protein processing in endoplasmic reticulum
LOC109205961	5.68149	7.04036	5.95108		100.334	97.1788	102.825	LOC109205961	100.1126	6.22431	Leaf	0.937826907	#N/A	GeneID:109205961	GO:0006782,GO:0008483,GO:0009507,GO:0015995,GO:0030170,GO:0042286	protoporphyrinogen IX biosynthetic process|transaminase activity|chloroplast|chlorophyll biosynthetic process|pyridoxal phosphate binding|glutamate-1-semialdehyde 2,1-aminomutase activity	ko00860	Porphyrin and chlorophyll metabolism
LOC109205962	13.0859	15.2325	41.2771		30.9242	39.6635	39.284	LOC109205962	36.6239	23.1985	Leaf	0.366574832	#N/A	GeneID:109205962	GO:0005886,GO:0010336,GO:0015333,GO:0016021,GO:0035673,GO:0042128,GO:0097708,GO:1904680	plasma membrane|gibberellic acid homeostasis|peptide:proton symporter activity|integral component of membrane|oligopeptide transmembrane transporter activity|nitrate assimilation|intracellular vesicle|peptide transmembrane transporter activity
LOC109205963	45.9612	55.5513	79.0094		0	0.0252182	0.102624	LOC109205963	0.042614067	60.17396667	root	0.999291819	#N/A	GeneID:109205963	GO:0004601,GO:0005576,GO:0006979,GO:0020037,GO:0042744,GO:0046872	peroxidase activity|extracellular region|response to oxidative stress|heme binding|hydrogen peroxide catabolic process|metal ion binding	ko00940	Phenylpropanoid biosynthesis
LOC109205964	4.98081	8.56919	3.60605		5.8472	7.38167	8.02096	LOC109205964	7.083276667	5.718683333	Leaf	0.192650012	#N/A	GeneID:109205964	GO:0009624,GO:0015333,GO:0016021,GO:0035673,GO:1904680	response to nematode|peptide:proton symporter activity|integral component of membrane|oligopeptide transmembrane transporter activity|peptide transmembrane transporter activity
LOC109205965	0	0	0		0	0	0	LOC109205965	0	0	Leaf	0	#N/A	GeneID:109205965	GO:0000943,GO:0005739	retrotransposon nucleocapsid|mitochondrion
LOC109205966	0	0	0		0	0	0	LOC109205966	0	0	Leaf	0	#N/A	GeneID:109205966	GO:0000943,GO:0003676,GO:0003964,GO:0004190,GO:0004519,GO:0006310,GO:0015074,GO:0046872	retrotransposon nucleocapsid|nucleic acid binding|RNA-directed DNA polymerase activity|aspartic-type endopeptidase activity|endonuclease activity|DNA recombination|DNA integration|metal ion binding
LOC109205967	19.4143	24.7453	25.2484		4.99924	5.20016	4.46145	LOC109205967	4.88695	23.136	root	0.788772908	LOC109205967	GeneID:109205967
LOC109205968	0	0	0		0	0	0	LOC109205968	0	0	Leaf	0	#N/A	GeneID:109205968	GO:0005634,GO:0006355,GO:0043565	nucleus|regulation of transcription, DNA-templated|sequence-specific DNA binding
LOC109205969	31.0486	29.8151	42.6259		18.0143	18.7395	20.7702	LOC109205969	19.17466667	34.49653333	root	0.444156707	#N/A	GeneID:109205969	GO:0003333,GO:0005886,GO:0015171,GO:0015193,GO:0015824,GO:0016021	amino acid transmembrane transport|plasma membrane|amino acid transmembrane transporter activity|L-proline transmembrane transporter activity|proline transport|integral component of membrane
LOC109205970	0	0	0		0	0	0	LOC109205970	0	0	Leaf	0	#N/A	GeneID:109205970	GO:0000943,GO:0003677,GO:0003723,GO:0003887,GO:0003964,GO:0004190,GO:0004523,GO:0004540,GO:0005524,GO:0005634,GO:0005737,GO:0006310,GO:0008233,GO:0008270,GO:0015074,GO:0032197	retrotransposon nucleocapsid|DNA binding|RNA binding|DNA-directed DNA polymerase activity|RNA-directed DNA polymerase activity|aspartic-type endopeptidase activity|RNA-DNA hybrid ribonuclease activity|ribonuclease activity|ATP binding|nucleus|cytoplasm|DNA recombination|peptidase activity|zinc ion binding|DNA integration|transposition, RNA-mediated
LOC109205971	0	0	0		0	0	0	LOC109205971	0	0	Leaf	0	#N/A	GeneID:109205971
LOC109205972	0	0	0		0	0	0	LOC109205972	0	0	Leaf	0	#N/A	GeneID:109205972	GO:0005739	mitochondrion
LOC109205973	332.389	285.087	299.509		84.4082	71.2747	68.3309	LOC109205973	74.67126667	305.6616667	root	0.755706146	#N/A	GeneID:109205973	GO:0002181,GO:0003735,GO:0022625	cytoplasmic translation|structural constituent of ribosome|cytosolic large ribosomal subunit	ko03010	Ribosome
LOC109205974	94.3344	76.0475	70.8316		7.78971	8.2331	6.5589	LOC109205974	7.527236667	80.4045	root	0.906382893	#N/A	GeneID:109205974	GO:0003723,GO:0005739,GO:0006397,GO:0080156,GO:1990904	RNA binding|mitochondrion|mRNA processing|mitochondrial mRNA modification|ribonucleoprotein complex
LOC109205975	0	0	0		0	0	0	LOC109205975	0	0	Leaf	0	#N/A	GeneID:109205975	GO:0000943,GO:0003676,GO:0003964,GO:0004190,GO:0004519,GO:0006310,GO:0015074,GO:0046872	retrotransposon nucleocapsid|nucleic acid binding|RNA-directed DNA polymerase activity|aspartic-type endopeptidase activity|endonuclease activity|DNA recombination|DNA integration|metal ion binding
LOC109205976	0	0	0		0	0	0	LOC109205976	0	0	Leaf	0	#N/A	GeneID:109205976	GO:0005576,GO:0005618,GO:0009506,GO:0030599,GO:0042545,GO:0045330,GO:0045490,GO:0046910,GO:0090406	extracellular region|cell wall|plasmodesma|pectinesterase activity|cell wall modification|aspartyl esterase activity|pectin catabolic process|pectinesterase inhibitor activity|pollen tube	ko00040,ko00500	Pentose and glucuronate interconversions|Starch and sucrose metabolism
LOC109205977	18.099	39.8726	16.4571		0	0	0	LOC109205977	0	24.80956667	root	1	LOC109205977	GeneID:109205977	GO:0005576,GO:0016042,GO:0016788	extracellular region|lipid catabolic process|hydrolase activity, acting on ester bonds
LOC109205978	0	0	0		0	0	0	LOC109205978	0	0	Leaf	0	#N/A	GeneID:109205978	GO:0003676,GO:0004523,GO:0046872	nucleic acid binding|RNA-DNA hybrid ribonuclease activity|metal ion binding
LOC109205979	10.1654	13.4945	10.317		7.16433	7.45554	6.91964	LOC109205979	7.179836667	11.32563333	root	0.36605429	#N/A	GeneID:109205979	GO:0000228,GO:0000785,GO:0005634,GO:0006281,GO:0007064,GO:0031618,GO:0034087,GO:0034088,GO:0034501,GO:0051301,GO:0051456,GO:0071168,GO:0071459,GO:0090695,GO:1902682,GO:1905411,GO:1905412	nuclear chromosome|chromatin|nucleus|DNA repair|mitotic sister chromatid cohesion|nuclear pericentric heterochromatin|establishment of mitotic sister chromatid cohesion|maintenance of mitotic sister chromatid cohesion|protein localization to kinetochore|cell division|attachment of spindle microtubules to kinetochore involved in meiotic sister chromatid segregation|protein localization to chromati…
LOC109205980	9.02098	10.967	13.7482		2.34711	3.04888	2.15606	LOC109205980	2.51735	11.24539333	root	0.776143891	LOC109205980	GeneID:109205980	GO:0016021,GO:0016567,GO:0016740,GO:0046872	integral component of membrane|protein ubiquitination|transferase activity|metal ion binding
LOC109205981	0.00971465	0	0.0102768		0.0111662	0.0110355	0.0563937	LOC109205981	0.026198467	0.006663817	Leaf	0.745640957	#N/A	GeneID:109205981	GO:0005829,GO:0009903,GO:0009904	cytosol|chloroplast avoidance movement|chloroplast accumulation movement
LOC109205982	27.5353	22.5321	23.3166		13.3338	13.0297	14.9593	LOC109205982	13.77426667	24.46133333	root	0.436896326	#N/A	GeneID:109205982	GO:0000139,GO:0005794,GO:0006657,GO:0006892,GO:0008526,GO:0015031	Golgi membrane|Golgi apparatus|CDP-choline pathway|post-Golgi vesicle-mediated transport|phosphatidylinositol transporter activity|protein transport
LOC109205983	3.84024	4.04451	3.75452		3.37565	3.96738	3.69419	LOC109205983	3.679073333	3.879756667	root	0.051725753	#N/A	GeneID:109205983	GO:0000976,GO:0003682,GO:0005634,GO:0006325,GO:0006355,GO:0009791,GO:0009845,GO:0009908,GO:0035064,GO:0035067,GO:0046872,GO:0048579,GO:2000028	transcription regulatory region sequence-specific DNA binding|chromatin binding|nucleus|chromatin organization|regulation of transcription, DNA-templated|post-embryonic development|seed germination|flower development|methylated histone binding|negative regulation of histone acetylation|metal ion binding|negative regulation of long-day photoperiodism, flowering|regulation of photoperiodism, flower…
LOC109205984	25.588	20.0467	25.4485		10.5861	10.8856	9.32531	LOC109205984	10.26567	23.6944	root	0.566746995	#N/A	GeneID:109205984	GO:0005096,GO:0005543,GO:0005634,GO:0005773,GO:0005886,GO:0009738,GO:0009789,GO:0043547,GO:0046872	GTPase activator activity|phospholipid binding|nucleus|vacuole|plasma membrane|abscisic acid-activated signaling pathway|positive regulation of abscisic acid-activated signaling pathway|positive regulation of GTPase activity|metal ion binding
LOC109205985	8.38739	9.75591	9.88671		5.51769	5.25814	5.04807	LOC109205985	5.274633333	9.343336667	root	0.435465774	#N/A	GeneID:109205985	GO:0000049,GO:0002939,GO:0005634,GO:0005730,GO:0005737,GO:0009019,GO:0052905	tRNA binding|tRNA N1-guanine methylation|nucleus|nucleolus|cytoplasm|tRNA (guanine-N1-)-methyltransferase activity|tRNA (guanine(9)-N(1))-methyltransferase activity
LOC109205986	0.0662429	0.0677537	0.104936		0	0	0	LOC109205986	0	0.0796442	root	1	LOC109205986	GeneID:109205986	GO:0003700,GO:0005634,GO:0006355,GO:0009738,GO:0033613,GO:0043565,GO:0045893,GO:0046982	DNA-binding transcription factor activity|nucleus|regulation of transcription, DNA-templated|abscisic acid-activated signaling pathway|activating transcription factor binding|sequence-specific DNA binding|positive regulation of transcription, DNA-templated|protein heterodimerization activity
LOC109205987	0	0	0		0	0	0	LOC109205987	0	0	Leaf	0	#N/A	GeneID:109205987
LOC109205988	0	0	0		0	0	0	LOC109205988	0	0	Leaf	0	#N/A	GeneID:109205988
LOC109205989	0	0	0		0	0	0	LOC109205989	0	0	Leaf	0	#N/A	GeneID:109205989
LOC109205990	10.4249	11.3929	9.47009		7.10523	7.28599	7.04798	LOC109205990	7.1464	10.42929667	root	0.31477642	#N/A	GeneID:109205990
LOC109205993	3.87175	12.0336	6.24326		8.49555	7.92908	7.77783	LOC109205993	8.067486667	7.38287	Leaf	0.084861208	#N/A	GeneID:109205993	GO:0005681,GO:0005737,GO:0006397,GO:0008380	spliceosomal complex|cytoplasm|mRNA processing|RNA splicing
LOC109205994	0	0	0		0	0	0	LOC109205994	0	0	Leaf	0	#N/A	GeneID:109205994	GO:0003676,GO:0004523,GO:0046872	nucleic acid binding|RNA-DNA hybrid ribonuclease activity|metal ion binding
LOC109205995	0	0	0		0	0	0	LOC109205995	0	0	Leaf	0	#N/A	GeneID:109205995
LOC109205996	0	0	0		0	0	0	LOC109205996	0	0	Leaf	0	LOC109205996	GeneID:109205996
LOC109205997	17.4306	21.9903	21.1819		12.3128	11.6495	12.6008	LOC109205997	12.1877	20.20093333	root	0.396676391	#N/A	GeneID:109205997
LOC109205999	3.19262	2.55927	1.50841		0	0	0	LOC109205999	0	2.4201	root	1	#N/A	GeneID:109205999	GO:0003676,GO:0003700,GO:0005634,GO:0006355,GO:0010200,GO:0046872,GO:0071289,GO:2000280	nucleic acid binding|DNA-binding transcription factor activity|nucleus|regulation of transcription, DNA-templated|response to chitin|metal ion binding|cellular response to nickel ion|regulation of root development
LOC109206000	0.23511	0.0958778	0.100101		0	0	0	LOC109206000	0	0.143696267	root	1	#N/A	GeneID:109206000	GO:0003676,GO:0003700,GO:0005634,GO:0006355,GO:0010200,GO:0046872,GO:0071289,GO:2000280	nucleic acid binding|DNA-binding transcription factor activity|nucleus|regulation of transcription, DNA-templated|response to chitin|metal ion binding|cellular response to nickel ion|regulation of root development
LOC109206001	0.324722	0.879601	0.310304		0	0	0	LOC109206001	0	0.504875667	root	1	#N/A	GeneID:109206001	GO:0003676,GO:0003700,GO:0005634,GO:0006355,GO:0010200,GO:0046872	nucleic acid binding|DNA-binding transcription factor activity|nucleus|regulation of transcription, DNA-templated|response to chitin|metal ion binding
LOC109206002	53.2287	57.6887	48.6517		32.0354	35.2992	33.752	LOC109206002	33.69553333	53.1897	root	0.366502663	#N/A	GeneID:109206002	GO:0005739,GO:0005747,GO:0055114	mitochondrion|mitochondrial respiratory chain complex I|oxidation-reduction process	ko00190	Oxidative phosphorylation
LOC109206003	82.5805	97.4578	91.1365		28.2174	31.6612	35.0552	LOC109206003	31.6446	90.3916	root	0.649916585	#N/A	GeneID:109206003	GO:0000139,GO:0003924,GO:0005525,GO:0005829,GO:0005886,GO:0006886,GO:0006904,GO:0009306,GO:0017157,GO:0032482	Golgi membrane|GTPase activity|GTP binding|cytosol|plasma membrane|intracellular protein transport|vesicle docking involved in exocytosis|protein secretion|regulation of exocytosis|Rab protein signal transduction	ko04144,ko04152	Endocytosis|AMPK signaling pathway
LOC109206004	1.69396	1.24702	0.845422		0.0452514	0	0.0461761	LOC109206004	0.030475833	1.262134	root	0.975853726	#N/A	GeneID:109206004	GO:0003676,GO:0003700,GO:0005634,GO:0006355,GO:0010200,GO:0046872,GO:0071289,GO:2000280	nucleic acid binding|DNA-binding transcription factor activity|nucleus|regulation of transcription, DNA-templated|response to chitin|metal ion binding|cellular response to nickel ion|regulation of root development
LOC109206005	0.0275049	0	0		35.1985	23.9777	26.5924	LOC109206005	28.58953333	0.0091683	Leaf	0.999679313	LOC109206005	GeneID:109206005	GO:0003677,GO:0003700,GO:0005634,GO:0008270,GO:0009658,GO:0009909	DNA binding|DNA-binding transcription factor activity|nucleus|zinc ion binding|chloroplast organization|regulation of flower development
LOC109206006	3.19906	3.47666	3.42249		2.83573	2.35181	2.73708	LOC109206006	2.64154	3.36607	root	0.215245078	#N/A	GeneID:109206006
LOC109206007	4.58499	3.39764	1.7181		0	0	0.0385152	LOC109206007	0.0128384	3.233576667	root	0.99602966	LOC109206007	GeneID:109206007	GO:0003676,GO:0003700,GO:0005634,GO:0006355,GO:0010200,GO:0046872,GO:0071289,GO:2000280	nucleic acid binding|DNA-binding transcription factor activity|nucleus|regulation of transcription, DNA-templated|response to chitin|metal ion binding|cellular response to nickel ion|regulation of root development
LOC109206008	52.8978	42.4572	47.7249		19.1912	18.3488	19.1245	LOC109206008	18.88816667	47.6933	root	0.603966036	#N/A	GeneID:109206008	GO:0005794,GO:0005886,GO:0009506,GO:0016020,GO:0016021,GO:0050829	Golgi apparatus|plasma membrane|plasmodesma|membrane|integral component of membrane|defense response to Gram-negative bacterium
LOC109206009	0	0	0		0	0	0	LOC109206009	0	0	Leaf	0	#N/A	GeneID:109206009
LOC109206010	30.4542	42.3255	8.73014		0	0	0.0111915	LOC109206010	0.0037305	27.16994667	root	0.999862698	#N/A	GeneID:109206010	GO:0005886,GO:0016491,GO:0031225,GO:0046658	plasma membrane|oxidoreductase activity|anchored component of membrane|anchored component of plasma membrane
LOC109206011	12.6818	13.1053	12.3939		1.40889	1.50532	1.26482	LOC109206011	1.39301	12.727	root	0.890546869	#N/A	GeneID:109206011	GO:0000139,GO:0005783,GO:0005794,GO:0006486,GO:0009507,GO:0010405,GO:0016021,GO:0018258,GO:0030246,GO:0048354,GO:1900056,GO:1990714	Golgi membrane|endoplasmic reticulum|Golgi apparatus|protein glycosylation|chloroplast|arabinogalactan protein metabolic process|integral component of membrane|protein O-linked glycosylation via hydroxyproline|carbohydrate binding|mucilage biosynthetic process involved in seed coat development|negative regulation of leaf senescence|hydroxyproline O-galactosyltransferase activity
LOC109206013	0.413077	0.518637	1.1272		0.357174	0.33903	0.369796	LOC109206013	0.355333333	0.686304667	root	0.482251324	#N/A	GeneID:109206013	GO:0005634,GO:0008270,GO:0016021,GO:0016567,GO:0016874	nucleus|zinc ion binding|integral component of membrane|protein ubiquitination|ligase activity
LOC109206016	53.765	80.2448	51.9565		29.7434	26.108	27.8025	LOC109206016	27.88463333	61.98876667	root	0.550166347	LOC109206016	GeneID:109206016	GO:0003824,GO:0005634,GO:0005829,GO:0009058,GO:0016853,GO:0031048	catalytic activity|nucleus|cytosol|biosynthetic process|isomerase activity|chromatin silencing by small RNA
LOC109206017	21.8486	17.8525	19.4255		24.4052	24.3898	28.6084	LOC109206017	25.80113333	19.70886667	Leaf	0.236123994	#N/A	GeneID:109206017
LOC109206020	0	0	0		0	0	0	LOC109206020	0	0	Leaf	0	#N/A	GeneID:109206020
LOC109206022	4.26113	5.10436	4.61918		1.26007	0.82969	1.00607	LOC109206022	1.031943333	4.661556667	root	0.778626882	LOC109206022	GeneID:109206022
LOC109206023	165.9	153.079	184.353		0.763285	1.4118	1.387	LOC109206023	1.187361667	167.7773333	root	0.992922991	#N/A	GeneID:109206023	GO:0004356,GO:0005524,GO:0005737,GO:0006542	glutamate-ammonia ligase activity|ATP binding|cytoplasm|glutamine biosynthetic process	ko00910,ko00630,ko02020,ko01230,ko00250,ko00220	Nitrogen metabolism|Glyoxylate and dicarboxylate metabolism|Two-component system|Biosynthesis of amino acids|Alanine, aspartate and glutamate metabolism|Arginine biosynthesis
LOC109206024	8.16611	7.55049	8.6702		1.51939	1.82934	1.37156	LOC109206024	1.57343	8.128933333	root	0.806440779	#N/A	GeneID:109206024	GO:0000139,GO:0004252,GO:0016021	Golgi membrane|serine-type endopeptidase activity|integral component of membrane
LOC109206025	27.3695	23.3587	29.611		9.28883	10.3331	9.0392	LOC109206025	9.55371	26.77973333	root	0.643248501	#N/A	GeneID:109206025	GO:0004842,GO:0005789,GO:0006970,GO:0009409,GO:0009414,GO:0009611,GO:0009723,GO:0016021,GO:0016567,GO:0043161,GO:0046872	ubiquitin-protein transferase activity|endoplasmic reticulum membrane|response to osmotic stress|response to cold|response to water deprivation|response to wounding|response to ethylene|integral component of membrane|protein ubiquitination|proteasome-mediated ubiquitin-dependent protein catabolic process|metal ion binding	ko04141	Protein processing in endoplasmic reticulum
LOC109206028	0	0	0		0	0	0	LOC109206028	0	0	Leaf	0	#N/A	GeneID:109206028
LOC109206029	0	0	0		0	0	0	LOC109206029	0	0	Leaf	0	#N/A	GeneID:109206029
LOC109206030	0	0	0		0	0	0	LOC109206030	0	0	Leaf	0	#N/A	GeneID:109206030
LOC109206031	2.11052	1.86989	1.88076		0.130116	0.450384	0.131743	LOC109206031	0.237414333	1.953723333	root	0.878481088	LOC109206031	GeneID:109206031	GO:0005783,GO:0005789,GO:0005794,GO:0010051,GO:0010417,GO:0016021,GO:0032504,GO:0045489,GO:0047262,GO:0048366,GO:0052386	endoplasmic reticulum|endoplasmic reticulum membrane|Golgi apparatus|xylem and phloem pattern formation|glucuronoxylan biosynthetic process|integral component of membrane|multicellular organism reproduction|pectin biosynthetic process|polygalacturonate 4-alpha-galacturonosyltransferase activity|leaf development|cell wall thickening
LOC109206032	0	0	0		0	0	0	LOC109206032	0	0	Leaf	0	#N/A	GeneID:109206032
LOC109206033	0	0	0		0	0	0	LOC109206033	0	0	Leaf	0	#N/A	GeneID:109206033
LOC109206034	0	0	0		0	0	0	LOC109206034	0	0	Leaf	0	LOC109206034	GeneID:109206034	GO:0004867	serine-type endopeptidase inhibitor activity
LOC109206035	0.0690582	0.119788	0.09855		2.55873	2.59442	4.11663	LOC109206035	3.089926667	0.095798733	Leaf	0.968996438	LOC109206035	GeneID:109206035	GO:0005741,GO:0008308,GO:0015288,GO:0046930	mitochondrial outer membrane|voltage-gated anion channel activity|porin activity|pore complex	ko04020,ko04022	Calcium signaling pathway|cGMP-PKG signaling pathway
LOC109206036	0	0.0264753	0.0271133		0.18526	0.0604208	0.186911	LOC109206036	0.144197267	0.017862867	Leaf	0.876122014	#N/A	GeneID:109206036	GO:0000302,GO:0005783,GO:0006457,GO:0009408,GO:0009651,GO:0042542,GO:0043621,GO:0051082,GO:0051259	response to reactive oxygen species|endoplasmic reticulum|protein folding|response to heat|response to salt stress|response to hydrogen peroxide|protein self-association|unfolded protein binding|protein complex oligomerization
LOC109206037	0	0.253663	0.0867468		23.8506	17.4899	13.5528	LOC109206037	18.29776667	0.113469933	Leaf	0.9937987	#N/A	GeneID:109206037	GO:0004867	serine-type endopeptidase inhibitor activity
LOC109206038	0	0	0		0.054312	0.0353253	0.0907569	LOC109206038	0.0601314	0	Leaf	1	#N/A	GeneID:109206038
LOC109206039	17.1392	14.2493	15.5418		0.886355	0.985681	0.889468	LOC109206039	0.920501333	15.64343333	root	0.941157333	#N/A	GeneID:109206039	GO:0000266,GO:0003924,GO:0005525,GO:0005737,GO:0005739,GO:0005773,GO:0005774,GO:0005874,GO:0005886,GO:0007049,GO:0008017,GO:0009506,GO:0009524,GO:0016020,GO:0016192,GO:0046686,GO:0050832,GO:0051301	mitochondrial fission|GTPase activity|GTP binding|cytoplasm|mitochondrion|vacuole|vacuolar membrane|microtubule|plasma membrane|cell cycle|microtubule binding|plasmodesma|phragmoplast|membrane|vesicle-mediated transport|response to cadmium ion|defense response to fungus|cell division
LOC109206040	4.54956	1.67765	1.28875		1.94049	1.65245	1.64834	LOC109206040	1.747093333	2.50532	root	0.302646635	#N/A	GeneID:109206040	GO:0015174,GO:0034488,GO:0071627	basic amino acid transmembrane transporter activity|basic amino acid transmembrane export from vacuole|integral component of fungal-type vacuolar membrane
LOC109206041	3.27288	3.90307	3.72183		8.41197	7.64662	7.78489	LOC109206041	7.947826667	3.632593333	Leaf	0.542945074	#N/A	GeneID:109206041	GO:0005525,GO:0005730,GO:0042254	GTP binding|nucleolus|ribosome biogenesis	ko03008	Ribosome biogenesis in eukaryotes
LOC109206042	25.1254	26.6643	24.3675		2.60489	2.53425	3.04863	LOC109206042	2.729256667	25.38573333	root	0.892488563	#N/A	GeneID:109206042
LOC109206043	4.10391	4.59914	5.24718		4.22902	4.59001	3.65359	LOC109206043	4.15754	4.650076667	root	0.105920118	LOC109206043	GeneID:109206043	GO:0005886,GO:0009506,GO:0016021,GO:0099402	plasma membrane|plasmodesma|integral component of membrane|plant organ development
LOC109206044	6.42949	7.54586	6.86681		2.61881	2.69724	2.24365	LOC109206044	2.5199	6.947386667	root	0.637288074	#N/A	GeneID:109206044	GO:0000777,GO:0000919,GO:0005635,GO:0005828,GO:0009524,GO:0009553,GO:0009555,GO:0032467,GO:0060236,GO:2000694	condensed chromosome kinetochore|cell plate assembly|nuclear envelope|kinetochore microtubule|phragmoplast|embryo sac development|pollen development|positive regulation of cytokinesis|regulation of mitotic spindle organization|regulation of phragmoplast microtubule organization
LOC109206045	89.5202	55.8719	44.9674		2.22497	1.857	1.99835	LOC109206045	2.026773333	63.45316667	root	0.968058752	LOC109206045	GeneID:109206045	GO:0003729,GO:0005739,GO:0005759,GO:0008494,GO:0070131,GO:0097177	mRNA binding|mitochondrion|mitochondrial matrix|translation activator activity|positive regulation of mitochondrial translation|mitochondrial ribosome binding
LOC109206047	0	0	0		0	0	0	LOC109206047	0	0	Leaf	0	#N/A	GeneID:109206047
LOC109206048	0	0	0		0	0	0	LOC109206048	0	0	Leaf	0	#N/A	GeneID:109206048
LOC109206049	4.67324	4.90235	5.00875		1.90017	1.62311	1.99645	LOC109206049	1.83991	4.861446667	root	0.621530354	#N/A	GeneID:109206049	GO:0000049,GO:0005634,GO:0005737,GO:0008168,GO:0016428,GO:0030488	tRNA binding|nucleus|cytoplasm|methyltransferase activity|tRNA (cytosine-5-)-methyltransferase activity|tRNA methylation
LOC109206050	11.9552	10.7892	11.8104		4.77531	5.16236	5.53686	LOC109206050	5.158176667	11.51826667	root	0.552174228	#N/A	GeneID:109206050
LOC109206051	3.97764	2.67929	16.0186		1.56145	1.65547	1.39597	LOC109206051	1.53763	7.55851	root	0.796569694	#N/A	GeneID:109206051	GO:0005524,GO:0005618,GO:0005634,GO:0005737,GO:0005739,GO:0005774,GO:0005794,GO:0005829,GO:0005886,GO:0006986,GO:0009266,GO:0009408,GO:0009615,GO:0009617,GO:0009644,GO:0016567,GO:0016887,GO:0031072,GO:0031625,GO:0034605,GO:0034620,GO:0042026,GO:0042542,GO:0042623,GO:0044183,GO:0046686,GO:0048046,GO:0051082,GO:0051085,GO:0051787	ATP binding|cell wall|nucleus|cytoplasm|mitochondrion|vacuolar membrane|Golgi apparatus|cytosol|plasma membrane|response to unfolded protein|response to temperature stimulus|response to heat|response to virus|response to bacterium|response to high light intensity|protein ubiquitination|ATPase activity|heat shock protein binding|ubiquitin protein ligase binding|cellular response to heat|cellular r…	ko04010,ko04141,ko03040,ko04144	MAPK signaling pathway|Protein processing in endoplasmic reticulum|Spliceosome|Endocytosis
LOC109206052	12.7293	13.8772	5.6825		10.5952	11.2972	10.8432	LOC109206052	10.91186667	10.763	Leaf	0.01364264	#N/A	GeneID:109206052
LOC109206053	45.7098	39.615	33.8333		35.5998	36.9932	39.1523	LOC109206053	37.24843333	39.71936667	root	0.062209787	#N/A	GeneID:109206053	GO:0008152,GO:0016746,GO:0031177	metabolic process|transferase activity, transferring acyl groups|phosphopantetheine binding	ko00061,ko01212	Fatty acid biosynthesis|Fatty acid metabolism
LOC109206055	3.33276	3.60835	3.11462		5.42265	5.01387	6.52108	LOC109206055	5.652533333	3.35191	Leaf	0.407007477	#N/A	GeneID:109206055
LOC109206056	0	0.0405903	0		0.123485	0.318581	0.300745	LOC109206056	0.247603667	0.0135301	Leaf	0.945355817	#N/A	GeneID:109206056	GO:0000462,GO:0005654,GO:0005730,GO:0031167,GO:0032040,GO:0080008	maturation of SSU-rRNA from tricistronic rRNA transcript (SSU-rRNA, 5.8S rRNA, LSU-rRNA)|nucleoplasm|nucleolus|rRNA methylation|small-subunit processome|Cul4-RING E3 ubiquitin ligase complex
LOC109206057	0	0	0		0	0	0	LOC109206057	0	0	Leaf	0	#N/A	GeneID:109206057	GO:0000943,GO:0003677,GO:0003723,GO:0003887,GO:0003964,GO:0004190,GO:0004523,GO:0004540,GO:0005524,GO:0005634,GO:0005737,GO:0006310,GO:0008233,GO:0008270,GO:0015074,GO:0032197	retrotransposon nucleocapsid|DNA binding|RNA binding|DNA-directed DNA polymerase activity|RNA-directed DNA polymerase activity|aspartic-type endopeptidase activity|RNA-DNA hybrid ribonuclease activity|ribonuclease activity|ATP binding|nucleus|cytoplasm|DNA recombination|peptidase activity|zinc ion binding|DNA integration|transposition, RNA-mediated
LOC109206058	0	0	0		0	0	0	LOC109206058	0	0	Leaf	0	#N/A	GeneID:109206058	GO:0000943,GO:0003676,GO:0003964,GO:0004190,GO:0004519,GO:0008270,GO:0015074	retrotransposon nucleocapsid|nucleic acid binding|RNA-directed DNA polymerase activity|aspartic-type endopeptidase activity|endonuclease activity|zinc ion binding|DNA integration
LOC109206059	0	0	0		0	0	0	LOC109206059	0	0	Leaf	0	#N/A	GeneID:109206059	GO:0000943,GO:0003676,GO:0003964,GO:0004190,GO:0004519,GO:0006310,GO:0015074,GO:0046872	retrotransposon nucleocapsid|nucleic acid binding|RNA-directed DNA polymerase activity|aspartic-type endopeptidase activity|endonuclease activity|DNA recombination|DNA integration|metal ion binding
LOC109206060	3.47449	7.40987	6.88107		13.0352	12.3877	12.8836	LOC109206060	12.76883333	5.92181	Leaf	0.53622936	#N/A	GeneID:109206060
LOC109206061	195.949	157.771	172.302		27.6964	28.882	26.1042	LOC109206061	27.56086667	175.3406667	root	0.84281532	LOC109206061	GeneID:109206061	GO:0005773,GO:0005783,GO:0005789,GO:0005886,GO:0071458,GO:0071782,GO:0071786	vacuole|endoplasmic reticulum|endoplasmic reticulum membrane|plasma membrane|integral component of cytoplasmic side of endoplasmic reticulum membrane|endoplasmic reticulum tubular network|endoplasmic reticulum tubular network organization
LOC109206062	21.3597	23.2996	41.1696		1.08401	1.04529	1.16331	LOC109206062	1.097536667	28.60963333	root	0.961637514	LOC109206062	GeneID:109206062	GO:0003700,GO:0005634,GO:0008283,GO:0009585,GO:0009641,GO:0009733,GO:0009735,GO:0009826,GO:0010016,GO:0010017,GO:0010218,GO:0042803,GO:0043565,GO:0045892,GO:0048364	DNA-binding transcription factor activity|nucleus|cell proliferation|red, far-red light phototransduction|shade avoidance|response to auxin|response to cytokinin|unidimensional cell growth|shoot system morphogenesis|red or far-red light signaling pathway|response to far red light|protein homodimerization activity|sequence-specific DNA binding|negative regulation of transcription, DNA-templated|ro…
LOC109206063	191.812	175.072	175.1		99.3073	104.978	96.1249	LOC109206063	100.1367333	180.6613333	root	0.445721276	#N/A	GeneID:109206063	GO:0005774,GO:0015078,GO:0015991,GO:0016021,GO:0033179	vacuolar membrane|proton transmembrane transporter activity|ATP hydrolysis coupled proton transport|integral component of membrane|proton-transporting V-type ATPase, V0 domain	ko04145,ko00190,ko04142	Phagosome|Oxidative phosphorylation|Lysosome
LOC109206064	4.74504	5.79836	4.98829		2.29708	2.28577	2.36262	LOC109206064	2.315156667	5.17723	root	0.552819429	#N/A	GeneID:109206064	GO:0003700,GO:0005634,GO:0006355,GO:0008270,GO:0009640,GO:0009641,GO:0010117,GO:0043565,GO:1905157	DNA-binding transcription factor activity|nucleus|regulation of transcription, DNA-templated|zinc ion binding|photomorphogenesis|shade avoidance|photoprotection|sequence-specific DNA binding|positive regulation of photosynthesis
LOC109206065	16.4468	13.4248	11.8444		1.87124	1.31471	1.57622	LOC109206065	1.58739	13.90533333	root	0.885843082	LOC109206065	GeneID:109206065
LOC109206067	0	0	0		0	0	0	LOC109206067	0	0	Leaf	0	#N/A	GeneID:109206067
LOC109206068	5.20656	8.96521	5.89259		0	0	0.0234526	LOC109206068	0.007817533	6.68812	root	0.998831131	#N/A	GeneID:109206068	GO:0102387,GO:0102720	2-phenylethanol acetyltransferase activity|acetyl-coenzyme A:acetyl alcohol acetyltransferase activity	ko00940,ko00945,ko00941	Phenylpropanoid biosynthesis|Stilbenoid, diarylheptanoid and gingerol biosynthesis|Flavonoid biosynthesis
LOC109206069	3.31328	6.51317	3.36209		0.359975	0.2339	0.321886	LOC109206069	0.305253667	4.39618	root	0.930563883	#N/A	GeneID:109206069	GO:0005509	calcium ion binding	ko04015,ko04014,ko04070,ko04024,ko04114,ko04020,ko04022	Rap1 signaling pathway|Ras signaling pathway|Phosphatidylinositol signaling system|cAMP signaling pathway|Oocyte meiosis|Calcium signaling pathway|cGMP-PKG signaling pathway
LOC109206070	0.906166	1.1588	1.25352		0.0259471	0.0767529	0.0788609	LOC109206070	0.0605203	1.106162	root	0.945288032	LOC109206070	GeneID:109206070	GO:0016021,GO:0016567,GO:0016740,GO:0046872	integral component of membrane|protein ubiquitination|transferase activity|metal ion binding
LOC109206071	151.999	140.996	162.846		53.8304	55.146	53.2312	LOC109206071	54.0692	151.947	root	0.644157502	LOC109206071	GeneID:109206071	GO:0003755,GO:0005737	peptidyl-prolyl cis-trans isomerase activity|cytoplasm
LOC109206072	0.510447	0.699958	0.732065		0.118884	0.106942	0.0986359	LOC109206072	0.108153967	0.64749	root	0.832964267	#N/A	GeneID:109206072	GO:0003677,GO:0003700,GO:0005634,GO:0006355,GO:0009826,GO:0046983	DNA binding|DNA-binding transcription factor activity|nucleus|regulation of transcription, DNA-templated|unidimensional cell growth|protein dimerization activity
LOC109206073	1.4648	2.11101	1.76088		33.2102	32.1162	32.037	LOC109206073	32.45446667	1.778896667	Leaf	0.945187925	#N/A	GeneID:109206073	GO:0005886,GO:0007165,GO:0009638,GO:0016567	plasma membrane|signal transduction|phototropism|protein ubiquitination
LOC109206074	2.54844	3.57283	1.23553		0.0487914	0.0482055	0.0413958	LOC109206074	0.0461309	2.452266667	root	0.981188465	LOC109206074	GeneID:109206074
LOC109206075	16.132	16.6786	18.4766		13.1877	14.0732	15.7723	LOC109206075	14.3444	17.09573333	root	0.160936842	#N/A	GeneID:109206075	GO:0004683,GO:0005524,GO:0005634,GO:0005737,GO:0009738,GO:0009931,GO:0018105,GO:0035556	calmodulin-dependent protein kinase activity|ATP binding|nucleus|cytoplasm|abscisic acid-activated signaling pathway|calcium-dependent protein serine/threonine kinase activity|peptidyl-serine phosphorylation|intracellular signal transduction
LOC109206076	8.36692	7.68587	13.3157		20.0209	20.6159	20.6344	LOC109206076	20.42373333	9.789496667	Leaf	0.520680352	#N/A	GeneID:109206076	GO:0002229,GO:0046244,GO:0046872,GO:0051213	defense response to oomycetes|salicylic acid catabolic process|metal ion binding|dioxygenase activity
LOC109206077	4.15179	1.31727	3.54568		1.27332	1.27954	1.0111	LOC109206077	1.187986667	3.004913333	root	0.604651937	#N/A	GeneID:109206077	GO:0002229,GO:0046244,GO:0046872,GO:0051213	defense response to oomycetes|salicylic acid catabolic process|metal ion binding|dioxygenase activity
LOC109206078	10.0506	12.0935	8.72537		0.397607	0.521401	0.498435	LOC109206078	0.472481	10.28982333	root	0.954082691	LOC109206078	GeneID:109206078	GO:0016021,GO:0016567,GO:0016740,GO:0046872	integral component of membrane|protein ubiquitination|transferase activity|metal ion binding
LOC109206079	3.04928	6.11093	6.58833		3.24152	2.64182	3.24758	LOC109206079	3.04364	5.249513333	root	0.420205302	#N/A	GeneID:109206079
LOC109206081	12.206	12.1698	13.4582		14.5232	17.9296	15.9074	LOC109206081	16.12006667	12.61133333	Leaf	0.217662458	#N/A	GeneID:109206081
LOC109206082	0.340543	0.571934	0.642805		10.8205	8.34696	7.54439	LOC109206082	8.90395	0.518427333	Leaf	0.941775579	#N/A	GeneID:109206082	GO:0008271,GO:0015116,GO:0015293,GO:0015301,GO:0016021	secondary active sulfate transmembrane transporter activity|sulfate transmembrane transporter activity|symporter activity|anion:anion antiporter activity|integral component of membrane
LOC109206083	23.8999	30.6975	25.6662		12.2956	13.8157	13.2698	LOC109206083	13.12703333	26.75453333	root	0.509352932	#N/A	GeneID:109206083	GO:0005886,GO:0032875,GO:0043130,GO:0046872	plasma membrane|regulation of DNA endoreduplication|ubiquitin binding|metal ion binding
LOC109206084	1.0162	2.64093	1.61422		1.7003	1.36465	1.70725	LOC109206084	1.590733333	1.757116667	root	0.094691114	#N/A	GeneID:109206084	GO:0000786,GO:0003690,GO:0005634,GO:0005730,GO:0006334,GO:0006355,GO:0016584,GO:0030261,GO:0031492,GO:0031936,GO:0043565,GO:0045910,GO:2000014	nucleosome|double-stranded DNA binding|nucleus|nucleolus|nucleosome assembly|regulation of transcription, DNA-templated|nucleosome positioning|chromosome condensation|nucleosomal DNA binding|negative regulation of chromatin silencing|sequence-specific DNA binding|negative regulation of DNA recombination|regulation of endosperm development
LOC109206085	59.6748	56.6985	60.7208		51.6503	43.8734	47.4644	LOC109206085	47.6627	59.03136667	root	0.192586879	#N/A	GeneID:109206085	GO:0004707,GO:0005524,GO:0005634,GO:0005737,GO:0005739,GO:0005829,GO:0009738,GO:0010468,GO:0035556	MAP kinase activity|ATP binding|nucleus|cytoplasm|mitochondrion|cytosol|abscisic acid-activated signaling pathway|regulation of gene expression|intracellular signal transduction
LOC109206086	9.36676	8.84627	7.62608		4.10899	4.25701	4.27475	LOC109206086	4.213583333	8.613036667	root	0.510790039	#N/A	GeneID:109206086
LOC109206087	12.2281	12.686	10.8929		19.2187	17.2067	18.7535	LOC109206087	18.39296667	11.93566667	Leaf	0.351074414	#N/A	GeneID:109206087	GO:0005783,GO:0005886,GO:0009416,GO:0009606,GO:0009630,GO:0009734,GO:0009926,GO:0009958,GO:0009986,GO:0010252,GO:0010315,GO:0010329,GO:0012506,GO:0016021,GO:0016328,GO:0048364,GO:0048766,GO:0048767	endoplasmic reticulum|plasma membrane|response to light stimulus|tropism|gravitropism|auxin-activated signaling pathway|auxin polar transport|positive gravitropism|cell surface|auxin homeostasis|auxin efflux|auxin efflux transmembrane transporter activity|vesicle membrane|integral component of membrane|lateral plasma membrane|root development|root hair initiation|root hair elongation
LOC109206089	0.329094	0.61054	0.604441		0.0532419	0	0.035989	LOC109206089	0.029743633	0.514691667	root	0.942210774	#N/A	GeneID:109206089	GO:0000139,GO:0006486,GO:0016021,GO:0016757,GO:0071555	Golgi membrane|protein glycosylation|integral component of membrane|transferase activity, transferring glycosyl groups|cell wall organization
LOC109206090	4.94468	4.91817	5.98349		4.49012	5.78445	4.55763	LOC109206090	4.944066667	5.282113333	root	0.063998374	#N/A	GeneID:109206090	GO:0000245,GO:0004674,GO:0005524,GO:0005634,GO:0005737,GO:0005829,GO:0007049,GO:0010468,GO:0032153,GO:0035556,GO:0044732,GO:0046827,GO:0048026,GO:0050265,GO:0050684,GO:0051301,GO:0051457	spliceosomal complex assembly|protein serine/threonine kinase activity|ATP binding|nucleus|cytoplasm|cytosol|cell cycle|regulation of gene expression|cell division site|intracellular signal transduction|mitotic spindle pole body|positive regulation of protein export from nucleus|positive regulation of mRNA splicing, via spliceosome|RNA uridylyltransferase activity|regulation of mRNA processing|ce…
LOC109206091	218.6	203.889	169.588		75.3453	62.1551	70.4787	LOC109206091	69.32636667	197.359	root	0.648729642	#N/A	GeneID:109206091	GO:0000027,GO:0003723,GO:0003735,GO:0005829,GO:0005886,GO:0006412,GO:0009507,GO:0016020,GO:0022625,GO:1902626	ribosomal large subunit assembly|RNA binding|structural constituent of ribosome|cytosol|plasma membrane|translation|chloroplast|membrane|cytosolic large ribosomal subunit|assembly of large subunit precursor of preribosome	ko03010	Ribosome
LOC109206092	13.2209	12.5431	17.5511		6.85156	6.55928	5.71936	LOC109206092	6.376733333	14.43836667	root	0.558348013	#N/A	GeneID:109206092	GO:0030246	carbohydrate binding
LOC109206093	987.686	901.367	935.499		39.1405	69.546	47.2684	LOC109206093	51.98496667	941.5173333	root	0.94478597	#N/A	GeneID:109206093	GO:0002253,GO:0006952	activation of immune response|defense response
LOC109206094	0	0	0		0	0	0	LOC109206094	0	0	Leaf	0	#N/A	GeneID:109206094
LOC109206095	0	0	0		0	0	0	LOC109206095	0	0	Leaf	0	#N/A	GeneID:109206095	GO:0005886,GO:0016021	plasma membrane|integral component of membrane
LOC109206096	0	0	0		0	0	0	LOC109206096	0	0	Leaf	0	#N/A	GeneID:109206096	GO:0005886,GO:0016021,GO:0050832	plasma membrane|integral component of membrane|defense response to fungus
LOC109206097	9.58586	10.6669	12.8042		2.72772	3.47268	3.27358	LOC109206097	3.157993333	11.01898667	root	0.713404378	LOC109206097	GeneID:109206097	GO:0003755,GO:0005768,GO:0005771,GO:0005783,GO:0005794,GO:0005795,GO:0005802,GO:0005829,GO:0005886,GO:0006457,GO:0009506,GO:0009507,GO:0016020,GO:0048364,GO:0051082	peptidyl-prolyl cis-trans isomerase activity|endosome|multivesicular body|endoplasmic reticulum|Golgi apparatus|Golgi stack|trans-Golgi network|cytosol|plasma membrane|protein folding|plasmodesma|chloroplast|membrane|root development|unfolded protein binding
LOC109206098	12.2337	12.8123	12.7489		0.105348	0.0515711	0.105856	LOC109206098	0.0875917	12.5983	root	0.99304734	#N/A	GeneID:109206098	GO:0005634,GO:0009649,GO:0042753,GO:0042803,GO:0048511	nucleus|entrainment of circadian clock|positive regulation of circadian rhythm|protein homodimerization activity|rhythmic process
LOC109206100	485.782	364.908	394.505		22.7665	41.9576	31.3329	LOC109206100	32.019	415.065	root	0.922857866	LOC109206100	GeneID:109206100	GO:0046872	metal ion binding
LOC109206101	0	0	0.0661817		0	0	0	LOC109206101	0	0.022060567	root	1	#N/A	GeneID:109206101
LOC109206102	5.68179	1.82709	1.56282		0.623051	0.821721	0.995434	LOC109206102	0.813402	3.0239	root	0.731008962	#N/A	GeneID:109206102	GO:0009507,GO:0009570,GO:0010436,GO:0016121,GO:0045549,GO:0046872	chloroplast|chloroplast stroma|carotenoid dioxygenase activity|carotene catabolic process|9-cis-epoxycarotenoid dioxygenase activity|metal ion binding	ko00906	Carotenoid biosynthesis
LOC109206103	2.72629	1.92465	3.56597		0.91844	0.776393	0.94986	LOC109206103	0.881564333	2.73897	root	0.678140201	#N/A	GeneID:109206103	GO:0003756,GO:0005783,GO:0005789,GO:0015035,GO:0016671,GO:0034975	protein disulfide isomerase activity|endoplasmic reticulum|endoplasmic reticulum membrane|protein disulfide oxidoreductase activity|oxidoreductase activity, acting on a sulfur group of donors, disulfide as acceptor|protein folding in endoplasmic reticulum	ko04141	Protein processing in endoplasmic reticulum
LOC109206104	12.657	11.632	10.7204		5.85708	5.33066	5.12882	LOC109206104	5.438853333	11.6698	root	0.533937742	#N/A	GeneID:109206104
LOC109206105	6.86242	7.49204	5.33003		12.7151	13.7152	14.7467	LOC109206105	13.72566667	6.561496667	Leaf	0.521954246	#N/A	GeneID:109206105
LOC109206106	1.8569	1.4474	3.15695		0.0149744	0	0.0911779	LOC109206106	0.0353841	2.15375	root	0.983570934	#N/A	GeneID:109206106	GO:0005773,GO:0005774,GO:0006855,GO:0015238,GO:0015297,GO:0016021	vacuole|vacuolar membrane|drug transmembrane transport|drug transmembrane transporter activity|antiporter activity|integral component of membrane
LOC109206107	3.4907	3.33204	5.42787		0.0772527	0.0477747	0.157664	LOC109206107	0.094230467	4.083536667	root	0.9769243	#N/A	GeneID:109206107	GO:0000287,GO:0009507,GO:0010333,GO:0016836,GO:0102161,GO:1902243,GO:1902247	magnesium ion binding|chloroplast|terpene synthase activity|hydro-lyase activity|copal-8-ol diphosphate synthase activity|copal-8-ol diphosphate(3-) biosynthetic process|geranylgeranyl diphosphate catabolic process	ko00904	Diterpenoid biosynthesis
LOC109206108	0	0	0		0	0	0	LOC109206108	0	0	Leaf	0	#N/A	GeneID:109206108
LOC109206109	0	0	0		0	0	0	LOC109206109	0	0	Leaf	0	#N/A	GeneID:109206109	GO:0003676,GO:0004523,GO:0046872	nucleic acid binding|RNA-DNA hybrid ribonuclease activity|metal ion binding
LOC109206110	0	0	0		0	0	0	LOC109206110	0	0	Leaf	0	#N/A	GeneID:109206110
LOC109206111	0	0	0		0	0	0	LOC109206111	0	0	Leaf	0	#N/A	GeneID:109206111
LOC109206112	16.311	16.417	26.2396		2.77449	3.40338	2.23765	LOC109206112	2.805173333	19.65586667	root	0.857285696	LOC109206112	GeneID:109206112
LOC109206114	0.241213	0.429203	0.473297		0.0759249	0.375947	0.230246	LOC109206114	0.227372633	0.381237667	root	0.403593473	#N/A	GeneID:109206114
LOC109206115	44.1068	48.2075	32.3776		12.0075	12.8411	10.6569	LOC109206115	11.83516667	41.56396667	root	0.715254158	LOC109206115	GeneID:109206115	GO:0004664,GO:0009094,GO:0009507,GO:0009570,GO:0047769	prephenate dehydratase activity|L-phenylalanine biosynthetic process|chloroplast|chloroplast stroma|arogenate dehydratase activity	ko01230,ko00400	Biosynthesis of amino acids|Phenylalanine, tyrosine and tryptophan biosynthesis
LOC109206120	7.13745	2.95637	0.623428		0	0	0	LOC109206120	0	3.572416	root	1	LOC109206120	GeneID:109206120	GO:0009686,GO:0046872,GO:0048767,GO:0051213	gibberellin biosynthetic process|metal ion binding|root hair elongation|dioxygenase activity
LOC109206121	18.7164	14.5	13.3442		7.20668	5.58114	6.67619	LOC109206121	6.488003333	15.5202	root	0.581963935	#N/A	GeneID:109206121
LOC109206122	2.40594	3.48289	3.47242		0.880807	1.08401	1.18867	LOC109206122	1.051162333	3.120416667	root	0.663133983	#N/A	GeneID:109206122	GO:0004656,GO:0005506,GO:0005783,GO:0005789,GO:0016021,GO:0018401,GO:0031418	procollagen-proline 4-dioxygenase activity|iron ion binding|endoplasmic reticulum|endoplasmic reticulum membrane|integral component of membrane|peptidyl-proline hydroxylation to 4-hydroxy-L-proline|L-ascorbic acid binding	ko00330	Arginine and proline metabolism
LOC109206124	1.84895	4.71506	2.28964		0.086767	0.132864	0.0782338	LOC109206124	0.099288267	2.951216667	root	0.966356836	#N/A	GeneID:109206124	GO:0003777,GO:0005524,GO:0005871,GO:0005874,GO:0007018,GO:0008017,GO:0016887	microtubule motor activity|ATP binding|kinesin complex|microtubule|microtubule-based movement|microtubule binding|ATPase activity
LOC109206125	0.4887	1.00915	0.45475		0.560048	0.201045	0.112874	LOC109206125	0.291322333	0.650866667	root	0.552408584	#N/A	GeneID:109206125
LOC109206126	0	0	0		0	0	0	LOC109206126	0	0	Leaf	0	#N/A	GeneID:109206126
LOC109206127	3.14454	3.71549	3.94352		25.5247	23.5943	20.157	LOC109206127	23.092	3.601183333	Leaf	0.844050609	LOC109206127	GeneID:109206127
LOC109206128	41.7869	72.3443	37.5384		0	0	0	LOC109206128	0	50.55653333	root	1	#N/A	GeneID:109206128	GO:0005886,GO:0016021,GO:0071555	plasma membrane|integral component of membrane|cell wall organization
LOC109206129	31.1976	84.5476	41.9993		162.833	176.282	156.221	LOC109206129	165.112	52.5815	Leaf	0.681540409	LOC109206129	GeneID:109206129	GO:0005576,GO:0005618,GO:0090378	extracellular region|cell wall|seed trichome elongation
LOC109206130	0.233834	0.229838	0.199438		0.123782	0.0582162	0.107881	LOC109206130	0.0966264	0.221036667	root	0.562849	#N/A	GeneID:109206130
LOC109206131	2.54497	3.56193	2.78687		1.59033	1.5114	1.82884	LOC109206131	1.643523333	2.96459	root	0.445615302	#N/A	GeneID:109206131	GO:0005634,GO:0005680,GO:0005819,GO:0006511,GO:0007049,GO:0009561,GO:0016567,GO:0031625,GO:0051301	nucleus|anaphase-promoting complex|spindle|ubiquitin-dependent protein catabolic process|cell cycle|megagametogenesis|protein ubiquitination|ubiquitin protein ligase binding|cell division	ko04114,ko04110,ko04120,ko04111,ko04113	Oocyte meiosis|Cell cycle|Ubiquitin mediated proteolysis|Cell cycle - yeast|Meiosis - yeast
LOC109206132	1.42266	5.11227	1.51263		0.290954	0.341281	0.465525	LOC109206132	0.36592	2.68252	root	0.863590952	#N/A	GeneID:109206132	GO:0000790,GO:0005737,GO:0008757,GO:0034968	nuclear chromatin|cytoplasm|S-adenosylmethionine-dependent methyltransferase activity|histone lysine methylation
LOC109206133	15.7937	26.4811	4.99057		109.204	98.4042	99.2868	LOC109206133	102.2983333	15.75512333	Leaf	0.845988465	LOC109206133	GeneID:109206133	GO:0003677,GO:0006355	DNA binding|regulation of transcription, DNA-templated
LOC109206134	0	0.0334601	0		8.2628	7.68972	8.67385	LOC109206134	8.20879	0.011153367	Leaf	0.99864129	LOC109206134	GeneID:109206134	GO:0003700,GO:0005634,GO:0006355,GO:0009507,GO:0009965,GO:0030154,GO:0031347,GO:0043565,GO:0045962,GO:0048366	DNA-binding transcription factor activity|nucleus|regulation of transcription, DNA-templated|chloroplast|leaf morphogenesis|cell differentiation|regulation of defense response|sequence-specific DNA binding|positive regulation of development, heterochronic|leaf development
LOC109206135	0	0	0		3.23033	3.282	4.2391	LOC109206135	3.58381	0	Leaf	1	#N/A	GeneID:109206135	GO:0005509,GO:0009344,GO:0009507,GO:0009534,GO:0009535,GO:0009543,GO:0009654,GO:0009767,GO:0019898,GO:0045156	calcium ion binding|nitrite reductase complex [NAD(P)H]|chloroplast|chloroplast thylakoid|chloroplast thylakoid membrane|chloroplast thylakoid lumen|photosystem II oxygen evolving complex|photosynthetic electron transport chain|extrinsic component of membrane|electron transporter, transferring electrons within the cyclic electron transport pathway of photosynthesis activity	ko00195	Photosynthesis
LOC109206136	15.2176	14.9385	12.1113		8.08588	8.31368	7.59392	LOC109206136	7.997826667	14.08913333	root	0.432340764	#N/A	GeneID:109206136	GO:0006397,GO:0006970,GO:0008380,GO:0009867,GO:0010286,GO:0010445,GO:0010468,GO:0016607,GO:0031053,GO:0070878,GO:1900150	mRNA processing|response to osmotic stress|RNA splicing|jasmonic acid mediated signaling pathway|heat acclimation|nuclear dicing body|regulation of gene expression|nuclear speck|primary miRNA processing|primary miRNA binding|regulation of defense response to fungus
LOC109206137	4.33474	4.70959	4.79781		1.61404	1.67653	1.28002	LOC109206137	1.52353	4.614046667	root	0.669806114	#N/A	GeneID:109206137
LOC109206138	0	0	0		0	0	0	LOC109206138	0	0	Leaf	0	#N/A	GeneID:109206138	GO:0000139,GO:0000149,GO:0005484,GO:0005773,GO:0005794,GO:0006887,GO:0006906,GO:0009651,GO:0015031,GO:0016021,GO:0031201	Golgi membrane|SNARE binding|SNAP receptor activity|vacuole|Golgi apparatus|exocytosis|vesicle fusion|response to salt stress|protein transport|integral component of membrane|SNARE complex	ko04130	SNARE interactions in vesicular transport
LOC109206139	0.878427	0.685475	1.19863		8.6302	10.258	10.1653	LOC109206139	9.6845	0.920844	Leaf	0.90491569	#N/A	GeneID:109206139	GO:0004619,GO:0005737,GO:0006007,GO:0006096,GO:0030145	phosphoglycerate mutase activity|cytoplasm|glucose catabolic process|glycolytic process|manganese ion binding	ko00260,ko01200,ko00680,ko01230,ko00010	Glycine, serine and threonine metabolism|Carbon metabolism|Methane metabolism|Biosynthesis of amino acids|Glycolysis / Gluconeogenesis
LOC109206142	10.1776	12.8872	11.5419		9.01198	9.34489	10.1904	LOC109206142	9.515756667	11.53556667	root	0.175094129	#N/A	GeneID:109206142	GO:0005737,GO:0006970,GO:0009416,GO:0009723,GO:0009733,GO:0009737	cytoplasm|response to osmotic stress|response to light stimulus|response to ethylene|response to auxin|response to abscisic acid
LOC109206143	6.86076	11.4465	10.4396		4.73684	5.49992	5.65621	LOC109206143	5.297656667	9.582286667	root	0.447140662	#N/A	GeneID:109206143	GO:0005768,GO:0005794,GO:0007030	endosome|Golgi apparatus|Golgi organization
LOC109206144	98.2485	100.075	102.489		45.4637	41.8952	43.9615	LOC109206144	43.77346667	100.2708333	root	0.563447662	#N/A	GeneID:109206144
LOC109206145	0	0	0		0	0	0	LOC109206145	0	0	Leaf	0	#N/A	GeneID:109206145
LOC109206146	0	0	0		0	0	0	LOC109206146	0	0	Leaf	0	#N/A	GeneID:109206146
LOC109206147	0	0	0		0	0	0	LOC109206147	0	0	Leaf	0	#N/A	GeneID:109206147
LOC109206150	9.94561	9.9917	5.92007		10.2709	8.26139	8.22643	LOC109206150	8.919573333	8.619126667	Leaf	0.033683973	#N/A	GeneID:109206150	GO:0005634,GO:0007165,GO:0045892	nucleus|signal transduction|negative regulation of transcription, DNA-templated
LOC109206151	6.92969	8.57421	11.6151		9.62984	8.13309	11.7661	LOC109206151	9.84301	9.039666667	Leaf	0.081615617	#N/A	GeneID:109206151	GO:0004356,GO:0005524,GO:0005737,GO:0006542	glutamate-ammonia ligase activity|ATP binding|cytoplasm|glutamine biosynthetic process	ko00910,ko00630,ko02020,ko01230,ko00250,ko00220	Nitrogen metabolism|Glyoxylate and dicarboxylate metabolism|Two-component system|Biosynthesis of amino acids|Alanine, aspartate and glutamate metabolism|Arginine biosynthesis
LOC109206152	0.185446	0.439954	0.560951		4.10337	2.95429	2.46173	LOC109206152	3.17313	0.395450333	Leaf	0.875375313	#N/A	GeneID:109206152	GO:0003700,GO:0005634,GO:0005829,GO:0006355,GO:0010629,GO:0044212,GO:0048449,GO:0090701	DNA-binding transcription factor activity|nucleus|cytosol|regulation of transcription, DNA-templated|negative regulation of gene expression|transcription regulatory region DNA binding|floral organ formation|specification of plant organ identity
LOC109206153	11.925	14.5204	11.8901		5.74311	5.5546	5.29252	LOC109206153	5.530076667	12.7785	root	0.567235852	#N/A	GeneID:109206153	GO:0000347,GO:0000445,GO:0003723,GO:0003729,GO:0005634,GO:0006397,GO:0006406,GO:0008380,GO:0016607,GO:0035196,GO:1990428	THO complex|THO complex part of transcription export complex|RNA binding|mRNA binding|nucleus|mRNA processing|mRNA export from nucleus|RNA splicing|nuclear speck|production of miRNAs involved in gene silencing by miRNA|miRNA transport	ko03040,ko03013	Spliceosome|RNA transport
LOC109206154	0	0	0		0	0	0	LOC109206154	0	0	Leaf	0	#N/A	GeneID:109206154	GO:0003676,GO:0004523,GO:0046872	nucleic acid binding|RNA-DNA hybrid ribonuclease activity|metal ion binding
LOC109206155	15.7998	15.3481	14.4409		2.6474	2.58053	2.79694	LOC109206155	2.674956667	15.19626667	root	0.823972774	#N/A	GeneID:109206155	GO:0005794,GO:0008643,GO:0016021	Golgi apparatus|carbohydrate transport|integral component of membrane
LOC109206156	26.6674	26.0084	25.6239		16.6923	17.5372	17.7117	LOC109206156	17.31373333	26.0999	root	0.336636028	#N/A	GeneID:109206156	GO:0000911,GO:0003924,GO:0005525,GO:0005768,GO:0005794,GO:0005829,GO:0005886,GO:0006886,GO:0009504,GO:0010008,GO:0032482	cytokinesis by cell plate formation|GTPase activity|GTP binding|endosome|Golgi apparatus|cytosol|plasma membrane|intracellular protein transport|cell plate|endosome membrane|Rab protein signal transduction	ko04144	Endocytosis
LOC109206157	0	0	0.0540017		0	0.136061	0.209331	LOC109206157	0.115130667	0.018000567	Leaf	0.84365098	LOC109206157	GeneID:109206157	GO:0000139,GO:0003924,GO:0005525,GO:0005886,GO:0006886,GO:0006888,GO:0030742,GO:0032482,GO:0032588,GO:0080115	Golgi membrane|GTPase activity|GTP binding|plasma membrane|intracellular protein transport|ER to Golgi vesicle-mediated transport|GTP-dependent protein binding|Rab protein signal transduction|trans-Golgi network membrane|myosin XI tail binding
LOC109206158	56.3114	48.6227	39.7836		301.176	235.004	242.844	LOC109206158	259.6746667	48.23923333	Leaf	0.814232039	#N/A	GeneID:109206158	GO:0000287,GO:0003984,GO:0009097,GO:0009099,GO:0009507,GO:0009635,GO:0030976,GO:0050660	magnesium ion binding|acetolactate synthase activity|isoleucine biosynthetic process|valine biosynthetic process|chloroplast|response to herbicide|thiamine pyrophosphate binding|flavin adenine dinucleotide binding	ko00660,ko00290,ko00770,ko00650,ko01210,ko01230	C5-Branched dibasic acid metabolism|Valine, leucine and isoleucine biosynthesis|Pantothenate and CoA biosynthesis|Butanoate metabolism|2-Oxocarboxylic acid metabolism|Biosynthesis of amino acids
LOC109206159	0.800253	0.856291	1.0422		0.59007	0.477985	0.417405	LOC109206159	0.495153333	0.899581333	root	0.44957358	#N/A	GeneID:109206159	GO:0003712,GO:0004402,GO:0005634,GO:0006355,GO:0006473,GO:0008270,GO:0009908	transcription coregulator activity|histone acetyltransferase activity|nucleus|regulation of transcription, DNA-templated|protein acetylation|zinc ion binding|flower development	ko04066,ko04520,ko04110,ko04310,ko04024,ko04330,ko04630,ko04350,ko04068	HIF-1 signaling pathway|Adherens junction|Cell cycle|Wnt signaling pathway|cAMP signaling pathway|Notch signaling pathway|Jak-STAT signaling pathway|TGF-beta signaling pathway|FoxO signaling pathway
LOC109206160	3.13822	7.43676	4.56297		3.42878	3.47976	3.55614	LOC109206160	3.488226667	5.045983333	root	0.30871221	#N/A	GeneID:109206160	GO:0000789,GO:0005634,GO:0005635,GO:0005652,GO:0005654,GO:0005829,GO:0006997,GO:0031965,GO:0034399,GO:0097298	cytoplasmic chromatin|nucleus|nuclear envelope|nuclear lamina|nucleoplasm|cytosol|nucleus organization|nuclear membrane|nuclear periphery|regulation of nucleus size
LOC109206161	10.8653	11.4494	12.7562		5.55742	5.11578	5.32791	LOC109206161	5.333703333	11.6903	root	0.543749661	#N/A	GeneID:109206161	GO:0002183,GO:0003743,GO:0005085,GO:0005829,GO:0005851	cytoplasmic translational initiation|translation initiation factor activity|guanyl-nucleotide exchange factor activity|cytosol|eukaryotic translation initiation factor 2B complex	ko03013	RNA transport
LOC109206162	79.6823	73.2234	74.678		32.4628	31.0908	34.7787	LOC109206162	32.77743333	75.86123333	root	0.567929074	#N/A	GeneID:109206162	GO:0000079,GO:0000278,GO:0000307,GO:0005634,GO:0005737,GO:0006468,GO:0007088,GO:0008284,GO:0016538,GO:0019901,GO:0045787,GO:0051301	regulation of cyclin-dependent protein serine/threonine kinase activity|mitotic cell cycle|cyclin-dependent protein kinase holoenzyme complex|nucleus|cytoplasm|protein phosphorylation|regulation of mitotic nuclear division|positive regulation of cell proliferation|cyclin-dependent protein serine/threonine kinase regulator activity|protein kinase binding|positive regulation of cell cycle|cell divi…	ko03050	Proteasome
LOC109206163	0	0	0		0	0	0	LOC109206163	0	0	Leaf	0	#N/A	GeneID:109206163
LOC109206164	0.172789	0.314886	0.435548		0	0.053145	0	LOC109206164	0.017715	0.307741	root	0.94243536	LOC109206164	GeneID:109206164	GO:0003700,GO:0005634,GO:0043565	DNA-binding transcription factor activity|nucleus|sequence-specific DNA binding
LOC109206165	9.96586	11.6895	11.0256		6.19434	6.55032	6.14392	LOC109206165	6.296193333	10.89365333	root	0.422031054	#N/A	GeneID:109206165	GO:0003682,GO:0003729,GO:0005634,GO:0005737,GO:0005783,GO:0005829,GO:0007275,GO:0009617,GO:0009909,GO:0010439,GO:0010468,GO:0042742,GO:0043565,GO:0045087,GO:0045824,GO:0045893,GO:0050832,GO:0071395,GO:1902464,GO:1905933	chromatin binding|mRNA binding|nucleus|cytoplasm|endoplasmic reticulum|cytosol|multicellular organism development|response to bacterium|regulation of flower development|regulation of glucosinolate biosynthetic process|regulation of gene expression|defense response to bacterium|sequence-specific DNA binding|innate immune response|negative regulation of innate immune response|positive regulation of…
LOC109206168	0	0	0		0	0	0	LOC109206168	0	0	Leaf	0	#N/A	GeneID:109206168
LOC109206169	0	0	0		0	0	0	LOC109206169	0	0	Leaf	0	#N/A	GeneID:109206169
LOC109206170	0	0	0		0	0	0	LOC109206170	0	0	Leaf	0	#N/A	GeneID:109206170	GO:0003676,GO:0004523,GO:0046872	nucleic acid binding|RNA-DNA hybrid ribonuclease activity|metal ion binding
LOC109206171	0	0	0		0	0	0	LOC109206171	0	0	Leaf	0	#N/A	GeneID:109206171
LOC109206172	43.4381	47.6703	37.8812		9.3861	8.32961	7.71215	LOC109206172	8.475953333	42.99653333	root	0.802868913	#N/A	GeneID:109206172	GO:0004791,GO:0005759,GO:0019430	thioredoxin-disulfide reductase activity|mitochondrial matrix|removal of superoxide radicals	ko00240,ko00450	Pyrimidine metabolism|Selenocompound metabolism
LOC109206173	6.48217	7.12696	6.64785		4.5183	4.31856	4.34552	LOC109206173	4.394126667	6.752326667	root	0.349242582	#N/A	GeneID:109206173	GO:0005634,GO:0005737,GO:0007623,GO:0009416,GO:0009908,GO:0016604,GO:0048510,GO:0048574	nucleus|cytoplasm|circadian rhythm|response to light stimulus|flower development|nuclear body|regulation of timing of transition from vegetative to reproductive phase|long-day photoperiodism, flowering
LOC109206174	0.159324	0.596924	0.242626		0.0570806	0.0113046	0.0928565	LOC109206174	0.053747233	0.332958	root	0.838576538	#N/A	GeneID:109206174	GO:0003677,GO:0046872	DNA binding|metal ion binding
LOC109206175	7.61633	8.27308	8.85538		3.46078	3.43202	4.0252	LOC109206175	3.639333333	8.248263333	root	0.558775807	#N/A	GeneID:109206175	GO:0000139,GO:0005484,GO:0005783,GO:0005789,GO:0005793,GO:0005794,GO:0005886,GO:0006888,GO:0006890,GO:0012507,GO:0015031,GO:0016021,GO:0031201,GO:0048280	Golgi membrane|SNAP receptor activity|endoplasmic reticulum|endoplasmic reticulum membrane|endoplasmic reticulum-Golgi intermediate compartment|Golgi apparatus|plasma membrane|ER to Golgi vesicle-mediated transport|retrograde vesicle-mediated transport, Golgi to ER|ER to Golgi transport vesicle membrane|protein transport|integral component of membrane|SNARE complex|vesicle fusion with Golgi appar…	ko04130,ko04145	SNARE interactions in vesicular transport|Phagosome
LOC109206176	2.2885	2.6433	2.41652		3.99107	3.03372	2.42532	LOC109206176	3.150036667	2.44944	Leaf	0.222409051	#N/A	GeneID:109206176
LOC109206178	0	0	0		0	0	0	LOC109206178	0	0	Leaf	0	#N/A	GeneID:109206178	GO:0000943,GO:0003676,GO:0003964,GO:0004190,GO:0004519,GO:0006310,GO:0015074,GO:0046872	retrotransposon nucleocapsid|nucleic acid binding|RNA-directed DNA polymerase activity|aspartic-type endopeptidase activity|endonuclease activity|DNA recombination|DNA integration|metal ion binding
LOC109206179	0.078462	0.215191	0.0822699		0.0375386	0.111008	0.190052	LOC109206179	0.1128662	0.125307633	root	0.099287112	LOC109206179	GeneID:109206179	GO:0005516,GO:0005739,GO:0006457,GO:0009506,GO:0051087	calmodulin binding|mitochondrion|protein folding|plasmodesma|chaperone binding
LOC109206180	25.3509	25.1594	28.1059		9.77347	10.3293	10.01	LOC109206180	10.03759	26.2054	root	0.616964824	#N/A	GeneID:109206180	GO:0005783,GO:0005789,GO:0016020,GO:0016021,GO:0030433,GO:0042538	endoplasmic reticulum|endoplasmic reticulum membrane|membrane|integral component of membrane|ubiquitin-dependent ERAD pathway|hyperosmotic salinity response	ko04141	Protein processing in endoplasmic reticulum
LOC109206181	5.60029	4.50078	5.46983		1.24827	1.59866	1.9128	LOC109206181	1.586576667	5.1903	root	0.69431889	#N/A	GeneID:109206181	GO:0006397,GO:0009507,GO:0009570,GO:0009658,GO:0046872,GO:1900871	mRNA processing|chloroplast|chloroplast stroma|chloroplast organization|metal ion binding|chloroplast mRNA modification
LOC109206182	19.9763	16.7084	19.2945		13.3082	11.93	10.5982	LOC109206182	11.94546667	18.65973333	root	0.359826507	#N/A	GeneID:109206182	GO:0004040,GO:0009507,GO:0009536,GO:0009941,GO:0015031,GO:0031359	amidase activity|chloroplast|plastid|chloroplast envelope|protein transport|integral component of chloroplast outer membrane
LOC109206183	1.7491	2.89584	2.46547		0.610714	0.847131	0.496547	LOC109206183	0.651464	2.370136667	root	0.725136525	#N/A	GeneID:109206183
LOC109206184	89.2613	73.9027	50.777		10.5461	11.8133	13.8659	LOC109206184	12.0751	71.31366667	root	0.830676214	#N/A	GeneID:109206184	GO:0005096,GO:0005543,GO:0005634,GO:0005829,GO:0005886,GO:0006952,GO:0009651,GO:0009738,GO:0009789,GO:0043547,GO:0046872,GO:1901002,GO:1902479	GTPase activator activity|phospholipid binding|nucleus|cytosol|plasma membrane|defense response|response to salt stress|abscisic acid-activated signaling pathway|positive regulation of abscisic acid-activated signaling pathway|positive regulation of GTPase activity|metal ion binding|positive regulation of response to salt stress|positive regulation of defense response to bacterium, incompatible i…
LOC109206185	32.3762	32.9932	28.3232		1.64259	1.97062	2.77392	LOC109206185	2.129043333	31.23086667	root	0.931828874	#N/A	GeneID:109206185	GO:0005215,GO:0005783,GO:0005886,GO:0009734,GO:0009921,GO:0009926,GO:0010252,GO:0010315,GO:0010329,GO:0016020,GO:0016021,GO:0048830	transporter activity|endoplasmic reticulum|plasma membrane|auxin-activated signaling pathway|auxin efflux carrier complex|auxin polar transport|auxin homeostasis|auxin efflux|auxin efflux transmembrane transporter activity|membrane|integral component of membrane|adventitious root development
LOC109206186	0	0	0		0	0	0	LOC109206186	0	0	Leaf	0	#N/A	GeneID:109206186
LOC109206187	21.6246	20.835	14.6151		4.41392	4.33392	4.6289	LOC109206187	4.458913333	19.0249	root	0.765627502	#N/A	GeneID:109206187	GO:0000139,GO:0005768,GO:0005774,GO:0005794,GO:0005802,GO:0009505,GO:0009506,GO:0010008,GO:0016020,GO:0016021,GO:0072657	Golgi membrane|endosome|vacuolar membrane|Golgi apparatus|trans-Golgi network|plant-type cell wall|plasmodesma|endosome membrane|membrane|integral component of membrane|protein localization to membrane
LOC109206188	6.91567	5.78355	7.97719		5.55937	5.37591	5.38992	LOC109206188	5.441733333	6.892136667	root	0.210443206	#N/A	GeneID:109206188	GO:0003700,GO:0005634,GO:0006355,GO:0009723,GO:0042803,GO:0043565,GO:0050793	DNA-binding transcription factor activity|nucleus|regulation of transcription, DNA-templated|response to ethylene|protein homodimerization activity|sequence-specific DNA binding|regulation of developmental process
LOC109206189	24.7528	21.6863	22.7919		11.279	11.0479	11.7981	LOC109206189	11.375	23.077	root	0.507084976	#N/A	GeneID:109206189	GO:0004721,GO:0046872	phosphoprotein phosphatase activity|metal ion binding	ko04024,ko03015,ko04810,ko04114,ko04510,ko04390,ko04022,ko04113	cAMP signaling pathway|mRNA surveillance pathway|Regulation of actin cytoskeleton|Oocyte meiosis|Focal adhesion|Hippo signaling pathway|cGMP-PKG signaling pathway|Meiosis - yeast
LOC109206190	11.9181	18.124	14.903		10.7734	11.4313	10.7144	LOC109206190	10.97303333	14.9817	root	0.267570881	#N/A	GeneID:109206190	GO:0005768,GO:0006623,GO:0009306,GO:0010008,GO:0019904,GO:0032266,GO:0032991,GO:0033565,GO:0043130,GO:0043328,GO:0045053,GO:0045324,GO:0046872,GO:0046982,GO:0071985,GO:1903319,GO:1904669	endosome|protein targeting to vacuole|protein secretion|endosome membrane|protein domain specific binding|phosphatidylinositol-3-phosphate binding|protein-containing complex|ESCRT-0 complex|ubiquitin binding|protein transport to vacuole involved in ubiquitin-dependent protein catabolic process via the multivesicular body sorting pathway|protein retention in Golgi apparatus|late endosome to vacuol…
LOC109206191	2.03668	3.0644	2.82997		1.87325	2.12617	2.12525	LOC109206191	2.041556667	2.643683333	root	0.227760511	#N/A	GeneID:109206191	GO:0010088,GO:0032875,GO:0043130,GO:0046872,GO:0048364	phloem development|regulation of DNA endoreduplication|ubiquitin binding|metal ion binding|root development
LOC109206192	0.65227	0.650459	0.812477		0.524209	0.585679	0.340879	LOC109206192	0.483589	0.705068667	root	0.31412496	#N/A	GeneID:109206192
LOC109206193	3.80278	3.49484	4.21764		3.12041	3.57071	2.52642	LOC109206193	3.072513333	3.83842	root	0.199536962	#N/A	GeneID:109206193	GO:0005743,GO:0016021,GO:0022857	mitochondrial inner membrane|integral component of membrane|transmembrane transporter activity
LOC109206194	0.0735414	0.412589	0.261993		0.347162	0.286508	0.837939	LOC109206194	0.490536333	0.249374467	Leaf	0.491628957	LOC109206194	GeneID:109206194	GO:0005634	nucleus
LOC109206195	0	0	0.0420311		0.110625	0	0	LOC109206195	0.036875	0.014010367	Leaf	0.620057844	#N/A	GeneID:109206195
LOC109206196	0	0	0		0	0	0	LOC109206196	0	0	Leaf	0	#N/A	GeneID:109206196
LOC109206197	0.38734	0.40484	0.663815		0.0475657	0.186282	0.237997	LOC109206197	0.157281567	0.485331667	root	0.675929725	#N/A	GeneID:109206197	GO:0000500,GO:0001165,GO:0001181,GO:0005730,GO:0006325,GO:0042790	RNA polymerase I upstream activating factor complex|RNA polymerase I upstream control element sequence-specific DNA binding|RNA polymerase I general transcription initiation factor activity|nucleolus|chromatin organization|nucleolar large rRNA transcription by RNA polymerase I
LOC109206198	0	0	0		0	0	0	LOC109206198	0	0	Leaf	0	#N/A	GeneID:109206198
LOC109206199	0	0.0537754	0.0274554		0	0	0	LOC109206199	0	0.027076933	root	1	#N/A	GeneID:109206199	GO:0004032,GO:0004033,GO:0008106,GO:0009409,GO:0009414,GO:0009507,GO:0009636,GO:0009651,GO:0016229,GO:0016491,GO:0055114,GO:0070401	alditol:NADP+ 1-oxidoreductase activity|aldo-keto reductase (NADP) activity|alcohol dehydrogenase (NADP+) activity|response to cold|response to water deprivation|chloroplast|response to toxic substance|response to salt stress|steroid dehydrogenase activity|oxidoreductase activity|oxidation-reduction process|NADP+ binding
LOC109206201	25.6942	37.8062	51.4166		9.84955	10.8703	12.7718	LOC109206201	11.16388333	38.30566667	root	0.708557916	#N/A	GeneID:109206201	GO:0009506,GO:0016021,GO:0016032,GO:0042742,GO:0051707	plasmodesma|integral component of membrane|viral process|defense response to bacterium|response to other organism
LOC109206202	0.179686	0.266037	0.15114		0.014719	0.115767	0	LOC109206202	0.043495333	0.198954333	root	0.781380318	#N/A	GeneID:109206202
LOC109206203	109.969	110.576	175.252		11.3987	13.6216	12.5469	LOC109206203	12.5224	131.9323333	root	0.905084677	#N/A	GeneID:109206203
LOC109206204	6.16231	6.52037	7.24523		6.46799	6.48327	6.20453	LOC109206204	6.385263333	6.642636667	root	0.038745659	#N/A	GeneID:109206204	GO:0000049,GO:0005634,GO:0008176,GO:0030488,GO:0036265,GO:0043527,GO:0106143	tRNA binding|nucleus|tRNA (guanine-N7-)-methyltransferase activity|tRNA methylation|RNA (guanine-N7)-methylation|tRNA methyltransferase complex|tRNA (m7G46) methyltransferase complex
LOC109206205	19.239	19.4023	21.6018		14.3278	12.6238	12.8542	LOC109206205	13.2686	20.08103333	root	0.33924715	#N/A	GeneID:109206205	GO:0005739,GO:0006744,GO:0031314,GO:0043333	mitochondrion|ubiquinone biosynthetic process|extrinsic component of mitochondrial inner membrane|2-octaprenyl-6-methoxy-1,4-benzoquinone methylase activity	ko00130	Ubiquinone and other terpenoid-quinone biosynthesis
LOC109206206	0.711928	0.549504	0.320287		68.2694	66.4781	73.671	LOC109206206	69.47283333	0.527239667	Leaf	0.992410851	#N/A	GeneID:109206206
LOC109206207	0.318456	0.439206	0.428601		61.5173	59.8553	67.5976	LOC109206207	62.99006667	0.395421	Leaf	0.993722486	#N/A	GeneID:109206207	GO:0003677,GO:0003700,GO:0006352,GO:0006399,GO:0009507,GO:0009658,GO:0010114,GO:0016987,GO:0071482,GO:2001141	DNA binding|DNA-binding transcription factor activity|DNA-templated transcription, initiation|tRNA metabolic process|chloroplast|chloroplast organization|response to red light|sigma factor activity|cellular response to light stimulus|regulation of RNA biosynthetic process
LOC109206208	6.19746	7.61839	7.59499		2.99991	3.58716	2.83215	LOC109206208	3.13974	7.136946667	root	0.560072375	#N/A	GeneID:109206208	GO:0005634,GO:0006325	nucleus|chromatin organization
LOC109206210	0	0	0		0	0	0	LOC109206210	0	0	Leaf	0	#N/A	GeneID:109206210
LOC109206211	13.7688	12.4334	13.1574		3.15751	3.23312	2.76743	LOC109206211	3.052686667	13.11986667	root	0.767323347	#N/A	GeneID:109206211	GO:0005227,GO:0005622,GO:0005886,GO:0006623,GO:0016021	calcium activated cation channel activity|intracellular|plasma membrane|protein targeting to vacuole|integral component of membrane
LOC109206212	3.43705	3.68715	2.80424		3.07401	2.46715	3.34471	LOC109206212	2.961956667	3.30948	root	0.10500844	#N/A	GeneID:109206212	GO:0004190,GO:0005886,GO:0006508,GO:0030163,GO:0031225	aspartic-type endopeptidase activity|plasma membrane|proteolysis|protein catabolic process|anchored component of membrane
LOC109206213	0	0	0		0	0	0	LOC109206213	0	0	Leaf	0	#N/A	GeneID:109206213
LOC109206214	0	0	0		0	0	0	LOC109206214	0	0	Leaf	0	#N/A	GeneID:109206214
LOC109206215	16.8745	14.3041	8.68068		1.62827	1.74157	1.76268	LOC109206215	1.71084	13.28642667	root	0.871234001	#N/A	GeneID:109206215	GO:0005096,GO:0005543,GO:0005634,GO:0005886,GO:0009738,GO:0009789,GO:0043547,GO:0046872	GTPase activator activity|phospholipid binding|nucleus|plasma membrane|abscisic acid-activated signaling pathway|positive regulation of abscisic acid-activated signaling pathway|positive regulation of GTPase activity|metal ion binding
LOC109206217	1.34416	2.66904	2.72952		16.8176	15.8694	17.0222	LOC109206217	16.56973333	2.247573333	Leaf	0.864356699	#N/A	GeneID:109206217	GO:0009507,GO:0009569,GO:0009570,GO:0010581,GO:0019252,GO:0030247,GO:2001070	chloroplast|chloroplast starch grain|chloroplast stroma|regulation of starch biosynthetic process|starch biosynthetic process|polysaccharide binding|starch binding
LOC109206218	55.5342	62.1018	84.7261		16.3065	16.6791	13.2678	LOC109206218	15.4178	67.45403333	root	0.771432496	LOC109206218	GeneID:109206218
LOC109206219	6.21143	7.82223	8.7788		4.06375	4.92647	4.2254	LOC109206219	4.405206667	7.604153333	root	0.420684135	#N/A	GeneID:109206219
LOC109206220	0	0	0		0	0	0	LOC109206220	0	0	Leaf	0	#N/A	GeneID:109206220
LOC109206221	0.0881429	0.0258707	0.0531753		0.2637	0.260954	0.432179	LOC109206221	0.318944333	0.055729633	Leaf	0.825268465	#N/A	GeneID:109206221
LOC109206222	0	0	0		0	0	0	LOC109206222	0	0	Leaf	0	#N/A	GeneID:109206222	GO:0016021,GO:0022857	integral component of membrane|transmembrane transporter activity
LOC109206223	7.36045	5.06704	8.13867		15.8117	15.6121	14.9503	LOC109206223	15.45803333	6.855386667	Leaf	0.556516245	#N/A	GeneID:109206223	GO:0000302,GO:0005782,GO:0006457,GO:0009408,GO:0009651,GO:0042542,GO:0043621,GO:0051082,GO:0051259	response to reactive oxygen species|peroxisomal matrix|protein folding|response to heat|response to salt stress|response to hydrogen peroxide|protein self-association|unfolded protein binding|protein complex oligomerization	ko04141	Protein processing in endoplasmic reticulum
LOC109206225	16.615	16.2573	16.9322		11.7718	12.7313	12.3721	LOC109206225	12.29173333	16.6015	root	0.25960104	#N/A	GeneID:109206225	GO:0003677,GO:0046872	DNA binding|metal ion binding
LOC109206226	2.7117	2.40439	2.86217		0.257515	0.333483	0.365603	LOC109206226	0.318867	2.65942	root	0.880099044	#N/A	GeneID:109206226	GO:0000139,GO:0005737,GO:0005794,GO:0016021,GO:0016787	Golgi membrane|cytoplasm|Golgi apparatus|integral component of membrane|hydrolase activity
LOC109206227	13.03	12.9768	12.2824		6.41941	6.30539	7.04691	LOC109206227	6.59057	12.76306667	root	0.483621752	#N/A	GeneID:109206227
LOC109206228	0	0	0		0	0	0	LOC109206228	0	0	Leaf	0	#N/A	GeneID:109206228
LOC109206229	0	0	0.140163		0	0	0	LOC109206229	0	0.046721	root	1	#N/A	GeneID:109206229	GO:0003729,GO:0005634,GO:0005829,GO:0006417,GO:0019048,GO:0031047,GO:0035197,GO:0042742,GO:0051607	mRNA binding|nucleus|cytosol|regulation of translation|modulation by virus of host morphology or physiology|gene silencing by RNA|siRNA binding|defense response to bacterium|defense response to virus
LOC109206230	13.5491	11.306	5.8309		0.0433777	0	0	LOC109206230	0.014459233	10.22866667	root	0.998586401	LOC109206230	GeneID:109206230
LOC109206231	15.4195	10.8159	8.43953		28.3873	27.514	29.2191	LOC109206231	28.37346667	11.55831	Leaf	0.592636665	#N/A	GeneID:109206231	GO:0004185,GO:0005615,GO:0009742,GO:0051603	serine-type carboxypeptidase activity|extracellular space|brassinosteroid mediated signaling pathway|proteolysis involved in cellular protein catabolic process
LOC109206232	2.40726	3.65355	2.69157		0.318238	0.281641	0.20761	LOC109206232	0.269163	2.91746	root	0.907740637	#N/A	GeneID:109206232
LOC109206233	2.87994	4.16203	1.92641		0	0	0.0156271	LOC109206233	0.005209033	2.98946	root	0.998257534	#N/A	GeneID:109206233
LOC109206234	2.10504	4.55603	3.73773		3.47283	3.18721	3.52227	LOC109206234	3.394103333	3.466266667	root	0.020818749	#N/A	GeneID:109206234	GO:0005789,GO:0005829,GO:0009707,GO:0015031,GO:0016021,GO:0046967	endoplasmic reticulum membrane|cytosol|chloroplast outer membrane|protein transport|integral component of membrane|cytosol to ER transport
LOC109206235	1.81634	1.0694	6.27126		0	0	0	LOC109206235	0	3.052333333	root	1	#N/A	GeneID:109206235	GO:0001709	cell fate determination
LOC109206236	0.10853	0.530442	0.194355		0.0382852	0	0	LOC109206236	0.012761733	0.277775667	root	0.954057412	LOC109206236	GeneID:109206236
LOC109206237	15.9043	15.7439	19.6135		1.48471	2.02174	1.40565	LOC109206237	1.637366667	17.08723333	root	0.904176022	#N/A	GeneID:109206237	GO:0005634,GO:0005829,GO:0006355,GO:0010072	nucleus|cytosol|regulation of transcription, DNA-templated|primary shoot apical meristem specification
LOC109206238	25.807	19.5904	18.0375		4.06461	4.00504	4.53596	LOC109206238	4.20187	21.14496667	root	0.801282732	#N/A	GeneID:109206238	GO:0000145,GO:0005576,GO:0005829,GO:0005886,GO:0006887,GO:0012505,GO:0015031,GO:0070062,GO:1903533,GO:1903553	exocyst|extracellular region|cytosol|plasma membrane|exocytosis|endomembrane system|protein transport|extracellular exosome|regulation of protein targeting|positive regulation of extracellular exosome assembly
LOC109206239	18.5331	22.4438	20.1415		11.3972	10.5869	11.6702	LOC109206239	11.2181	20.3728	root	0.449358949	#N/A	GeneID:109206239			ko03060	Protein export
LOC109206240	24.9984	25.3636	26.5121		9.73342	8.94443	9.61691	LOC109206240	9.431586667	25.6247	root	0.631933772	#N/A	GeneID:109206240	GO:0005634,GO:0005829	nucleus|cytosol
LOC109206241	33.1685	22.3823	21.7989		2.87225	2.41829	2.64014	LOC109206241	2.64356	25.78323333	root	0.897469803	#N/A	GeneID:109206241	GO:0030659	cytoplasmic vesicle membrane
LOC109206242	0	0	0		0	0	0	LOC109206242	0	0	Leaf	0	#N/A	GeneID:109206242	GO:0052689	carboxylic ester hydrolase activity
LOC109206243	0.411967	0.496369	0.439668		0	0	0	LOC109206243	0	0.449334667	root	1	#N/A	GeneID:109206243	GO:0005634,GO:0045893	nucleus|positive regulation of transcription, DNA-templated
LOC109206244	14.2643	18.5962	23.1991		0.0199199	0.0782478	0.121038	LOC109206244	0.073068567	18.68653333	root	0.996089774	LOC109206244	GeneID:109206244	GO:0003677,GO:0005634,GO:0045892,GO:2000652	DNA binding|nucleus|negative regulation of transcription, DNA-templated|regulation of secondary cell wall biogenesis
LOC109206245	3.22679	3.38919	3.27157		11.6323	11.4892	12.1156	LOC109206245	11.7457	3.29585	Leaf	0.71939944	#N/A	GeneID:109206245
LOC109206246	1.3173	2.79796	2.94789		0.789419	0.935097	1.15363	LOC109206246	0.959382	2.354383333	root	0.592512406	#N/A	GeneID:109206246	GO:0005634,GO:0010089,GO:0010311,GO:0045893	nucleus|xylem development|lateral root formation|positive regulation of transcription, DNA-templated
LOC109206247	0	0.0136458	0.01395		0	0	0	LOC109206247	0	0.0091986	root	1	#N/A	GeneID:109206247
LOC109206248	0.0570402	0.23947	0.101612		0	0	0	LOC109206248	0	0.1327074	root	1	LOC109206248	GeneID:109206248	GO:0009507,GO:0016758	chloroplast|transferase activity, transferring hexosyl groups
LOC109206249	0	0	0		0	0	0	LOC109206249	0	0	Leaf	0	#N/A	GeneID:109206249
LOC109206250	56.4368	54.9428	60.8524		15.3142	14.5287	13.2147	LOC109206250	14.35253333	57.41066667	root	0.750002323	#N/A	GeneID:109206250	GO:0003697,GO:0003723,GO:0005507,GO:0005524,GO:0005739,GO:0006397,GO:0009409,GO:0016554,GO:0080156,GO:1990904	single-stranded DNA binding|RNA binding|copper ion binding|ATP binding|mitochondrion|mRNA processing|response to cold|cytidine to uridine editing|mitochondrial mRNA modification|ribonucleoprotein complex	ko03040	Spliceosome
LOC109206252	1.23546	2.43608	1.57882		0.0326861	0	0	LOC109206252	0.010895367	1.75012	root	0.993774503	#N/A	GeneID:109206252	GO:0004553,GO:0005618,GO:0005794,GO:0009408,GO:0009409,GO:0009612,GO:0009664,GO:0009733,GO:0009741,GO:0010411,GO:0016762,GO:0042546,GO:0048046	hydrolase activity, hydrolyzing O-glycosyl compounds|cell wall|Golgi apparatus|response to heat|response to cold|response to mechanical stimulus|plant-type cell wall organization|response to auxin|response to brassinosteroid|xyloglucan metabolic process|xyloglucan:xyloglucosyl transferase activity|cell wall biogenesis|apoplast
LOC109206253	0.0417029	0.0434028	0		0	0	0	LOC109206253	0	0.028368567	root	1	#N/A	GeneID:109206253
LOC109206254	27.0414	23.0082	19.6694		10.101	10.6004	12.8554	LOC109206254	11.1856	23.23966667	root	0.518685007	#N/A	GeneID:109206254	GO:0009507,GO:0009536,GO:0009706,GO:0009941,GO:0010208,GO:0015245,GO:0015908,GO:0016021,GO:0055088,GO:0071668,GO:1902001	chloroplast|plastid|chloroplast inner membrane|chloroplast envelope|pollen wall assembly|fatty acid transmembrane transporter activity|fatty acid transport|integral component of membrane|lipid homeostasis|plant-type cell wall assembly|fatty acid transmembrane transport
LOC109206255	0.442311	1.07609	2.49255		13.831	15.1253	14.9647	LOC109206255	14.64033333	1.336983667	Leaf	0.908678058	#N/A	GeneID:109206255	GO:0009507,GO:0016758	chloroplast|transferase activity, transferring hexosyl groups
LOC109206256	88.9112	107.928	58.3938		5.99629	3.22213	3.08941	LOC109206256	4.10261	85.07766667	root	0.951778062	#N/A	GeneID:109206256	GO:0004553,GO:0005618,GO:0005737,GO:0005794,GO:0005886,GO:0009505,GO:0009828,GO:0010411,GO:0016762,GO:0042546,GO:0048046,GO:0071669	hydrolase activity, hydrolyzing O-glycosyl compounds|cell wall|cytoplasm|Golgi apparatus|plasma membrane|plant-type cell wall|plant-type cell wall loosening|xyloglucan metabolic process|xyloglucan:xyloglucosyl transferase activity|cell wall biogenesis|apoplast|plant-type cell wall organization or biogenesis
LOC109206257	13.6359	17.317	7.28983		0	0.0234185	0.169542	LOC109206257	0.064320167	12.74757667	root	0.994954322	#N/A	GeneID:109206257	GO:0004553,GO:0005618,GO:0009832,GO:0010411,GO:0016762,GO:0048046,GO:0071555	hydrolase activity, hydrolyzing O-glycosyl compounds|cell wall|plant-type cell wall biogenesis|xyloglucan metabolic process|xyloglucan:xyloglucosyl transferase activity|apoplast|cell wall organization
LOC109206258	0	0	0		0	0	0	LOC109206258	0	0	Leaf	0	#N/A	GeneID:109206258	GO:0000002,GO:0000723,GO:0003678,GO:0004003,GO:0005524,GO:0005657,GO:0005724,GO:0006260,GO:0006281,GO:0032508,GO:0043141,GO:0043596,GO:0044806,GO:0051880,GO:0071932,GO:0097046	mitochondrial genome maintenance|telomere maintenance|DNA helicase activity|ATP-dependent DNA helicase activity|ATP binding|replication fork|nuclear telomeric heterochromatin|DNA replication|DNA repair|DNA duplex unwinding|ATP-dependent 5'-3' DNA helicase activity|nuclear replication fork|G-quadruplex DNA unwinding|G-quadruplex DNA binding|replication fork reversal|replication fork progression be…
LOC109206263	0.0168987	0.0350943	0		0.0305255	0.0100389	0.0310521	LOC109206263	0.023872167	0.017331	Leaf	0.274008095	#N/A	GeneID:109206263	GO:0000019,GO:0000112,GO:0000717,GO:0001111,GO:0001113,GO:0003677,GO:0004003,GO:0005524,GO:0005634,GO:0005675,GO:0005737,GO:0006283,GO:0008134,GO:0009411,GO:0010525,GO:0015616,GO:0033683,GO:0043138,GO:0045944,GO:0070816,GO:0097550,GO:1901990,GO:1903025	regulation of mitotic recombination|nucleotide-excision repair factor 3 complex|nucleotide-excision repair, DNA duplex unwinding|promoter clearance from RNA polymerase II promoter|transcriptional open complex formation at RNA polymerase II promoter|DNA binding|ATP-dependent DNA helicase activity|ATP binding|nucleus|transcription factor TFIIH holo complex|cytoplasm|transcription-coupled nucleotide…	ko03022,ko03420	Basal transcription factors|Nucleotide excision repair
LOC109206264	3.82422	5.82248	2.93859		14.8171	13.8326	18.6654	LOC109206264	15.7717	4.195096667	Leaf	0.73401113	#N/A	GeneID:109206264	GO:0000287,GO:0004427,GO:0006796,GO:0009507,GO:0009536,GO:0009570,GO:0009579,GO:0009651,GO:0009941,GO:0042742,GO:0046686	magnesium ion binding|inorganic diphosphatase activity|phosphate-containing compound metabolic process|chloroplast|plastid|chloroplast stroma|thylakoid|response to salt stress|chloroplast envelope|defense response to bacterium|response to cadmium ion	ko00190	Oxidative phosphorylation
LOC109206265	12.4882	15.3717	17.9526		62.3572	58.5031	68.8309	LOC109206265	63.2304	15.27083333	Leaf	0.75848906	#N/A	GeneID:109206265	GO:0006979,GO:0009507,GO:0009570,GO:0030091,GO:0033743,GO:0046872	response to oxidative stress|chloroplast|chloroplast stroma|protein repair|peptide-methionine (R)-S-oxide reductase activity|metal ion binding
LOC109206266	26.8837	19.5621	22.1597		5.4855	5.23485	4.37046	LOC109206266	5.03027	22.8685	root	0.780034983	#N/A	GeneID:109206266	GO:0000463,GO:0000466,GO:0005654,GO:0005730,GO:0009506,GO:0030687,GO:0043021,GO:0070545,GO:0080008	maturation of LSU-rRNA from tricistronic rRNA transcript (SSU-rRNA, 5.8S rRNA, LSU-rRNA)|maturation of 5.8S rRNA from tricistronic rRNA transcript (SSU-rRNA, 5.8S rRNA, LSU-rRNA)|nucleoplasm|nucleolus|plasmodesma|preribosome, large subunit precursor|ribonucleoprotein complex binding|PeBoW complex|Cul4-RING E3 ubiquitin ligase complex
LOC109206267	39.7296	32.2535	36.8991		7.0715	7.3949	7.41215	LOC109206267	7.29285	36.29406667	root	0.799062198	#N/A	GeneID:109206267	GO:0005524,GO:0005739,GO:0006457,GO:0051082	ATP binding|mitochondrion|protein folding|unfolded protein binding
LOC109206268	51.8186	43.7405	32.5675		6.5209	6.61256	6.84225	LOC109206268	6.65857	42.70886667	root	0.844093966	#N/A	GeneID:109206268	GO:0005524,GO:0005739,GO:0006457,GO:0051082	ATP binding|mitochondrion|protein folding|unfolded protein binding
LOC109206269	0.0392998	0.2998	0.153354		0	0	0	LOC109206269	0	0.164151267	root	1	#N/A	GeneID:109206269	GO:0005634,GO:0005737,GO:0006406,GO:0006606,GO:0006607,GO:0006610,GO:0007088,GO:0008139,GO:0008565,GO:0031965,GO:0034399,GO:0060188	nucleus|cytoplasm|mRNA export from nucleus|protein import into nucleus|NLS-bearing protein import into nucleus|ribosomal protein import into nucleus|regulation of mitotic nuclear division|nuclear localization sequence binding|protein transporter activity|nuclear membrane|nuclear periphery|regulation of protein desumoylation
LOC109206271	12.5423	14.4961	8.39316		1.27018	1.04976	1.0444	LOC109206271	1.121446667	11.81052	root	0.9050468	#N/A	GeneID:109206271	GO:0005524,GO:0005737,GO:0009626,GO:0016020,GO:0043531	ATP binding|cytoplasm|plant-type hypersensitive response|membrane|ADP binding
LOC109206272	2.72511	2.73269	2.64344		1.69681	1.55727	1.56168	LOC109206272	1.605253333	2.700413333	root	0.40555273	#N/A	GeneID:109206272	GO:0004721,GO:0005634,GO:0046872	phosphoprotein phosphatase activity|nucleus|metal ion binding
LOC109206273	0.133436	0.478409	0.371311		0	0	0	LOC109206273	0	0.327718667	root	1	#N/A	GeneID:109206273	GO:0005525,GO:0005634,GO:0005635,GO:0005643,GO:0005737,GO:0005829,GO:0006606,GO:0006607,GO:0006610,GO:0008139,GO:0010389,GO:0031965,GO:0034399,GO:0061608	GTP binding|nucleus|nuclear envelope|nuclear pore|cytoplasm|cytosol|protein import into nucleus|NLS-bearing protein import into nucleus|ribosomal protein import into nucleus|nuclear localization sequence binding|regulation of G2/M transition of mitotic cell cycle|nuclear membrane|nuclear periphery|nuclear import signal receptor activity
LOC109206274	63.5273	55.0697	64.3754		46.0223	42.788	48.8988	LOC109206274	45.90303333	60.9908	root	0.247377747	#N/A	GeneID:109206274	GO:0005634,GO:0005829,GO:0006511,GO:0016567,GO:0032968,GO:0034243,GO:0070449	nucleus|cytosol|ubiquitin-dependent protein catabolic process|protein ubiquitination|positive regulation of transcription elongation from RNA polymerase II promoter|regulation of transcription elongation from RNA polymerase II promoter|elongin complex	ko04120,ko04066	Ubiquitin mediated proteolysis|HIF-1 signaling pathway
LOC109206276	2.93244	3.32458	3.38614		0.0790211	0.138464	0.0356869	LOC109206276	0.084390667	3.214386667	root	0.97374595	#N/A	GeneID:109206276
LOC109206279	0	0	0		0	0	0	LOC109206279	0	0	Leaf	0	#N/A	GeneID:109206279
LOC109206280	0.11646	0.121829	0.103827		0	0	0	LOC109206280	0	0.114038667	root	1	LOC109206280	GeneID:109206280	GO:0000228,GO:0000706,GO:0000737,GO:0003677,GO:0003918,GO:0005524,GO:0007131,GO:0009553,GO:0009555,GO:0016889,GO:0042138,GO:0046872,GO:0048316,GO:0051026,GO:0051321	nuclear chromosome|meiotic DNA double-strand break processing|DNA catabolic process, endonucleolytic|DNA binding|DNA topoisomerase type II (ATP-hydrolyzing) activity|ATP binding|reciprocal meiotic recombination|embryo sac development|pollen development|endodeoxyribonuclease activity, producing 3'-phosphomonoesters|meiotic DNA double-strand break formation|metal ion binding|seed development|chiasm…	ko04113	Meiosis - yeast
LOC109206281	8.78884	9.70142	9.85738		3.57431	3.35525	3.64604	LOC109206281	3.5252	9.449213333	root	0.626931907	#N/A	GeneID:109206281
LOC109206282	14.2418	15.6794	16.8664		0	0	0	LOC109206282	0	15.59586667	root	1	#N/A	GeneID:109206282	GO:0003700,GO:0005634,GO:0043565	DNA-binding transcription factor activity|nucleus|sequence-specific DNA binding
LOC109206283	0	0	0		10.0922	7.85736	12.0504	LOC109206283	9.999986667	0	Leaf	1	#N/A	GeneID:109206283	GO:0008194,GO:0043231,GO:0080043,GO:0080044	UDP-glycosyltransferase activity|intracellular membrane-bounded organelle|quercetin 3-O-glucosyltransferase activity|quercetin 7-O-glucosyltransferase activity
LOC109206284	0.147117	0.0696143	0.157537		7.67483	6.21533	5.36578	LOC109206284	6.418646667	0.1247561	Leaf	0.980563488	#N/A	GeneID:109206284	GO:0008810,GO:0009835,GO:0030245	cellulase activity|fruit ripening|cellulose catabolic process
LOC109206285	1.48845	3.46232	0.419752		0.137943	0.101217	0	LOC109206285	0.07972	1.790174	root	0.955468016	#N/A	GeneID:109206285	GO:0003700,GO:0005634,GO:0006952,GO:0010200,GO:0043565,GO:0044212	DNA-binding transcription factor activity|nucleus|defense response|response to chitin|sequence-specific DNA binding|transcription regulatory region DNA binding
LOC109206286	21.8638	20.568	20.5611		15.7156	13.0263	11.7055	LOC109206286	13.48246667	20.99763333	root	0.357905414	#N/A	GeneID:109206286
LOC109206287	4.07852	8.41298	5.26204		9.60333	11.0707	6.87211	LOC109206287	9.182046667	5.917846667	Leaf	0.355498084	#N/A	GeneID:109206287	GO:0005576,GO:0005618,GO:0030599,GO:0042545,GO:0045330,GO:0045490,GO:0046910	extracellular region|cell wall|pectinesterase activity|cell wall modification|aspartyl esterase activity|pectin catabolic process|pectinesterase inhibitor activity	ko00040,ko00500	Pentose and glucuronate interconversions|Starch and sucrose metabolism
LOC109206288	0	0	0		0	0	0	LOC109206288	0	0	Leaf	0	#N/A	GeneID:109206288
LOC109206290	39.5836	39.6855	61.5193		6.53573	6.97712	7.18332	LOC109206290	6.898723333	46.92946667	root	0.852998045	#N/A	GeneID:109206290
LOC109206291	9.36417	8.17699	10.7745		3.63062	4.43598	3.41354	LOC109206291	3.826713333	9.438553333	root	0.594565693	#N/A	GeneID:109206291	GO:0005737,GO:0005887,GO:0007166,GO:0038023	cytoplasm|integral component of plasma membrane|cell surface receptor signaling pathway|signaling receptor activity
LOC109206292	1.61897	4.04163	0.927336		0.0262127	0.0256389	0.052709	LOC109206292	0.034853533	2.195978667	root	0.984128474	#N/A	GeneID:109206292
LOC109206293	14.9339	20.1659	12.5532		1.33574	1.70465	2.28639	LOC109206293	1.775593333	15.88433333	root	0.888217321	#N/A	GeneID:109206293
LOC109206294	1.14998	1.52178	1.72601		1.52891	1.15706	1.34846	LOC109206294	1.34481	1.465923333	root	0.082619145	#N/A	GeneID:109206294
LOC109206295	78.0962	85.8444	119.058		17.8383	17.4204	20.3274	LOC109206295	18.5287	94.33286667	root	0.803581714	#N/A	GeneID:109206295	GO:0000226,GO:0005634,GO:0005739,GO:0005874,GO:0007049,GO:0008017,GO:0009524,GO:0009536,GO:0009574,GO:0051301	microtubule cytoskeleton organization|nucleus|mitochondrion|microtubule|cell cycle|microtubule binding|phragmoplast|plastid|preprophase band|cell division
LOC109206296	0	0	0		0	0	0	LOC109206296	0	0	Leaf	0	#N/A	GeneID:109206296	GO:0005524,GO:0005829,GO:0005886,GO:0006897,GO:0007164,GO:0009827,GO:0009846,GO:0009860,GO:0010118,GO:0016308,GO:0016324,GO:0046488,GO:0090406	ATP binding|cytosol|plasma membrane|endocytosis|establishment of tissue polarity|plant-type cell wall modification|pollen germination|pollen tube growth|stomatal movement|1-phosphatidylinositol-4-phosphate 5-kinase activity|apical plasma membrane|phosphatidylinositol metabolic process|pollen tube	ko00562,ko04144,ko04011,ko04139,ko04072,ko04810,ko04070	Inositol phosphate metabolism|Endocytosis|MAPK signaling pathway - yeast|Regulation of mitophagy - yeast|Phospholipase D signaling pathway|Regulation of actin cytoskeleton|Phosphatidylinositol signaling system
LOC109206297	35.6007	37.1482	34.2984		19.6046	19.2191	19.7758	LOC109206297	19.53316667	35.68243333	root	0.45258311	#N/A	GeneID:109206297	GO:0000184,GO:0000932,GO:0004540,GO:0005634,GO:0005697,GO:0005737,GO:0006952,GO:0007004,GO:0007275,GO:0040008,GO:0042162,GO:0043021,GO:0043487,GO:0051321,GO:0070034,GO:0090306	nuclear-transcribed mRNA catabolic process, nonsense-mediated decay|P-body|ribonuclease activity|nucleus|telomerase holoenzyme complex|cytoplasm|defense response|telomere maintenance via telomerase|multicellular organism development|regulation of growth|telomeric DNA binding|ribonucleoprotein complex binding|regulation of RNA stability|meiotic cell cycle|telomerase RNA binding|spindle assembly in…	ko03015	mRNA surveillance pathway
LOC109206298	31.4893	37.5772	26.2808		28.1918	21.9723	22.3799	LOC109206298	24.18133333	31.78243333	root	0.239160417	#N/A	GeneID:109206298	GO:0004843,GO:0005634,GO:0019784,GO:0043130,GO:0071108	thiol-dependent ubiquitin-specific protease activity|nucleus|NEDD8-specific protease activity|ubiquitin binding|protein K48-linked deubiquitination
LOC109206299	8.93475	15.1835	12.1482		6.68637	7.53681	7.15376	LOC109206299	7.125646667	12.08881667	root	0.410558795	#N/A	GeneID:109206299	GO:0000911,GO:0005886,GO:0009825,GO:0030136,GO:0040008	cytokinesis by cell plate formation|plasma membrane|multidimensional cell growth|clathrin-coated vesicle|regulation of growth
LOC109206300	0	0	0		0	0	0	LOC109206300	0	0	Leaf	0	#N/A	GeneID:109206300
LOC109206301	0	0	0		0	0	0	LOC109206301	0	0	Leaf	0	LOC109206301	GeneID:109206301	GO:0005576,GO:0005618,GO:0071456	extracellular region|cell wall|cellular response to hypoxia
LOC109206302	0	0.0446897	0		0	0	0	LOC109206302	0	0.014896567	root	1	LOC109206302	GeneID:109206302
LOC109206304	0	0	0		0	0	0	LOC109206304	0	0	Leaf	0	#N/A	GeneID:109206304	GO:0000139,GO:0005794,GO:0015020,GO:0016021,GO:0046872,GO:0071555	Golgi membrane|Golgi apparatus|glucuronosyltransferase activity|integral component of membrane|metal ion binding|cell wall organization
LOC109206305	0	0	0		0	0	0	LOC109206305	0	0	Leaf	0	#N/A	GeneID:109206305
LOC109206306	0.25861	0.415121	0.0922841		0	0	0	LOC109206306	0	0.255338367	root	1	LOC109206306	GeneID:109206306	GO:0000139,GO:0005794,GO:0016021,GO:0016757,GO:0046872,GO:0071555	Golgi membrane|Golgi apparatus|integral component of membrane|transferase activity, transferring glycosyl groups|metal ion binding|cell wall organization
LOC109206308	4.93058	6.89194	6.81717		1.84747	1.60758	1.97561	LOC109206308	1.81022	6.21323	root	0.708650734	#N/A	GeneID:109206308	GO:0000919,GO:0004709,GO:0005524,GO:0005634,GO:0005856,GO:0006952,GO:0009524	cell plate assembly|MAP kinase kinase kinase activity|ATP binding|nucleus|cytoskeleton|defense response|phragmoplast
LOC109206309	0	0	0		0	0	0	LOC109206309	0	0	Leaf	0	#N/A	GeneID:109206309	GO:0003964,GO:0003968,GO:0005739	RNA-directed DNA polymerase activity|RNA-directed 5'-3' RNA polymerase activity|mitochondrion
LOC109206310	1.07607	1.83771	2.27191		0.0903626	0.204654	0.183275	LOC109206310	0.159430533	1.728563333	root	0.907767028	#N/A	GeneID:109206310	GO:0005576,GO:0005618,GO:0030599,GO:0042545,GO:0045330,GO:0045490,GO:0046910	extracellular region|cell wall|pectinesterase activity|cell wall modification|aspartyl esterase activity|pectin catabolic process|pectinesterase inhibitor activity	ko00040,ko00500	Pentose and glucuronate interconversions|Starch and sucrose metabolism
LOC109206311	10.8779	14.5128	12.8626		14.4076	17.563	15.9312	LOC109206311	15.96726667	12.7511	Leaf	0.201422494	#N/A	GeneID:109206311	GO:0000139,GO:0005227,GO:0005794,GO:0005886,GO:0009506,GO:0016021	Golgi membrane|calcium activated cation channel activity|Golgi apparatus|plasma membrane|plasmodesma|integral component of membrane
LOC109206313	0	0	0		0	0	0	LOC109206313	0	0	Leaf	0	#N/A	GeneID:109206313
LOC109206314	0	0	0.0232196		0	0	0	LOC109206314	0	0.007739867	root	1	#N/A	GeneID:109206314	GO:0000977,GO:0000982,GO:0005634,GO:0007275,GO:0008134,GO:0043565,GO:0044212,GO:0045944,GO:0046983,GO:0048481	RNA polymerase II regulatory region sequence-specific DNA binding|transcription factor activity, RNA polymerase II proximal promoter sequence-specific DNA binding|nucleus|multicellular organism development|transcription factor binding|sequence-specific DNA binding|transcription regulatory region DNA binding|positive regulation of transcription by RNA polymerase II|protein dimerization activity|pl…
LOC109206315	2.39974	2.70465	2.5137		3.59476	3.77184	3.06259	LOC109206315	3.476396667	2.539363333	Leaf	0.269541547	#N/A	GeneID:109206315	GO:0005681,GO:0006397,GO:0008380	spliceosomal complex|mRNA processing|RNA splicing
LOC109206316	0	0.0842071	0		6.59223	6.90753	7.71585	LOC109206316	7.07187	0.028069033	Leaf	0.99603089	LOC109206316	GeneID:109206316	GO:0003677,GO:0005634,GO:0006355,GO:0046872	DNA binding|nucleus|regulation of transcription, DNA-templated|metal ion binding
LOC109206317	4.1885	4.41737	4.47091		0.617852	0.769822	0.600186	LOC109206317	0.66262	4.358926667	root	0.847985513	#N/A	GeneID:109206317	GO:0003677,GO:0003700,GO:0005634,GO:0006355,GO:0010468,GO:0042742,GO:0046872	DNA binding|DNA-binding transcription factor activity|nucleus|regulation of transcription, DNA-templated|regulation of gene expression|defense response to bacterium|metal ion binding
LOC109206318	44.3013	38.791	41.1736		10.8504	9.6012	7.782	LOC109206318	9.4112	41.42196667	root	0.772796882	#N/A	GeneID:109206318	GO:0004842,GO:0005737,GO:0008270	ubiquitin-protein transferase activity|cytoplasm|zinc ion binding
LOC109206319	4.76477	4.60502	4.11264		1.86855	1.61303	1.53002	LOC109206319	1.670533333	4.494143333	root	0.628286592	#N/A	GeneID:109206319	GO:0000139,GO:0005794,GO:0010192,GO:0016021,GO:0045489,GO:0047262,GO:0071555	Golgi membrane|Golgi apparatus|mucilage biosynthetic process|integral component of membrane|pectin biosynthetic process|polygalacturonate 4-alpha-galacturonosyltransferase activity|cell wall organization	ko00520,ko00500	Amino sugar and nucleotide sugar metabolism|Starch and sucrose metabolism
LOC109206320	3.75344	3.92821	4.02599		1.88772	2.46181	2.65318	LOC109206320	2.334236667	3.902546667	root	0.401868353	#N/A	GeneID:109206320	GO:0002230,GO:0003723,GO:0005737,GO:0006952,GO:0008017,GO:0010497,GO:0015630,GO:0046740,GO:0051224,GO:0051493	positive regulation of defense response to virus by host|RNA binding|cytoplasm|defense response|microtubule binding|plasmodesmata-mediated intercellular transport|microtubule cytoskeleton|transport of virus in host, cell to cell|negative regulation of protein transport|regulation of cytoskeleton organization
LOC109206321	339.829	323.959	359.02		417.694	335.729	330.705	LOC109206321	361.376	340.936	Leaf	0.056561587	#N/A	GeneID:109206321	GO:0003746,GO:0005853	translation elongation factor activity|eukaryotic translation elongation factor 1 complex
LOC109206323	26.7018	25.48	24.283		7.26874	6.64992	7.70318	LOC109206323	7.20728	25.48826667	root	0.717231458	#N/A	GeneID:109206323
LOC109206325	0.242421	0.809948	1.02359		3.00164	2.89677	3.29635	LOC109206325	3.06492	0.691986333	Leaf	0.774223688	#N/A	GeneID:109206325
LOC109206326	34.1501	29.9473	31.0502		23.5306	22.7718	25.9977	LOC109206326	24.10003333	31.71586667	root	0.240126919	LOC109206326	GeneID:109206326	GO:0000139,GO:0005576,GO:0005618,GO:0005768,GO:0005774,GO:0005794,GO:0005802,GO:0005886,GO:0009506,GO:0016020,GO:0030599,GO:0042545,GO:0045330,GO:0045490,GO:0046910,GO:0051722	Golgi membrane|extracellular region|cell wall|endosome|vacuolar membrane|Golgi apparatus|trans-Golgi network|plasma membrane|plasmodesma|membrane|pectinesterase activity|cell wall modification|aspartyl esterase activity|pectin catabolic process|pectinesterase inhibitor activity|protein C-terminal methylesterase activity
LOC109206327	19.2214	17.8382	19.0473		4.59192	5.16348	3.81109	LOC109206327	4.522163333	18.7023	root	0.758202824	#N/A	GeneID:109206327
LOC109206328	0	0	0		0	0	0	LOC109206328	0	0	Leaf	0	#N/A	GeneID:109206328
LOC109206329	0	0	0		0	0	0	LOC109206329	0	0	Leaf	0	#N/A	GeneID:109206329
LOC109206331	0	0	0		0	0	0	LOC109206331	0	0	Leaf	0	#N/A	GeneID:109206331
LOC109206332	0	0	0		0	0	0	LOC109206332	0	0	Leaf	0	#N/A	GeneID:109206332
LOC109206333	0	0	0		0	0	0	LOC109206333	0	0	Leaf	0	#N/A	GeneID:109206333
LOC109206334	15.5792	14.006	15.9877		2.15807	2.03603	2.00839	LOC109206334	2.067496667	15.19096667	root	0.863899598	#N/A	GeneID:109206334	GO:0005829,GO:0009860,GO:0010183,GO:0045454,GO:0046686,GO:0047134,GO:0080092	cytosol|pollen tube growth|pollen tube guidance|cell redox homeostasis|response to cadmium ion|protein-disulfide reductase activity|regulation of pollen tube growth
LOC109206335	0	0	0		0	0	0	LOC109206335	0	0	Leaf	0	#N/A	GeneID:109206335
LOC109206336	2.04401	4.08798	3.26254		2.69729	2.14694	2.46333	LOC109206336	2.435853333	3.13151	root	0.222147356	#N/A	GeneID:109206336	GO:0003677,GO:0004674,GO:0005524,GO:0005634,GO:0006974,GO:0008380,GO:0051321,GO:2001020	DNA binding|protein serine/threonine kinase activity|ATP binding|nucleus|cellular response to DNA damage stimulus|RNA splicing|meiotic cell cycle|regulation of response to DNA damage stimulus	ko04214,ko04210,ko04110,ko04115,ko04068,ko04064	Apoptosis - fly|Apoptosis|Cell cycle|p53 signaling pathway|FoxO signaling pathway|NF-kappa B signaling pathway
LOC109206337	26.0616	7.31814	5.13329		0	0	0	LOC109206337	0	12.83767667	root	1	#N/A	GeneID:109206337	GO:0004089,GO:0008270,GO:0009570,GO:0015976	carbonate dehydratase activity|zinc ion binding|chloroplast stroma|carbon utilization	ko00910	Nitrogen metabolism
LOC109206338	7.70544	11.6619	10.2052		5.52058	6.01076	7.36429	LOC109206338	6.298543333	9.857513333	root	0.361041358	#N/A	GeneID:109206338	GO:0000139,GO:0005768,GO:0005783,GO:0005794,GO:0005802,GO:0006486,GO:0010405,GO:0016021,GO:0018258,GO:1990714	Golgi membrane|endosome|endoplasmic reticulum|Golgi apparatus|trans-Golgi network|protein glycosylation|arabinogalactan protein metabolic process|integral component of membrane|protein O-linked glycosylation via hydroxyproline|hydroxyproline O-galactosyltransferase activity
LOC109206339	0.0145007	0.00746966	0		0.61552	0.677616	0.561462	LOC109206339	0.618199333	0.007323453	Leaf	0.988153573	#N/A	GeneID:109206339
LOC109206340	52.3302	39.2605	28.742		14.7581	18.6419	20.5215	LOC109206340	17.97383333	40.1109	root	0.551896534	#N/A	GeneID:109206340	GO:0000325,GO:0005524,GO:0005774,GO:0008559,GO:0016020,GO:0016021,GO:0042626,GO:0055085	plant-type vacuole|ATP binding|vacuolar membrane|xenobiotic transmembrane transporting ATPase activity|membrane|integral component of membrane|ATPase activity, coupled to transmembrane movement of substances|transmembrane transport
LOC109206341	7.04502	7.16887	7.41566		26.994	27.5675	29.3527	LOC109206341	27.9714	7.20985	Leaf	0.742242076	#N/A	GeneID:109206341
LOC109206342	0.584623	1.11859	0.667701		0.170903	0.136918	0.041329	LOC109206342	0.116383333	0.790304667	root	0.852736118	#N/A	GeneID:109206342
LOC109206343	3.359	3.52676	2.64654		1.24083	1.58585	0.989474	LOC109206343	1.272051333	3.177433333	root	0.599660733	#N/A	GeneID:109206343
LOC109206344	0.300129	0.193509	0.107127		235.059	243.776	245.387	LOC109206344	241.4073333	0.200255	Leaf	0.999170468	#N/A	GeneID:109206344	GO:0008270,GO:0009507,GO:0102978	zinc ion binding|chloroplast|furaneol oxidoreductase activity
LOC109206345	17.4536	13.3889	13.1394		10.1171	9.02721	9.83222	LOC109206345	9.658843333	14.66063333	root	0.341171482	#N/A	GeneID:109206345	GO:0005215,GO:0005524,GO:0005739,GO:0005743,GO:0006744,GO:0010224,GO:0015996,GO:0016301	transporter activity|ATP binding|mitochondrion|mitochondrial inner membrane|ubiquinone biosynthetic process|response to UV-B|chlorophyll catabolic process|kinase activity
LOC109206346	2.25344	2.53492	1.44505		1.50447	1.41464	1.52147	LOC109206346	1.480193333	2.077803333	root	0.287616249	#N/A	GeneID:109206346
LOC109206347	13.5655	68.456	23.7941		7.19448	9.15448	7.25413	LOC109206347	7.867696667	35.27186667	root	0.776941302	#N/A	GeneID:109206347	GO:0004650,GO:0005975,GO:0016021	polygalacturonase activity|carbohydrate metabolic process|integral component of membrane
LOC109206348	16.648	204.467	31.7007		191.178	180.901	177.991	LOC109206348	183.3566667	84.2719	Leaf	0.540393586	#N/A	GeneID:109206348
LOC109206349	0	0	0.0181464		19.3674	19.7471	18.254	LOC109206349	19.12283333	0.0060488	Leaf	0.999683687	LOC109206349	GeneID:109206349	GO:0004707,GO:0005524,GO:0005622	MAP kinase activity|ATP binding|intracellular
LOC109206350	10.7492	10.2031	12.0153		2.94734	3.28036	3.35384	LOC109206350	3.193846667	10.9892	root	0.709364952	#N/A	GeneID:109206350	GO:0004175,GO:0004222,GO:0005773,GO:0005783,GO:0006508,GO:0030176,GO:0046872,GO:0071586,GO:0080120	endopeptidase activity|metalloendopeptidase activity|vacuole|endoplasmic reticulum|proteolysis|integral component of endoplasmic reticulum membrane|metal ion binding|CAAX-box protein processing|CAAX-box protein maturation	ko00900	Terpenoid backbone biosynthesis
LOC109206351	3.71031	6.13062	4.71406		4.75518	4.84263	4.10351	LOC109206351	4.567106667	4.851663333	root	0.058651363	#N/A	GeneID:109206351	GO:0000118,GO:0003677,GO:0010628,GO:0016575,GO:0048235,GO:0048555,GO:0048556	histone deacetylase complex|DNA binding|positive regulation of gene expression|histone deacetylation|pollen sperm cell differentiation|generative cell nucleus|microsporocyte nucleus
LOC109206352	0.479473	0.536257	0.223299		0.180143	0.25648	0.0789051	LOC109206352	0.1718427	0.413009667	root	0.58392572	#N/A	GeneID:109206352	GO:0000494,GO:0003723,GO:0004540,GO:0005730,GO:0008649,GO:0015030,GO:0016592,GO:0030515,GO:0031167,GO:0031428,GO:0032040,GO:1990258,GO:1990259	box C/D snoRNA 3'-end processing|RNA binding|ribonuclease activity|nucleolus|rRNA methyltransferase activity|Cajal body|mediator complex|snoRNA binding|rRNA methylation|box C/D snoRNP complex|small-subunit processome|histone glutamine methylation|histone-glutamine methyltransferase activity	ko03008	Ribosome biogenesis in eukaryotes
LOC109206353	11.2856	8.07387	8.88751		4.7358	5.50609	4.78877	LOC109206353	5.01022	9.41566	root	0.467884354	#N/A	GeneID:109206353
LOC109206354	4.80622	4.05853	5.18871		20.383	19.96	17.6719	LOC109206354	19.3383	4.684486667	Leaf	0.757761196	#N/A	GeneID:109206354	GO:0005247,GO:0009507,GO:0009533,GO:0010027,GO:0016021,GO:0019684,GO:0031969,GO:0042548,GO:0042651	voltage-gated chloride channel activity|chloroplast|chloroplast stromal thylakoid|thylakoid membrane organization|integral component of membrane|photosynthesis, light reaction|chloroplast membrane|regulation of photosynthesis, light reaction|thylakoid membrane
LOC109206357	0	0	0		0	0	0	LOC109206357	0	0	Leaf	0	#N/A	GeneID:109206357
LOC109206358	0	0	0		0	0	0	LOC109206358	0	0	Leaf	0	#N/A	GeneID:109206358	GO:0003677,GO:0003723,GO:0003887,GO:0003964,GO:0004190,GO:0004519,GO:0005634,GO:0006310,GO:0015074,GO:0046872	DNA binding|RNA binding|DNA-directed DNA polymerase activity|RNA-directed DNA polymerase activity|aspartic-type endopeptidase activity|endonuclease activity|nucleus|DNA recombination|DNA integration|metal ion binding
LOC109206359	22.6403	26.6709	25.6106		4.95437	5.21515	4.20773	LOC109206359	4.792416667	24.97393333	root	0.808103249	#N/A	GeneID:109206359	GO:0005829,GO:0008270,GO:0009506,GO:0009620,GO:0009640,GO:0009733,GO:0009734,GO:0009826,GO:0009926,GO:0010311,GO:0016020,GO:0016021,GO:0048281,GO:0048364	cytosol|zinc ion binding|plasmodesma|response to fungus|photomorphogenesis|response to auxin|auxin-activated signaling pathway|unidimensional cell growth|auxin polar transport|lateral root formation|membrane|integral component of membrane|inflorescence morphogenesis|root development
LOC109206360	3.06525	2.35284	2.86278		1.93698	1.65113	1.13875	LOC109206360	1.57562	2.76029	root	0.429183166	#N/A	GeneID:109206360
LOC109206361	54.1473	46.0552	43.5648		10.6751	13.1231	13.1767	LOC109206361	12.32496667	47.92243333	root	0.742814256	#N/A	GeneID:109206361
LOC109206362	30.6727	27.6849	27.6274		71.5498	63.8957	68.103	LOC109206362	67.8495	28.66166667	Leaf	0.577569965	#N/A	GeneID:109206362
LOC109206363	21.5017	22.7465	22.1446		24.2469	19.9781	23.1968	LOC109206363	22.47393333	22.13093333	Leaf	0.015262126	#N/A	GeneID:109206363	GO:0000287,GO:0004450,GO:0005739,GO:0006099,GO:0006102,GO:0006739,GO:0009507,GO:0009534,GO:0009570,GO:0042803,GO:0051287	magnesium ion binding|isocitrate dehydrogenase (NADP+) activity|mitochondrion|tricarboxylic acid cycle|isocitrate metabolic process|NADP metabolic process|chloroplast|chloroplast thylakoid|chloroplast stroma|protein homodimerization activity|NAD binding	ko01200,ko04146,ko00020,ko00720,ko01210,ko01230,ko00480	Carbon metabolism|Peroxisome|Citrate cycle (TCA cycle)|Carbon fixation pathways in prokaryotes|2-Oxocarboxylic acid metabolism|Biosynthesis of amino acids|Glutathione metabolism
LOC109206364	271.318	254.185	221.926		82.0069	86.3055	80.0407	LOC109206364	82.78436667	249.143	root	0.667723489	LOC109206364	GeneID:109206364	GO:0004362,GO:0005737,GO:0009055,GO:0015035,GO:0034599,GO:0045454	glutathione-disulfide reductase activity|cytoplasm|electron transfer activity|protein disulfide oxidoreductase activity|cellular response to oxidative stress|cell redox homeostasis
LOC109206365	6.21388	4.70211	4.42672		0.413491	0.494367	0.369392	LOC109206365	0.42575	5.114236667	root	0.916751995	#N/A	GeneID:109206365	GO:0000175,GO:0000957,GO:0000958,GO:0000963,GO:0000965,GO:0003723,GO:0004654,GO:0005739,GO:0005829,GO:0006364,GO:0006397,GO:0006401,GO:0008033,GO:0009507,GO:0009570	3'-5'-exoribonuclease activity|mitochondrial RNA catabolic process|mitochondrial mRNA catabolic process|mitochondrial RNA processing|mitochondrial RNA 3'-end processing|RNA binding|polyribonucleotide nucleotidyltransferase activity|mitochondrion|cytosol|rRNA processing|mRNA processing|RNA catabolic process|tRNA processing|chloroplast|chloroplast stroma	ko00230,ko00240,ko03018	Purine metabolism|Pyrimidine metabolism|RNA degradation
LOC109206366	0	0	0.0689773		0.0987192	0.101132	0	LOC109206366	0.066617067	0.022992433	Leaf	0.65485672	#N/A	GeneID:109206366
LOC109206367	36.506	29.7769	39.5588		0.794893	0.666203	0.446262	LOC109206367	0.635786	35.28056667	root	0.981979144	#N/A	GeneID:109206367
LOC109206370	8.03267	4.53274	5.28177		23.5179	30.5939	22.3807	LOC109206370	25.4975	5.94906	Leaf	0.766680655	LOC109206370	GeneID:109206370	GO:0102387,GO:0102720	2-phenylethanol acetyltransferase activity|acetyl-coenzyme A:acetyl alcohol acetyltransferase activity
LOC109206371	0.471616	0.275987	0.24272		41.8915	44.915	33.1346	LOC109206371	39.98036667	0.330107667	Leaf	0.991743256	LOC109206371	GeneID:109206371	GO:0102387,GO:0102720	2-phenylethanol acetyltransferase activity|acetyl-coenzyme A:acetyl alcohol acetyltransferase activity	ko00940,ko00945,ko00941	Phenylpropanoid biosynthesis|Stilbenoid, diarylheptanoid and gingerol biosynthesis|Flavonoid biosynthesis
LOC109206372	19.4828	39.3892	57.117		1.9772	2.63709	2.56442	LOC109206372	2.392903333	38.663	root	0.9381087	#N/A	GeneID:109206372	GO:0000156,GO:0004674,GO:0005634,GO:0005737,GO:0006355,GO:0007623,GO:0009735,GO:0009736,GO:0009793,GO:0010017,GO:0010114,GO:0046777	phosphorelay response regulator activity|protein serine/threonine kinase activity|nucleus|cytoplasm|regulation of transcription, DNA-templated|circadian rhythm|response to cytokinin|cytokinin-activated signaling pathway|embryo development ending in seed dormancy|red or far-red light signaling pathway|response to red light|protein autophosphorylation	ko04075	Plant hormone signal transduction
LOC109206373	5.92566	10.4225	7.75179		6.71603	8.92375	9.66505	LOC109206373	8.434943333	8.033316667	Leaf	0.047614625	#N/A	GeneID:109206373
LOC109206375	4.55472	4.93606	4.31285		1.10487	1.26767	1.42657	LOC109206375	1.26637	4.60121	root	0.72477457	LOC109206375	GeneID:109206375	GO:0000139,GO:0005794,GO:0016021,GO:0045489,GO:0047262,GO:0071555	Golgi membrane|Golgi apparatus|integral component of membrane|pectin biosynthetic process|polygalacturonate 4-alpha-galacturonosyltransferase activity|cell wall organization
LOC109206376	10.4591	6.02826	4.78278		2.706	2.16399	2.74801	LOC109206376	2.539333333	7.090046667	root	0.641845329	#N/A	GeneID:109206376
LOC109206377	70.8197	71.5653	73.1192		55.1402	60.0338	47.6316	LOC109206377	54.26853333	71.83473333	root	0.244536301	LOC109206377	GeneID:109206377	GO:0005179,GO:0005576,GO:0010469,GO:0048018	hormone activity|extracellular region|regulation of signaling receptor activity|receptor ligand activity
LOC109206378	54.569	51.3957	52.5835		59.1928	60.0116	61.3976	LOC109206378	60.20066667	52.8494	Leaf	0.122112712	#N/A	GeneID:109206378	GO:0003714,GO:0005634,GO:0005737,GO:0005794,GO:0005829,GO:0009408,GO:0043621,GO:0048316,GO:0070370	transcription corepressor activity|nucleus|cytoplasm|Golgi apparatus|cytosol|response to heat|protein self-association|seed development|cellular heat acclimation
LOC109206379	30.5997	20.7984	20.3955		4.74227	4.36479	5.18297	LOC109206379	4.763343333	23.9312	root	0.800956771	LOC109206379	GeneID:109206379	GO:0005654,GO:0006364,GO:0019843,GO:0030515,GO:0031167,GO:0032040,GO:0034457,GO:0042274	nucleoplasm|rRNA processing|rRNA binding|snoRNA binding|rRNA methylation|small-subunit processome|Mpp10 complex|ribosomal small subunit biogenesis	ko03008	Ribosome biogenesis in eukaryotes
LOC109206380	0.205229	0.478901	0.2317		0	0.042894	0.014671	LOC109206380	0.019188333	0.305276667	root	0.937144449	#N/A	GeneID:109206380	GO:0005777,GO:0019605,GO:0047760	peroxisome|butyrate metabolic process|butyrate-CoA ligase activity
LOC109206384	16.8579	16.4277	15.2265		8.24406	7.67716	7.45465	LOC109206384	7.791956667	16.1707	root	0.518143515	#N/A	GeneID:109206384
LOC109206385	0	0.0336197	0		0.33238	0.510382	0.799888	LOC109206385	0.54755	0.011206567	Leaf	0.979533254	#N/A	GeneID:109206385	GO:0000287,GO:0009507,GO:0016114,GO:0050551,GO:0050552,GO:0102701,GO:0102703	magnesium ion binding|chloroplast|terpenoid biosynthetic process|myrcene synthase activity|(4S)-limonene synthase activity|tricyclene synthase activity|camphene synthase activity
LOC109206386	14.2643	11.5874	12.767		0.937939	1.56251	1.41668	LOC109206386	1.305709667	12.8729	root	0.898569113	LOC109206386	GeneID:109206386
LOC109206387	0.244755	0.599443	0.431938		0.461576	0.667305	1.35186	LOC109206387	0.826913667	0.425378667	Leaf	0.485582735	#N/A	GeneID:109206387	GO:0000139,GO:0005789,GO:0010296,GO:0016021	Golgi membrane|endoplasmic reticulum membrane|prenylcysteine methylesterase activity|integral component of membrane	ko00900	Terpenoid backbone biosynthesis
LOC109206389	23.981	24.3028	38.6383		3.76841	3.4269	2.75775	LOC109206389	3.317686667	28.97403333	root	0.885494483	#N/A	GeneID:109206389	GO:0005524,GO:0005886,GO:0016021,GO:0042626,GO:0055085	ATP binding|plasma membrane|integral component of membrane|ATPase activity, coupled to transmembrane movement of substances|transmembrane transport
LOC109206390	7.37623	10.6935	7.22507		5.79452	6.43291	6.33054	LOC109206390	6.18599	8.4316	root	0.266332606	#N/A	GeneID:109206390
LOC109206391	0.575395	1.44441	0.601748		0.789574	0.396768	0.647072	LOC109206391	0.611138	0.873851	root	0.300638209	LOC109206391	GeneID:109206391	GO:0002181,GO:0003735,GO:0006414,GO:0022625,GO:0030295,GO:0043021,GO:0044877	cytoplasmic translation|structural constituent of ribosome|translational elongation|cytosolic large ribosomal subunit|protein kinase activator activity|ribonucleoprotein complex binding|protein-containing complex binding	ko03010	Ribosome
LOC109206394	29.6188	28.2789	30.8299		10.6172	11.0727	11.9327	LOC109206394	11.20753333	29.57586667	root	0.62105816	#N/A	GeneID:109206394	GO:0004842,GO:0016567,GO:0046872,GO:0051865	ubiquitin-protein transferase activity|protein ubiquitination|metal ion binding|protein autoubiquitination
LOC109206396	26.7201	40.812	17.0187		130.212	108.809	124.527	LOC109206396	121.1826667	28.1836	Leaf	0.767428785	LOC109206396	GeneID:109206396	GO:0005507,GO:0005509,GO:0005516,GO:0005546,GO:0005547,GO:0005773,GO:0005881,GO:0005886,GO:0006499,GO:0008017,GO:0009409,GO:0009414,GO:0009506,GO:0009507,GO:0009735,GO:0010350,GO:0031115,GO:0031117,GO:0035865,GO:0042742,GO:0043325,GO:0043622,GO:0043657,GO:0046658,GO:0051511,GO:0051592,GO:0071219,GO:0071280,GO:0071281,GO:0071286,GO:0071325,GO:0071472,GO:0072709,GO:0075733,GO:0080025,GO:0090332	copper ion binding|calcium ion binding|calmodulin binding|phosphatidylinositol-4,5-bisphosphate binding|phosphatidylinositol-3,4,5-trisphosphate binding|vacuole|cytoplasmic microtubule|plasma membrane|N-terminal protein myristoylation|microtubule binding|response to cold|response to water deprivation|plasmodesma|chloroplast|response to cytokinin|cellular response to magnesium starvation|negative …
LOC109206397	0	0	0		0	0	0	LOC109206397	0	0	Leaf	0	#N/A	GeneID:109206397	GO:0000943,GO:0003676,GO:0003964,GO:0004190,GO:0004519,GO:0006310,GO:0015074,GO:0046872	retrotransposon nucleocapsid|nucleic acid binding|RNA-directed DNA polymerase activity|aspartic-type endopeptidase activity|endonuclease activity|DNA recombination|DNA integration|metal ion binding
LOC109206399	0.12989	0.704726	0.224276		0	0.0566334	0.0193467	LOC109206399	0.0253267	0.352964	root	0.928245657	LOC109206399	GeneID:109206399
LOC109206400	9.77689	9.57458	11.662		36.7185	36.9048	37.4231	LOC109206400	37.01546667	10.33782333	Leaf	0.720716115	#N/A	GeneID:109206400
LOC109206403	3.54756	4.73849	5.37306		58.1659	57.7869	57.5192	LOC109206403	57.824	4.553036667	Leaf	0.921260434	#N/A	GeneID:109206403	GO:0009535,GO:0016021,GO:0048564	chloroplast thylakoid membrane|integral component of membrane|photosystem I assembly
LOC109206404	0	0	0		0	0	0	LOC109206404	0	0	Leaf	0	#N/A	GeneID:109206404
LOC109206405	22.9966	22.1587	15.5746		9.38445	11.2929	10.4229	LOC109206405	10.36675	20.2433	root	0.48789229	#N/A	GeneID:109206405
LOC109206406	32.6648	40.7902	36.981		10.5731	11.8819	11.8507	LOC109206406	11.43523333	36.812	root	0.689361259	#N/A	GeneID:109206406	GO:0005737,GO:0005874,GO:0008017,GO:0071369	cytoplasm|microtubule|microtubule binding|cellular response to ethylene stimulus
LOC109206408	0	0	0		0	0	0	LOC109206408	0	0	Leaf	0	#N/A	GeneID:109206408
LOC109206409	46.5949	56.5766	34.0371		0.346935	0.459654	1.61728	LOC109206409	0.807956333	45.7362	root	0.982334424	LOC109206409	GeneID:109206409	GO:0005509	calcium ion binding	ko04015,ko04014,ko04070,ko04024,ko04114,ko04020,ko04022	Rap1 signaling pathway|Ras signaling pathway|Phosphatidylinositol signaling system|cAMP signaling pathway|Oocyte meiosis|Calcium signaling pathway|cGMP-PKG signaling pathway
LOC109206411	0	0	0		0	0	0	LOC109206411	0	0	Leaf	0	#N/A	GeneID:109206411	GO:0005739,GO:0005749,GO:0005773,GO:0005774,GO:0006099,GO:0009536,GO:0043495,GO:0045273	mitochondrion|mitochondrial respiratory chain complex II, succinate dehydrogenase complex (ubiquinone)|vacuole|vacuolar membrane|tricarboxylic acid cycle|plastid|protein membrane anchor|respiratory chain complex II
LOC109206412	0.641934	1.23489	1.62235		0.597682	1.2738	0.338989	LOC109206412	0.736823667	1.166391333	root	0.368287773	#N/A	GeneID:109206412	GO:0004565,GO:0005618,GO:0005773,GO:0005975,GO:0009505,GO:0030246,GO:0048046	beta-galactosidase activity|cell wall|vacuole|carbohydrate metabolic process|plant-type cell wall|carbohydrate binding|apoplast
LOC109206413	0	0	0		0.0505669	0.0286237	0.0663845	LOC109206413	0.048525033	0	Leaf	1	#N/A	GeneID:109206413	GO:0004842,GO:0046872	ubiquitin-protein transferase activity|metal ion binding
LOC109206414	1.93384	2.78217	2.87744		35.5695	38.2685	36.8841	LOC109206414	36.90736667	2.53115	Leaf	0.931418841	#N/A	GeneID:109206414			ko03410	Base excision repair
LOC109206415	0	0	0		0	0	0	LOC109206415	0	0	Leaf	0	#N/A	GeneID:109206415
LOC109206416	0	0	0		0	0	0	LOC109206416	0	0	Leaf	0	#N/A	GeneID:109206416
LOC109206418	3.79194	3.34	3.87118		0.232334	0.385323	0.498691	LOC109206418	0.372116	3.667706667	root	0.898542595	#N/A	GeneID:109206418	GO:0003677,GO:0003700,GO:0005634,GO:0006355,GO:0009908,GO:0043565,GO:0046872	DNA binding|DNA-binding transcription factor activity|nucleus|regulation of transcription, DNA-templated|flower development|sequence-specific DNA binding|metal ion binding
LOC109206419	6.72265	9.09024	9.22126		3.21807	3.03641	2.49968	LOC109206419	2.918053333	8.344716667	root	0.650311275	#N/A	GeneID:109206419	GO:0004190,GO:0005886,GO:0006508,GO:0030163,GO:0031225,GO:0046658	aspartic-type endopeptidase activity|plasma membrane|proteolysis|protein catabolic process|anchored component of membrane|anchored component of plasma membrane
LOC109206420	111.256	124.304	17.9387		39.4098	22.2019	32.1972	LOC109206420	31.26963333	84.49956667	root	0.62994327	#N/A	GeneID:109206420	GO:0002229,GO:0005886,GO:0009409,GO:0009611,GO:0009617,GO:0009651,GO:0009723,GO:0009737,GO:0009753,GO:0016021,GO:0042742	defense response to oomycetes|plasma membrane|response to cold|response to wounding|response to bacterium|response to salt stress|response to ethylene|response to abscisic acid|response to jasmonic acid|integral component of membrane|defense response to bacterium
LOC109206421	7.20544	6.94296	7.59596		5.29352	3.29806	6.23664	LOC109206421	4.94274	7.24812	root	0.318065926	#N/A	GeneID:109206421
LOC109206422	212.02	255.055	246.285		268.623	261.661	301.041	LOC109206422	277.1083333	237.7866667	Leaf	0.141899979	#N/A	GeneID:109206422	GO:0005524,GO:0005737,GO:0005856	ATP binding|cytoplasm|cytoskeleton
LOC109206423	309.5	306.003	286.165		308.66	327.347	344.645	LOC109206423	326.884	300.556	Leaf	0.080542333	#N/A	GeneID:109206423	GO:0004807,GO:0005737,GO:0006094,GO:0006096	triose-phosphate isomerase activity|cytoplasm|gluconeogenesis|glycolytic process	ko00710,ko00562,ko01200,ko01230,ko00051,ko00010	Carbon fixation in photosynthetic organisms|Inositol phosphate metabolism|Carbon metabolism|Biosynthesis of amino acids|Fructose and mannose metabolism|Glycolysis / Gluconeogenesis
LOC109206425	0	0	0		0	0	0	LOC109206425	0	0	Leaf	0	#N/A	GeneID:109206425
LOC109206426	0	0	0		0	0	0	LOC109206426	0	0	Leaf	0	#N/A	GeneID:109206426
LOC109206427	67.2987	75.9453	93.0526		50.6084	50.0736	45.6346	LOC109206427	48.7722	78.76553333	root	0.380792614	LOC109206427	GeneID:109206427
LOC109206429	20.6445	21.3144	15.3815		12.0118	13.9982	12.6889	LOC109206429	12.89963333	19.11346667	root	0.325102371	LOC109206429	GeneID:109206429	GO:0009506,GO:0030001,GO:0046872	plasmodesma|metal ion transport|metal ion binding
LOC109206430	0.00969855	0	0		0	0	0	LOC109206430	0	0.00323285	root	1	LOC109206430	GeneID:109206430	GO:0006813,GO:0006885,GO:0012505,GO:0015299,GO:0016021	potassium ion transport|regulation of pH|endomembrane system|solute:proton antiporter activity|integral component of membrane
LOC109206431	3.45726	5.13499	3.79891		60.3648	55.4745	59.2351	LOC109206431	58.35813333	4.130386667	Leaf	0.929223462	#N/A	GeneID:109206431	GO:0007275,GO:0009507,GO:0016021,GO:0031969	multicellular organism development|chloroplast|integral component of membrane|chloroplast membrane
LOC109206432	1.59916	1.77901	2.0218		0.516757	0.531819	0.640024	LOC109206432	0.562866667	1.79999	root	0.687294559	LOC109206432	GeneID:109206432	GO:0004665,GO:0006571,GO:0008977,GO:0009507,GO:0033730	prephenate dehydrogenase (NADP+) activity|tyrosine biosynthetic process|prephenate dehydrogenase (NAD+) activity|chloroplast|arogenate dehydrogenase (NADP+) activity	ko01230,ko00400	Biosynthesis of amino acids|Phenylalanine, tyrosine and tryptophan biosynthesis
LOC109206433	2.29457	3.41099	2.81996		2.35695	2.20402	2.58726	LOC109206433	2.382743333	2.84184	root	0.16154909	#N/A	GeneID:109206433	GO:0005634,GO:0009651,GO:0010228,GO:0016607,GO:0016926,GO:0070139,GO:0070140	nucleus|response to salt stress|vegetative to reproductive phase transition of meristem|nuclear speck|protein desumoylation|SUMO-specific endopeptidase activity|SUMO-specific isopeptidase activity
LOC109206434	0.285258	0.957561	0.67562		1.00925	0.951645	1.04599	LOC109206434	1.002295	0.639479667	Leaf	0.361984578	#N/A	GeneID:109206434	GO:0005634,GO:0016567	nucleus|protein ubiquitination
LOC109206435	0	0	0		0	0	0	LOC109206435	0	0	Leaf	0	#N/A	GeneID:109206435
LOC109206437	96.4839	57.2948	57.5481		12.2482	10.6767	9.75011	LOC109206437	10.89167	70.44226667	root	0.845381608	#N/A	GeneID:109206437	GO:0008115,GO:0046653	sarcosine oxidase activity|tetrahydrofolate metabolic process	ko00260,ko00310,ko04146	Glycine, serine and threonine metabolism|Lysine degradation|Peroxisome
LOC109206438	46.413	51.8198	52.501		41.3145	37.8365	38.043	LOC109206438	39.06466667	50.2446	root	0.222510147	#N/A	GeneID:109206438	GO:0000381,GO:0003723,GO:0005634,GO:0008270,GO:0045292	regulation of alternative mRNA splicing, via spliceosome|RNA binding|nucleus|zinc ion binding|mRNA cis splicing, via spliceosome	ko03040	Spliceosome
LOC109206439	0	0	0		0	0	0	LOC109206439	0	0	Leaf	0	#N/A	GeneID:109206439	GO:0003676,GO:0004523,GO:0046872	nucleic acid binding|RNA-DNA hybrid ribonuclease activity|metal ion binding
LOC109206440	3.91362	5.06002	4.13074		0	0	0	LOC109206440	0	4.368126667	root	1	#N/A	GeneID:109206440	GO:0005975,GO:0008422,GO:0102483	carbohydrate metabolic process|beta-glucosidase activity|scopolin beta-glucosidase activity	ko00940,ko00460,ko00500	Phenylpropanoid biosynthesis|Cyanoamino acid metabolism|Starch and sucrose metabolism
LOC109206443	0	0	0		0	0	0	LOC109206443	0	0	Leaf	0	#N/A	GeneID:109206443	GO:0003964,GO:0003968,GO:0005739	RNA-directed DNA polymerase activity|RNA-directed 5'-3' RNA polymerase activity|mitochondrion
LOC109206444	20.9457	20.3274	22.4254		9.0117	9.89573	9.15198	LOC109206444	9.353136667	21.23283333	root	0.559496534	#N/A	GeneID:109206444
LOC109206445	17.023	44.7551	69.9974		25.0947	25.4745	28.5504	LOC109206445	26.3732	43.92516667	root	0.399587936	LOC109206445	GeneID:109206445	GO:0004601,GO:0005576,GO:0006979,GO:0009505,GO:0009506,GO:0020037,GO:0042744,GO:0046872	peroxidase activity|extracellular region|response to oxidative stress|plant-type cell wall|plasmodesma|heme binding|hydrogen peroxide catabolic process|metal ion binding	ko00940	Phenylpropanoid biosynthesis
LOC109206446	0	0	0		0	0	0	LOC109206446	0	0	Leaf	0	#N/A	GeneID:109206446
LOC109206447	0	0	0		0	0	0	LOC109206447	0	0	Leaf	0	#N/A	GeneID:109206447
LOC109206448	0	0	0		0	0	0	LOC109206448	0	0	Leaf	0	#N/A	GeneID:109206448	GO:0000943,GO:0003676,GO:0003964,GO:0004190,GO:0004519,GO:0008270,GO:0015074	retrotransposon nucleocapsid|nucleic acid binding|RNA-directed DNA polymerase activity|aspartic-type endopeptidase activity|endonuclease activity|zinc ion binding|DNA integration
LOC109206453	42.1932	26.7553	7.39286		12.1485	20.9819	21.6328	LOC109206453	18.2544	25.44712	root	0.282653597	LOC109206453	GeneID:109206453	GO:0006809,GO:0009703,GO:0020037,GO:0030151,GO:0042128,GO:0043546,GO:0050464	nitric oxide biosynthetic process|nitrate reductase (NADH) activity|heme binding|molybdenum ion binding|nitrate assimilation|molybdopterin cofactor binding|nitrate reductase (NADPH) activity	ko00910	Nitrogen metabolism
LOC109206454	15.021	7.23705	6.7962		0.0568439	0	0.0577851	LOC109206454	0.038209667	9.68475	root	0.996054656	LOC109206454	GeneID:109206454	GO:0000287,GO:0005737,GO:0006952,GO:0010333,GO:0016114,GO:0102698	magnesium ion binding|cytoplasm|defense response|terpene synthase activity|terpenoid biosynthetic process|5-epi-aristolochene synthase activity
LOC109206455	5.31427	6.654	5.91722		5.34098	4.32178	3.67298	LOC109206455	4.445246667	5.96183	root	0.254382183	#N/A	GeneID:109206455	GO:0000049,GO:0002143,GO:0005829,GO:0010311,GO:0016779,GO:0016783,GO:0032447,GO:0034227	tRNA binding|tRNA wobble position uridine thiolation|cytosol|lateral root formation|nucleotidyltransferase activity|sulfurtransferase activity|protein urmylation|tRNA thio-modification	ko04122	Sulfur relay system
LOC109206456	10.464	9.8856	9.86736		2.998	2.7384	2.75279	LOC109206456	2.82973	10.07232	root	0.719058767	#N/A	GeneID:109206456	GO:0005200,GO:0005634,GO:0005730,GO:0005737,GO:0006325,GO:0048235,GO:0048574	structural constituent of cytoskeleton|nucleus|nucleolus|cytoplasm|chromatin organization|pollen sperm cell differentiation|long-day photoperiodism, flowering
LOC109206457	0	0	0		0	0	0	LOC109206457	0	0	Leaf	0	#N/A	GeneID:109206457
LOC109206458	0.00614675	0	0.00654655		0	0	0.0140965	LOC109206458	0.004698833	0.0042311	Leaf	0.099542376	#N/A	GeneID:109206458	GO:0017112,GO:0035091,GO:0046872,GO:0070300	Rab guanyl-nucleotide exchange factor activity|phosphatidylinositol binding|metal ion binding|phosphatidic acid binding
LOC109206459	20.2433	19.7722	20.1431		15.6421	17.2017	16.7584	LOC109206459	16.53406667	20.05286667	root	0.175476158	#N/A	GeneID:109206459
LOC109206460	0.275665	0.437219	0.432805		0.017543	0	0.053582	LOC109206460	0.023708333	0.381896333	root	0.937919454	#N/A	GeneID:109206460	GO:0005634,GO:0005737,GO:0009864,GO:0009944,GO:0009954,GO:0009965,GO:0010022,GO:0010227,GO:0010254,GO:0010434,GO:0010582,GO:0016567,GO:0048439	nucleus|cytoplasm|induced systemic resistance, jasmonic acid mediated signaling pathway|polarity specification of adaxial/abaxial axis|proximal/distal pattern formation|leaf morphogenesis|meristem determinacy|floral organ abscission|nectary development|bract formation|floral meristem determinacy|protein ubiquitination|flower morphogenesis	ko04075	Plant hormone signal transduction
LOC109206461	0	0	0		0	0	0.00956219	LOC109206461	0.003187397	0	Leaf	1	#N/A	GeneID:109206461	GO:0000943,GO:0003676,GO:0003964,GO:0004190,GO:0004519,GO:0008270,GO:0015074	retrotransposon nucleocapsid|nucleic acid binding|RNA-directed DNA polymerase activity|aspartic-type endopeptidase activity|endonuclease activity|zinc ion binding|DNA integration
LOC109206463	0	0	0		0	0	0	LOC109206463	0	0	Leaf	0	#N/A	GeneID:109206463	GO:0003964,GO:0003968,GO:0005739	RNA-directed DNA polymerase activity|RNA-directed 5'-3' RNA polymerase activity|mitochondrion
LOC109206464	0	0	0		0	0	0	LOC109206464	0	0	Leaf	0	LOC109206464	GeneID:109206464	GO:0005975,GO:0006952,GO:0042973	carbohydrate metabolic process|defense response|glucan endo-1,3-beta-D-glucosidase activity
LOC109206465	24.7854	30.4274	23.1473		10.0458	10.3946	11.5918	LOC109206465	10.6774	26.12003333	root	0.59121798	#N/A	GeneID:109206465	GO:0004674,GO:0004683,GO:0005509,GO:0005524,GO:0005634,GO:0005737,GO:0005777,GO:0005778,GO:0006468,GO:0009738,GO:0009931,GO:0010857,GO:0018105,GO:0035556,GO:0046777	protein serine/threonine kinase activity|calmodulin-dependent protein kinase activity|calcium ion binding|ATP binding|nucleus|cytoplasm|peroxisome|peroxisomal membrane|protein phosphorylation|abscisic acid-activated signaling pathway|calcium-dependent protein serine/threonine kinase activity|calcium-dependent protein kinase activity|peptidyl-serine phosphorylation|intracellular signal transductio…
LOC109206467	0	0	0		0	0	0	LOC109206467	0	0	Leaf	0	#N/A	GeneID:109206467
LOC109206468	2.03231	3.22254	4.2689		8.21736	8.38686	10.6282	LOC109206468	9.077473333	3.174583333	Leaf	0.650278969	LOC109206468	GeneID:109206468	GO:0005634,GO:0005886,GO:0006521,GO:0010585,GO:0016020,GO:0016021,GO:0080143	nucleus|plasma membrane|regulation of cellular amino acid metabolic process|glutamine secretion|membrane|integral component of membrane|regulation of amino acid export
LOC109206469	0	0.0403605	0		6.46059	7.89914	7.51333	LOC109206469	7.29102	0.0134535	Leaf	0.998154785	#N/A	GeneID:109206469
LOC109206470	0	0.028221	0.0864259		0	0	0	LOC109206470	0	0.038215633	root	1	LOC109206470	GeneID:109206470	GO:0005743,GO:0016021	mitochondrial inner membrane|integral component of membrane	ko04146	Peroxisome
LOC109206471	0.530203	0.510047	2.82776		0.536371	0.190104	0.392048	LOC109206471	0.372841	1.289336667	root	0.710827273	LOC109206471	GeneID:109206471
LOC109206472	3.30793	4.13228	6.45428		2.29256	1.93942	2.28666	LOC109206472	2.17288	4.631496667	root	0.53084712	#N/A	GeneID:109206472	GO:0005737,GO:0005813,GO:0005880,GO:0007098,GO:0008017,GO:0051225	cytoplasm|centrosome|nuclear microtubule|centrosome cycle|microtubule binding|spindle assembly
LOC109206473	9.47754	9.95357	11.9426		5.87842	5.78276	5.60141	LOC109206473	5.754196667	10.45790333	root	0.449775305	#N/A	GeneID:109206473	GO:0005215,GO:0005524,GO:0016887	transporter activity|ATP binding|ATPase activity
LOC109206474	0.191161	0.0774673	0.0567125		0.0256923	0.0382341	0.0130545	LOC109206474	0.0256603	0.108446933	root	0.763383811	#N/A	GeneID:109206474
LOC109206475	8.55917	11.6364	8.12458		0.147474	0.307501	0.493144	LOC109206475	0.316039667	9.44005	root	0.966521399	#N/A	GeneID:109206475	GO:0005507,GO:0005576,GO:0016491	copper ion binding|extracellular region|oxidoreductase activity
LOC109206476	0	0	0		0	0	0	LOC109206476	0	0	Leaf	0	#N/A	GeneID:109206476
LOC109206477	21.8186	22.755	22.3699		11.9494	12.7429	13.9849	LOC109206477	12.8924	22.3145	root	0.422241144	#N/A	GeneID:109206477	GO:0005829,GO:0006511,GO:0009639,GO:0009911,GO:0016567,GO:0031461,GO:0031625	cytosol|ubiquitin-dependent protein catabolic process|response to red or far red light|positive regulation of flower development|protein ubiquitination|cullin-RING ubiquitin ligase complex|ubiquitin protein ligase binding	ko04120,ko04341,ko04340	Ubiquitin mediated proteolysis|Hedgehog signaling pathway - fly|Hedgehog signaling pathway
LOC109206478	0	0	0		0	0	0	LOC109206478	0	0	Leaf	0	#N/A	GeneID:109206478
LOC109206480	59.5645	55.8547	52.6622		24.2821	23.9835	21.2443	LOC109206480	23.16996667	56.02713333	root	0.58645097	#N/A	GeneID:109206480	GO:0003676,GO:0031047	nucleic acid binding|gene silencing by RNA
LOC109206481	2.72	8.27119	3.56912		10.5249	12.3097	14.3363	LOC109206481	12.3903	4.853436667	Leaf	0.608287397	#N/A	GeneID:109206481	GO:0005576,GO:0005618,GO:0005985,GO:0016157,GO:0080165	extracellular region|cell wall|sucrose metabolic process|sucrose synthase activity|callose deposition in phloem sieve plate	ko00500	Starch and sucrose metabolism
LOC109206482	19.9915	18.056	11.1207		0.0668036	0.0884041	0.0227118	LOC109206482	0.0593065	16.3894	root	0.996381411	#N/A	GeneID:109206482	GO:0004586,GO:0005737,GO:0033387	ornithine decarboxylase activity|cytoplasm|putrescine biosynthetic process from ornithine	ko00330,ko00480	Arginine and proline metabolism|Glutathione metabolism
LOC109206483	0.671356	0.809536	0.688418		25.0429	24.2046	24.0945	LOC109206483	24.44733333	0.723103333	Leaf	0.970421996	#N/A	GeneID:109206483	GO:0003677,GO:0003700,GO:0005634,GO:0006355,GO:0007623,GO:0009651,GO:0009723,GO:0046686	DNA binding|DNA-binding transcription factor activity|nucleus|regulation of transcription, DNA-templated|circadian rhythm|response to salt stress|response to ethylene|response to cadmium ion
LOC109206484	3.72615	3.71686	3.89583		2.81956	2.21785	2.71331	LOC109206484	2.583573333	3.779613333	root	0.316445068	#N/A	GeneID:109206484	GO:0005634,GO:0009793,GO:0009960,GO:0046872	nucleus|embryo development ending in seed dormancy|endosperm development|metal ion binding
LOC109206485	7.55331	7.67077	8.61245		2.10534	2.07392	1.99213	LOC109206485	2.05713	7.94551	root	0.741095285	#N/A	GeneID:109206485			ko03013	RNA transport
LOC109206486	0.252113	0.486553	0.153976		0	0	0	LOC109206486	0	0.297547333	root	1	#N/A	GeneID:109206486	GO:0004674,GO:0005524,GO:0005886,GO:0016021	protein serine/threonine kinase activity|ATP binding|plasma membrane|integral component of membrane
LOC109206488	12.7325	11.8913	15.7085		6.10815	4.5455	5.5035	LOC109206488	5.385716667	13.4441	root	0.599399241	LOC109206488	GeneID:109206488
LOC109206489	0	0	0		0	0	0	LOC109206489	0	0	Leaf	0	#N/A	GeneID:109206489
LOC109206490	0	0	0		0	0	0	LOC109206490	0	0	Leaf	0	#N/A	GeneID:109206490
LOC109206491	0	0	0		0	0	0	LOC109206491	0	0	Leaf	0	#N/A	GeneID:109206491	GO:0000943,GO:0003676,GO:0003964,GO:0004190,GO:0004519,GO:0006310,GO:0015074,GO:0046872	retrotransposon nucleocapsid|nucleic acid binding|RNA-directed DNA polymerase activity|aspartic-type endopeptidase activity|endonuclease activity|DNA recombination|DNA integration|metal ion binding
LOC109206493	0	0	0		0	0	0	LOC109206493	0	0	Leaf	0	#N/A	GeneID:109206493	GO:0003964,GO:0003968,GO:0005739	RNA-directed DNA polymerase activity|RNA-directed 5'-3' RNA polymerase activity|mitochondrion
LOC109206494	0.287667	0.219485	0.201449		4052.49	3880.05	3733.41	LOC109206494	3888.65	0.236200333	Leaf	0.999939259	#N/A	GeneID:109206494	GO:0009416,GO:0009522,GO:0009523,GO:0009535,GO:0009768,GO:0009941,GO:0010287,GO:0016021,GO:0016168,GO:0018298,GO:0046872	response to light stimulus|photosystem I|photosystem II|chloroplast thylakoid membrane|photosynthesis, light harvesting in photosystem I|chloroplast envelope|plastoglobule|integral component of membrane|chlorophyll binding|protein-chromophore linkage|metal ion binding	ko00196	Photosynthesis - antenna proteins
LOC109206496	1.80861	1.80997	1.53734		0.878629	0.635166	1.01477	LOC109206496	0.842855	1.71864	root	0.509580249	#N/A	GeneID:109206496
LOC109206497	30.2114	52.8042	27.0663		1.79408	2.65912	4.9297	LOC109206497	3.127633333	36.69396667	root	0.914764371	LOC109206497	GeneID:109206497	GO:0003924,GO:0005200,GO:0005525,GO:0005737,GO:0005874,GO:0007017	GTPase activity|structural constituent of cytoskeleton|GTP binding|cytoplasm|microtubule|microtubule-based process	ko04540,ko04210,ko04145	Gap junction|Apoptosis|Phagosome
LOC109206498	0	0	0		0	0	0	LOC109206498	0	0	Leaf	0	#N/A	GeneID:109206498
LOC109206499	0	0	0		0	0	0	LOC109206499	0	0	Leaf	0	#N/A	GeneID:109206499
LOC109206500	0	0	0		0	0	0	LOC109206500	0	0	Leaf	0	#N/A	GeneID:109206500
LOC109206501	35.4329	36.2027	38.3779		16.4309	16.767	14.7174	LOC109206501	15.97176667	36.67116667	root	0.564459816	#N/A	GeneID:109206501	GO:0000209,GO:0009507,GO:0009534,GO:0009535,GO:0009570,GO:0010196,GO:0016021,GO:0016787,GO:0042651,GO:0043161,GO:0045454,GO:0046872,GO:0061630	protein polyubiquitination|chloroplast|chloroplast thylakoid|chloroplast thylakoid membrane|chloroplast stroma|nonphotochemical quenching|integral component of membrane|hydrolase activity|thylakoid membrane|proteasome-mediated ubiquitin-dependent protein catabolic process|cell redox homeostasis|metal ion binding|ubiquitin protein ligase activity
LOC109206502	0	0	0.106688		22.084	20.5288	21.1596	LOC109206502	21.25746667	0.035562667	Leaf	0.998327051	#N/A	GeneID:109206502
LOC109206503	0.128104	0.107043	0.0548746		0.692803	0.279756	0.670349	LOC109206503	0.547636	0.096673867	Leaf	0.823470577	#N/A	GeneID:109206503	GO:0005615,GO:0005618,GO:0005773,GO:0008242,GO:0034722,GO:0046900	extracellular space|cell wall|vacuole|omega peptidase activity|gamma-glutamyl-peptidase activity|tetrahydrofolylpolyglutamate metabolic process	ko00790	Folate biosynthesis
LOC109206504	1.31758	1.90388	1.3764		1.13248	1.16302	1.7369	LOC109206504	1.344133333	1.53262	root	0.122983301	#N/A	GeneID:109206504	GO:0005615,GO:0005618,GO:0005773,GO:0008242,GO:0034722,GO:0046900	extracellular space|cell wall|vacuole|omega peptidase activity|gamma-glutamyl-peptidase activity|tetrahydrofolylpolyglutamate metabolic process	ko00790	Folate biosynthesis
LOC109206505	7.76745	10.8551	7.23479		1.36081	1.96924	2.34992	LOC109206505	1.893323333	8.619113333	root	0.780334327	#N/A	GeneID:109206505	GO:0005524,GO:0005886,GO:0008361,GO:0009637,GO:0009639,GO:0009640,GO:0009733,GO:0009734,GO:0009926,GO:0009958,GO:0010218,GO:0010329,GO:0010540,GO:0010541,GO:0016021,GO:0042626,GO:0043481,GO:0048364,GO:0048443,GO:0048527,GO:0060918,GO:0090691	ATP binding|plasma membrane|regulation of cell size|response to blue light|response to red or far red light|photomorphogenesis|response to auxin|auxin-activated signaling pathway|auxin polar transport|positive gravitropism|response to far red light|auxin efflux transmembrane transporter activity|basipetal auxin transport|acropetal auxin transport|integral component of membrane|ATPase activity, co…	ko02010	ABC transporters
LOC109206506	5.83273	5.31583	4.9893		0.31418	0.272629	0.21971	LOC109206506	0.268839667	5.379286667	root	0.950023175	#N/A	GeneID:109206506	GO:0005654,GO:0005730,GO:0005829,GO:0030690,GO:0030691,GO:0042273	nucleoplasm|nucleolus|cytosol|Noc1p-Noc2p complex|Noc2p-Noc3p complex|ribosomal large subunit biogenesis
LOC109206507	0	0	0		0.0554803	0	0	LOC109206507	0.018493433	0	Leaf	1	#N/A	GeneID:109206507	GO:0005537,GO:0008061,GO:0051781	mannose binding|chitin binding|positive regulation of cell division
LOC109206508	301.779	326.93	306.027		0	0	0	LOC109206508	0	311.5786667	root	1	LOC109206508	GeneID:109206508	GO:0005773,GO:0005774,GO:0006855,GO:0015238,GO:0015297,GO:0016021	vacuole|vacuolar membrane|drug transmembrane transport|drug transmembrane transporter activity|antiporter activity|integral component of membrane
LOC109206509	558.924	485.599	489.144		0.222118	0.0796151	0.224985	LOC109206509	0.1755727	511.2223333	root	0.999656563	LOC109206509	GeneID:109206509	GO:0005737,GO:0016491,GO:0044550,GO:0050661	cytoplasm|oxidoreductase activity|secondary metabolite biosynthetic process|NADP binding
LOC109206510	257.612	228.046	264.372		10.4289	7.50378	8.61818	LOC109206510	8.850286667	250.01	root	0.964600269	#N/A	GeneID:109206510	GO:0005975,GO:0008422,GO:0102483	carbohydrate metabolic process|beta-glucosidase activity|scopolin beta-glucosidase activity	ko00940,ko00460,ko00500	Phenylpropanoid biosynthesis|Cyanoamino acid metabolism|Starch and sucrose metabolism
LOC109206513	0	0	0		0	0	0	LOC109206513	0	0	Leaf	0	#N/A	GeneID:109206513
LOC109206515	0.527487	0.779314	1.05604		5.24987	3.72201	3.82698	LOC109206515	4.266286667	0.787613667	Leaf	0.815386605	LOC109206515	GeneID:109206515	GO:0003677,GO:0005634,GO:0019760,GO:0042803,GO:0043565,GO:0044212,GO:0046872	DNA binding|nucleus|glucosinolate metabolic process|protein homodimerization activity|sequence-specific DNA binding|transcription regulatory region DNA binding|metal ion binding
LOC109206516	0.52315	0.538016	0.588749		0.045823	0.0902104	0.0581225	LOC109206516	0.064718633	0.549971667	root	0.882323696	#N/A	GeneID:109206516	GO:0000373,GO:0003723,GO:0005739,GO:0006397,GO:0017004	Group II intron splicing|RNA binding|mitochondrion|mRNA processing|cytochrome complex assembly
LOC109206517	0	0	0		0	0	0	LOC109206517	0	0	Leaf	0	#N/A	GeneID:109206517	GO:0000943,GO:0003676,GO:0003964,GO:0004190,GO:0004519,GO:0006310,GO:0015074,GO:0046872	retrotransposon nucleocapsid|nucleic acid binding|RNA-directed DNA polymerase activity|aspartic-type endopeptidase activity|endonuclease activity|DNA recombination|DNA integration|metal ion binding
LOC109206518	11.5859	7.75174	7.80931		31.8683	29.9459	37.3263	LOC109206518	33.04683333	9.048983333	Leaf	0.726176991	LOC109206518	GeneID:109206518
LOC109206519	7.14507	15.0629	0.97219		0	0	0.0773187	LOC109206519	0.0257729	7.72672	root	0.996664445	#N/A	GeneID:109206519	GO:0005886,GO:0006979,GO:0016021	plasma membrane|response to oxidative stress|integral component of membrane
LOC109206520	0.317193	1.04185	0.599769		1.12488	1.27954	1.89068	LOC109206520	1.4317	0.652937333	Leaf	0.543942633	#N/A	GeneID:109206520	GO:0005634,GO:0006355,GO:0008289,GO:0043565	nucleus|regulation of transcription, DNA-templated|lipid binding|sequence-specific DNA binding
LOC109206521	34.1287	32.2437	43.6687		624.006	620.202	637.324	LOC109206521	627.1773333	36.68036667	Leaf	0.941515159	#N/A	GeneID:109206521	GO:0000312,GO:0003735,GO:0009507,GO:0009534,GO:0009570,GO:0009941,GO:0019843,GO:0022627,GO:0032544	plastid small ribosomal subunit|structural constituent of ribosome|chloroplast|chloroplast thylakoid|chloroplast stroma|chloroplast envelope|rRNA binding|cytosolic small ribosomal subunit|plastid translation	ko03010	Ribosome
LOC109206522	0.251792	0.523612	0		0	0	0	LOC109206522	0	0.258468	root	1	LOC109206522	GeneID:109206522	GO:0003677,GO:0005634,GO:0005737,GO:0010582,GO:0035670,GO:0042803,GO:0046872	DNA binding|nucleus|cytoplasm|floral meristem determinacy|plant-type ovary development|protein homodimerization activity|metal ion binding
LOC109206523	6.63074	5.86233	5.36736		0.93531	1.81203	1.23013	LOC109206523	1.325823333	5.953476667	root	0.777302674	#N/A	GeneID:109206523	GO:0005743,GO:0009793,GO:0016021,GO:0016491,GO:0017004,GO:0046872	mitochondrial inner membrane|embryo development ending in seed dormancy|integral component of membrane|oxidoreductase activity|cytochrome complex assembly|metal ion binding
LOC109206524	11.948	14.7437	14.9561		22.3391	23.5806	23.733	LOC109206524	23.21756667	13.8826	Leaf	0.402064816	#N/A	GeneID:109206524	GO:0005634,GO:0005739,GO:0005829,GO:0006633,GO:0016020,GO:0090409,GO:0090410	nucleus|mitochondrion|cytosol|fatty acid biosynthetic process|membrane|malonyl-CoA synthetase activity|malonate catabolic process	ko00280	Valine, leucine and isoleucine degradation
LOC109206525	0.334181	0.47084	0.302677		1.48182	1.16948	2.7253	LOC109206525	1.7922	0.369232667	Leaf	0.793977978	#N/A	GeneID:109206525	GO:0005886,GO:0015333,GO:0015706,GO:0016021,GO:0035673,GO:0080054,GO:1904680	plasma membrane|peptide:proton symporter activity|nitrate transport|integral component of membrane|oligopeptide transmembrane transporter activity|low-affinity nitrate transmembrane transporter activity|peptide transmembrane transporter activity
LOC109206526	2.65414	4.0548	3.63328		0.878623	1.80416	2.08915	LOC109206526	1.590644333	3.447406667	root	0.538596839	#N/A	GeneID:109206526	GO:0005886,GO:0015333,GO:0015706,GO:0016021,GO:0035673,GO:0080054,GO:1904680	plasma membrane|peptide:proton symporter activity|nitrate transport|integral component of membrane|oligopeptide transmembrane transporter activity|low-affinity nitrate transmembrane transporter activity|peptide transmembrane transporter activity
LOC109206527	7.07177	8.90182	6.50982		7.33248	7.28473	8.56504	LOC109206527	7.727416667	7.49447	Leaf	0.030145478	#N/A	GeneID:109206527	GO:0003824	catalytic activity
LOC109206528	28.5576	30.5136	24.1838		1.5786	1.4755	1.0398	LOC109206528	1.364633333	27.75166667	root	0.950826977	#N/A	GeneID:109206528	GO:0001228,GO:0003677,GO:0003700,GO:0005634,GO:0006355,GO:0046983	DNA-binding transcription activator activity, RNA polymerase II-specific|DNA binding|DNA-binding transcription factor activity|nucleus|regulation of transcription, DNA-templated|protein dimerization activity
LOC109206529	0.957302	1.36567	1.75112		1.55084	1.56081	1.75987	LOC109206529	1.62384	1.358030667	Leaf	0.163691825	#N/A	GeneID:109206529	GO:0004842,GO:0005777,GO:0005778,GO:0005829,GO:0006513,GO:0006635,GO:0007031,GO:0009506,GO:0009640,GO:0016558,GO:0046872	ubiquitin-protein transferase activity|peroxisome|peroxisomal membrane|cytosol|protein monoubiquitination|fatty acid beta-oxidation|peroxisome organization|plasmodesma|photomorphogenesis|protein import into peroxisome matrix|metal ion binding	ko04146	Peroxisome
LOC109206530	0.639315	1.11379	1.19591		2.91548	3.63767	3.27677	LOC109206530	3.27664	0.983005	Leaf	0.699996033	#N/A	GeneID:109206530	GO:0002181,GO:0003735,GO:0005730,GO:0005773,GO:0005774,GO:0005829,GO:0005886,GO:0009506,GO:0009507,GO:0009941,GO:0009955,GO:0016020,GO:0019843,GO:0022625,GO:0022626	cytoplasmic translation|structural constituent of ribosome|nucleolus|vacuole|vacuolar membrane|cytosol|plasma membrane|plasmodesma|chloroplast|chloroplast envelope|adaxial/abaxial pattern specification|membrane|rRNA binding|cytosolic large ribosomal subunit|cytosolic ribosome	ko03010	Ribosome
LOC109206531	5.08296	11.367	12.9161		0.463302	0.445112	0.307854	LOC109206531	0.405422667	9.788686667	root	0.958582527	#N/A	GeneID:109206531	GO:0000155,GO:0000160,GO:0004673,GO:0004721,GO:0005783,GO:0005789,GO:0005886,GO:0006468,GO:0007231,GO:0008272,GO:0009116,GO:0009414,GO:0009736,GO:0009884,GO:0009885,GO:0010029,GO:0010086,GO:0016021,GO:0016036,GO:0019899,GO:0019901,GO:0033500,GO:0042742,GO:0043424,GO:0048509,GO:0048831,GO:0071329	phosphorelay sensor kinase activity|phosphorelay signal transduction system|protein histidine kinase activity|phosphoprotein phosphatase activity|endoplasmic reticulum|endoplasmic reticulum membrane|plasma membrane|protein phosphorylation|osmosensory signaling pathway|sulfate transport|nucleoside metabolic process|response to water deprivation|cytokinin-activated signaling pathway|cytokinin recep…	ko04075	Plant hormone signal transduction
LOC109206533	0	0	0		0	0	0	LOC109206533	0	0	Leaf	0	#N/A	GeneID:109206533
LOC109206534	0	0	0		0	0	0	LOC109206534	0	0	Leaf	0	#N/A	GeneID:109206534	GO:0000943,GO:0003676,GO:0003964,GO:0004190,GO:0004519,GO:0006310,GO:0015074,GO:0046872	retrotransposon nucleocapsid|nucleic acid binding|RNA-directed DNA polymerase activity|aspartic-type endopeptidase activity|endonuclease activity|DNA recombination|DNA integration|metal ion binding
LOC109206535	19.1787	16.4425	22.0988		27.8034	27.4608	33.8074	LOC109206535	29.69053333	19.24	Leaf	0.351982001	#N/A	GeneID:109206535
LOC109206536	7.72166	8.02935	7.36527		3.04344	2.7081	3.28045	LOC109206536	3.010663333	7.705426667	root	0.609280126	#N/A	GeneID:109206536
LOC109206537	4.73373	5.80776	8.20477		16.1232	17.6554	16.1616	LOC109206537	16.64673333	6.248753333	Leaf	0.624625852	#N/A	GeneID:109206537	GO:0005524,GO:0009408,GO:0009507,GO:0009532,GO:0009570,GO:0009658,GO:0019538,GO:0042026	ATP binding|response to heat|chloroplast|plastid stroma|chloroplast stroma|chloroplast organization|protein metabolic process|protein refolding
LOC109206538	0.943983	1.35535	1.44955		5.25709	4.6562	4.72197	LOC109206538	4.87842	1.249627667	Leaf	0.743845822	#N/A	GeneID:109206538
LOC109206539	5.54055	5.78708	20.6911		2.57276	8.16498	2.42241	LOC109206539	4.386716667	10.67291	root	0.588985884	#N/A	GeneID:109206539	GO:0005516,GO:0006457,GO:0006914,GO:0009408,GO:0009506,GO:0009644,GO:0009817,GO:0010228,GO:0010508,GO:0012502,GO:0042542,GO:0050832,GO:0051087	calmodulin binding|protein folding|autophagy|response to heat|plasmodesma|response to high light intensity|defense response to fungus, incompatible interaction|vegetative to reproductive phase transition of meristem|positive regulation of autophagy|induction of programmed cell death|response to hydrogen peroxide|defense response to fungus|chaperone binding
LOC109206540	17.8468	16.7178	17.6734		9.2799	9.00805	9.19729	LOC109206540	9.161746667	17.41266667	root	0.473845859	#N/A	GeneID:109206540	GO:0004377,GO:0005783,GO:0005789,GO:0006487,GO:0006490,GO:0006970,GO:0009737,GO:0009832,GO:0016021	GDP-Man:Man3GlcNAc2-PP-Dol alpha-1,2-mannosyltransferase activity|endoplasmic reticulum|endoplasmic reticulum membrane|protein N-linked glycosylation|oligosaccharide-lipid intermediate biosynthetic process|response to osmotic stress|response to abscisic acid|plant-type cell wall biogenesis|integral component of membrane	ko00510,ko00513	N-Glycan biosynthesis|Various types of N-glycan biosynthesis
LOC109206541	12.6718	11.5841	11.7509		6.18306	6.34859	5.61383	LOC109206541	6.048493333	12.00226667	root	0.496054079	#N/A	GeneID:109206541
LOC109206542	70.2401	55.2664	67.7559		18.4392	19.9003	24.3012	LOC109206542	20.88023333	64.4208	root	0.67587746	#N/A	GeneID:109206542	GO:0005886	plasma membrane
LOC109206543	14.5332	17.9366	15.4914		5.67479	4.89554	6.58023	LOC109206543	5.716853333	15.98706667	root	0.642407613	#N/A	GeneID:109206543	GO:0000139,GO:0005794,GO:0009555,GO:0009860,GO:0016021,GO:0047262,GO:0052325,GO:0090406	Golgi membrane|Golgi apparatus|pollen development|pollen tube growth|integral component of membrane|polygalacturonate 4-alpha-galacturonosyltransferase activity|cell wall pectin biosynthetic process|pollen tube	ko00520,ko00500	Amino sugar and nucleotide sugar metabolism|Starch and sucrose metabolism
LOC109206544	1.10285	0.736796	0.747889		0.0103625	0.0724284	0.0532301	LOC109206544	0.045340333	0.862511667	root	0.947432209	#N/A	GeneID:109206544
LOC109206545	15.309	13.9273	13.4761		2.6777	3.37211	3.26187	LOC109206545	3.103893333	14.23746667	root	0.781991178	LOC109206545	GeneID:109206545	GO:0005516,GO:0005886,GO:0006457,GO:0009506,GO:0009507	calmodulin binding|plasma membrane|protein folding|plasmodesma|chloroplast
LOC109206546	40.7556	38.3615	42.2192		22.3487	20.5151	29.269	LOC109206546	24.04426667	40.44543333	root	0.405513436	#N/A	GeneID:109206546
LOC109206547	6.47295	8.82859	6.88199		1.28915	1.57169	2.52574	LOC109206547	1.795526667	7.39451	root	0.757181116	#N/A	GeneID:109206547	GO:0000139,GO:0005484,GO:0005789,GO:0006888,GO:0015031,GO:0016021	Golgi membrane|SNAP receptor activity|endoplasmic reticulum membrane|ER to Golgi vesicle-mediated transport|protein transport|integral component of membrane	ko04130	SNARE interactions in vesicular transport
LOC109206548	27.1498	22.3969	24.4438		1.30866	1.39459	1.79414	LOC109206548	1.49913	24.6635	root	0.939216656	#N/A	GeneID:109206548
LOC109206549	0	0	0		0	0	0	LOC109206549	0	0	Leaf	0	#N/A	GeneID:109206549
LOC109206550	0	0	0		0	0	0	LOC109206550	0	0	Leaf	0	#N/A	GeneID:109206550	GO:0000943,GO:0003676,GO:0003964,GO:0004190,GO:0004519,GO:0006310,GO:0015074,GO:0046872	retrotransposon nucleocapsid|nucleic acid binding|RNA-directed DNA polymerase activity|aspartic-type endopeptidase activity|endonuclease activity|DNA recombination|DNA integration|metal ion binding
LOC109206551	0	0	0		0	0	0	LOC109206551	0	0	Leaf	0	#N/A	GeneID:109206551
LOC109206552	0	0	0		0	0	0	LOC109206552	0	0	Leaf	0	#N/A	GeneID:109206552	GO:0005506,GO:0009523,GO:0009535,GO:0009536,GO:0009772,GO:0016021,GO:0016168,GO:0018298,GO:0045156	iron ion binding|photosystem II|chloroplast thylakoid membrane|plastid|photosynthetic electron transport in photosystem II|integral component of membrane|chlorophyll binding|protein-chromophore linkage|electron transporter, transferring electrons within the cyclic electron transport pathway of photosynthesis activity	ko00195	Photosynthesis
LOC109206553	0	0	0		0.297776	0.609317	0	LOC109206553	0.302364333	0	Leaf	1	#N/A	GeneID:109206553
LOC109206554	3.781	5.92764	3.7767		3.13084	3.16358	3.98743	LOC109206554	3.427283333	4.495113333	root	0.237553521	#N/A	GeneID:109206554	GO:0000325,GO:0005516,GO:0005524,GO:0005773,GO:0005774,GO:0008559,GO:0016020,GO:0016021,GO:0042626,GO:0055085,GO:1902417,GO:1902418	plant-type vacuole|calmodulin binding|ATP binding|vacuole|vacuolar membrane|xenobiotic transmembrane transporting ATPase activity|membrane|integral component of membrane|ATPase activity, coupled to transmembrane movement of substances|transmembrane transport|(+)-abscisic acid D-glucopyranosyl ester transmembrane transporter activity|(+)-abscisic acid D-glucopyranosyl ester transmembrane transport
LOC109206555	0.143238	0.326582	0.179079		3.32658	2.57912	2.55829	LOC109206555	2.82133	0.216299667	Leaf	0.923334148	LOC109206555	GeneID:109206555	GO:0003677,GO:0003700,GO:0005634,GO:0006355,GO:0046983	DNA binding|DNA-binding transcription factor activity|nucleus|regulation of transcription, DNA-templated|protein dimerization activity
LOC109206556	15.0733	9.96292	6.7425		29.0336	29.8073	21.4775	LOC109206556	26.7728	10.59290667	Leaf	0.604340724	#N/A	GeneID:109206556	GO:0005524,GO:0005739,GO:0005829,GO:0006457,GO:0006458,GO:0007005,GO:0009507,GO:0009570,GO:0009579,GO:0009658,GO:0009793,GO:0009941,GO:0016020,GO:0022626,GO:0042026,GO:0048046,GO:0051082	ATP binding|mitochondrion|cytosol|protein folding|'de novo' protein folding|mitochondrion organization|chloroplast|chloroplast stroma|thylakoid|chloroplast organization|embryo development ending in seed dormancy|chloroplast envelope|membrane|cytosolic ribosome|protein refolding|apoplast|unfolded protein binding
LOC109206557	7.63993	9.72228	8.86885		7.28301	5.88094	7.61861	LOC109206557	6.92752	8.743686667	root	0.207711774	#N/A	GeneID:109206557
LOC109206559	0	0	0		0	0	0	LOC109206559	0	0	Leaf	0	#N/A	GeneID:109206559
LOC109206560	0.101605	0.132576	0.1897		0	0	0	LOC109206560	0	0.141293667	root	1	#N/A	GeneID:109206560	GO:0005886,GO:0016491,GO:0031225,GO:0046658	plasma membrane|oxidoreductase activity|anchored component of membrane|anchored component of plasma membrane
LOC109206562	48.6054	43.9556	39.1953		16.0851	15.3807	15.4899	LOC109206562	15.6519	43.91876667	root	0.643617041	#N/A	GeneID:109206562	GO:0000139,GO:0000306,GO:0000326,GO:0006511,GO:0015031,GO:0016021,GO:0032586,GO:0046872,GO:0061630	Golgi membrane|extrinsic component of vacuolar membrane|protein storage vacuole|ubiquitin-dependent protein catabolic process|protein transport|integral component of membrane|protein storage vacuole membrane|metal ion binding|ubiquitin protein ligase activity
LOC109206563	20.0256	19.6536	21.1125		4.53624	5.47739	5.2721	LOC109206563	5.095243333	20.2639	root	0.748555642	#N/A	GeneID:109206563	GO:0003756,GO:0005774,GO:0005783,GO:0006457,GO:0009505,GO:0009506,GO:0016021,GO:0034976,GO:0045454	protein disulfide isomerase activity|vacuolar membrane|endoplasmic reticulum|protein folding|plant-type cell wall|plasmodesma|integral component of membrane|response to endoplasmic reticulum stress|cell redox homeostasis	ko04141	Protein processing in endoplasmic reticulum
LOC109206564	1.89789	1.70163	1.7747		0.667832	0.806487	0.913995	LOC109206564	0.796104667	1.791406667	root	0.555598022	#N/A	GeneID:109206564
LOC109206565	7.54347	9.43798	8.78446		2.93786	4.36603	3.53498	LOC109206565	3.612956667	8.588636667	root	0.579332925	LOC109206565	GeneID:109206565
LOC109206566	85.9333	65.8584	84.133		34.2433	40.2416	39.5861	LOC109206566	38.02366667	78.64156667	root	0.516494034	#N/A	GeneID:109206566	GO:0001653,GO:0004672,GO:0004674,GO:0004714,GO:0005524,GO:0005886,GO:0006970,GO:0009506,GO:0010555,GO:0016021,GO:0017046,GO:0042277,GO:0046777,GO:0048831,GO:0090548,GO:1902025,GO:2000280	peptide receptor activity|protein kinase activity|protein serine/threonine kinase activity|transmembrane receptor protein tyrosine kinase activity|ATP binding|plasma membrane|response to osmotic stress|plasmodesma|response to mannitol|integral component of membrane|peptide hormone binding|peptide binding|protein autophosphorylation|regulation of shoot system development|response to nitrate starva…
LOC109206567	36.2916	36.6856	39.6519		1.38793	1.46566	1.70845	LOC109206567	1.52068	37.54303333	root	0.959495015	#N/A	GeneID:109206567	GO:0005886,GO:0016491,GO:0031225,GO:0046658	plasma membrane|oxidoreductase activity|anchored component of membrane|anchored component of plasma membrane
LOC109206568	2.11089	2.26051	3.16046		3.12425	3.9815	4.04152	LOC109206568	3.715756667	2.51062	Leaf	0.324331428	#N/A	GeneID:109206568	GO:0000741,GO:0005739,GO:0009651,GO:0010197,GO:0016021	karyogamy|mitochondrion|response to salt stress|polar nucleus fusion|integral component of membrane
LOC109206569	27.1693	23.0224	23.977		19.9658	17.5267	17.3645	LOC109206569	18.28566667	24.7229	root	0.260375333	#N/A	GeneID:109206569	GO:0000741,GO:0005739,GO:0009651,GO:0010197,GO:0016021	karyogamy|mitochondrion|response to salt stress|polar nucleus fusion|integral component of membrane
LOC109206571	0.784697	0.780617	1.863		7.27351	6.65536	6.79024	LOC109206571	6.90637	1.142771333	Leaf	0.834533723	#N/A	GeneID:109206571	GO:0003677,GO:0003700,GO:0005634,GO:0006355,GO:0007623,GO:0009734,GO:0010600	DNA binding|DNA-binding transcription factor activity|nucleus|regulation of transcription, DNA-templated|circadian rhythm|auxin-activated signaling pathway|regulation of auxin biosynthetic process
LOC109206572	0	0	0		0	0	0	LOC109206572	0	0	Leaf	0	#N/A	GeneID:109206572	GO:0003723,GO:0006397,GO:0008033,GO:0008380,GO:0009507	RNA binding|mRNA processing|tRNA processing|RNA splicing|chloroplast
LOC109206574	0.223115	0.704146	0.278502		1.30705	1.51466	2.38189	LOC109206574	1.734533333	0.401921	Leaf	0.768282919	#N/A	GeneID:109206574	GO:0005886,GO:0016021	plasma membrane|integral component of membrane
LOC109206575	61.8229	56.0606	62.711		30.1673	33.347	32.4627	LOC109206575	31.99233333	60.19816667	root	0.468549707	#N/A	GeneID:109206575	GO:0004842,GO:0005524,GO:0005783,GO:0006511,GO:0016020,GO:0016021,GO:0048471,GO:0061631	ubiquitin-protein transferase activity|ATP binding|endoplasmic reticulum|ubiquitin-dependent protein catabolic process|membrane|integral component of membrane|perinuclear region of cytoplasm|ubiquitin conjugating enzyme activity	ko04120,ko04141	Ubiquitin mediated proteolysis|Protein processing in endoplasmic reticulum
LOC109206576	20.7415	23.9511	20.1216		4.11452	4.4492	5.16476	LOC109206576	4.57616	21.60473333	root	0.788187156	#N/A	GeneID:109206576	GO:0004029,GO:0005576,GO:0005783,GO:0043878	aldehyde dehydrogenase (NAD) activity|extracellular region|endoplasmic reticulum|glyceraldehyde-3-phosphate dehydrogenase (NAD+) (non-phosphorylating) activity
LOC109206577	0	0	0		0	0	0	LOC109206577	0	0	Leaf	0	LOC109206577	GeneID:109206577
LOC109206578	0.671963	1.03584	0.867439		0.164167	0.100561	0.0806024	LOC109206578	0.115110133	0.858414	root	0.86590371	#N/A	GeneID:109206578	GO:0003723,GO:0005634,GO:0006397,GO:0042802	RNA binding|nucleus|mRNA processing|identical protein binding	ko03015	mRNA surveillance pathway
LOC109206579	323.433	257.953	303.914		21.1353	27.3207	23.6585	LOC109206579	24.03816667	295.1	root	0.918542302	#N/A	GeneID:109206579	GO:0008234	cysteine-type peptidase activity	ko04142	Lysosome
LOC109206580	0	0.0428744	0		0	0	0	LOC109206580	0	0.014291467	root	1	#N/A	GeneID:109206580
LOC109206581	5.42904	5.33089	6.29957		1.74836	1.20049	2.20088	LOC109206581	1.716576667	5.6865	root	0.698131246	#N/A	GeneID:109206581
LOC109206582	21.3055	18.6188	20.5999		14.6274	18.1314	17.479	LOC109206582	16.74593333	20.17473333	root	0.169955158	#N/A	GeneID:109206582	GO:0004372,GO:0006544,GO:0006565,GO:0006730,GO:0008270,GO:0009507,GO:0009536,GO:0009570,GO:0016597,GO:0019264,GO:0030170,GO:0035999,GO:0046653,GO:0046655,GO:0050897,GO:0070905,GO:1904482	glycine hydroxymethyltransferase activity|glycine metabolic process|L-serine catabolic process|one-carbon metabolic process|zinc ion binding|chloroplast|plastid|chloroplast stroma|amino acid binding|glycine biosynthetic process from serine|pyridoxal phosphate binding|tetrahydrofolate interconversion|tetrahydrofolate metabolic process|folic acid metabolic process|cobalt ion binding|serine binding|…	ko00260,ko00680,ko01200,ko00630,ko00460,ko00670,ko01230	Glycine, serine and threonine metabolism|Methane metabolism|Carbon metabolism|Glyoxylate and dicarboxylate metabolism|Cyanoamino acid metabolism|One carbon pool by folate|Biosynthesis of amino acids
LOC109206583	2.04556	2.76633	2.75325		0.638693	0.878212	0.588895	LOC109206583	0.701933333	2.521713333	root	0.721644279	#N/A	GeneID:109206583
LOC109206584	20.7152	25.1072	10.5534		5.03802	4.12099	4.8874	LOC109206584	4.682136667	18.79193333	root	0.75084327	LOC109206584	GeneID:109206584
LOC109206585	0	0	0		0	0	0	LOC109206585	0	0	Leaf	0	#N/A	GeneID:109206585
LOC109206586	0	0	0		0	0	0	LOC109206586	0	0	Leaf	0	#N/A	GeneID:109206586
LOC109206587	0	0	0		0	0	0	LOC109206587	0	0	Leaf	0	#N/A	GeneID:109206587
LOC109206588	0	0	0		0	0	0	LOC109206588	0	0	Leaf	0	LOC109206588	GeneID:109206588	GO:0005783,GO:0005794,GO:0007389,GO:0008757,GO:0009825,GO:0010051,GO:0016126,GO:0030797,GO:0032876	endoplasmic reticulum|Golgi apparatus|pattern specification process|S-adenosylmethionine-dependent methyltransferase activity|multidimensional cell growth|xylem and phloem pattern formation|sterol biosynthetic process|24-methylenesterol C-methyltransferase activity|negative regulation of DNA endoreduplication	ko00100	Steroid biosynthesis
LOC109206589	0.374389	0.769936	0.571314		0.871821	0.598784	0.588707	LOC109206589	0.686437333	0.571879667	Leaf	0.16688729	#N/A	GeneID:109206589
LOC109206590	8.4691	8.08486	9.91338		1.6608	1.44198	1.39069	LOC109206590	1.497823333	8.822446667	root	0.830225856	#N/A	GeneID:109206590
LOC109206591	1.90445	1.96934	2.67609		5.7949	6.37055	5.77432	LOC109206591	5.979923333	2.183293333	Leaf	0.6348961	#N/A	GeneID:109206591
LOC109206592	9.50812	8.93827	10.6028		13.5705	11.9529	12.1999	LOC109206592	12.57443333	9.683063333	Leaf	0.229940381	#N/A	GeneID:109206592	GO:0005829	cytosol
LOC109206593	17.9802	19.8326	20.4427		13.9849	14.2911	13.7956	LOC109206593	14.02386667	19.4185	root	0.277808962	#N/A	GeneID:109206593	GO:0004722,GO:0046872	protein serine/threonine phosphatase activity|metal ion binding
LOC109206595	0	0	0		0	0	0	LOC109206595	0	0	Leaf	0	#N/A	GeneID:109206595
LOC109206596	0.937196	1.22309	0.280808		0	0	0	LOC109206596	0	0.813698	root	1	LOC109206596	GeneID:109206596	GO:0003700,GO:0005634,GO:0008356,GO:0009630,GO:0009956,GO:0043565,GO:0048366,GO:0051457,GO:0090610	DNA-binding transcription factor activity|nucleus|asymmetric cell division|gravitropism|radial pattern formation|sequence-specific DNA binding|leaf development|maintenance of protein location in nucleus|bundle sheath cell fate specification
LOC109206597	29.7049	36.8171	54.9029		23.9295	21.5434	24.9867	LOC109206597	23.48653333	40.47496667	root	0.419726926	#N/A	GeneID:109206597	GO:0004753,GO:0005737,GO:0019878,GO:0033512,GO:0047130,GO:0047131	saccharopine dehydrogenase activity|cytoplasm|lysine biosynthetic process via aminoadipic acid|L-lysine catabolic process to acetyl-CoA via saccharopine|saccharopine dehydrogenase (NADP+, L-lysine-forming) activity|saccharopine dehydrogenase (NAD+, L-glutamate-forming) activity	ko00310	Lysine degradation
LOC109206598	12.7382	10.3856	12.053		5.91398	5.42183	6.38238	LOC109206598	5.906063333	11.7256	root	0.496310352	#N/A	GeneID:109206598
LOC109206599	0.778871	1.62548	1.32749		4.10636	4.563	4.43682	LOC109206599	4.368726667	1.243947	Leaf	0.715260969	#N/A	GeneID:109206599
LOC109206600	0.439586	1.16866	0.329742		0.0288747	0.0569031	0.0583527	LOC109206600	0.0480435	0.645996	root	0.925628796	#N/A	GeneID:109206600	GO:0009555,GO:0051321	pollen development|meiotic cell cycle
LOC109206601	24.5109	21.2776	23.5491		7.12697	7.64281	8.04169	LOC109206601	7.603823333	23.11253333	root	0.671008659	#N/A	GeneID:109206601	GO:0003676,GO:0003700,GO:0005634,GO:0006355,GO:0010044,GO:0010447,GO:0046872	nucleic acid binding|DNA-binding transcription factor activity|nucleus|regulation of transcription, DNA-templated|response to aluminum ion|response to acidic pH|metal ion binding
LOC109206604	63.5345	55.7029	58.7727		58.9494	54.9138	51.9848	LOC109206604	55.28266667	59.3367	root	0.068322528	#N/A	GeneID:109206604	GO:0000028,GO:0003729,GO:0003735,GO:0005618,GO:0005773,GO:0005886,GO:0006412,GO:0009506,GO:0009507,GO:0019843,GO:0022626,GO:0022627	ribosomal small subunit assembly|mRNA binding|structural constituent of ribosome|cell wall|vacuole|plasma membrane|translation|plasmodesma|chloroplast|rRNA binding|cytosolic ribosome|cytosolic small ribosomal subunit	ko03010	Ribosome
LOC109206607	0.10813	0	0.154073		0	0	0.0857775	LOC109206607	0.0285925	0.087401	root	0.672858434	#N/A	GeneID:109206607
LOC109206608	0.919152	1.17531	0.828819		0	0	0	LOC109206608	0	0.974427	root	1	LOC109206608	GeneID:109206608
LOC109206609	7.86813	8.65745	7.78516		0.227031	0.266535	0.608304	LOC109206609	0.36729	8.10358	root	0.954675588	#N/A	GeneID:109206609	GO:0004034,GO:0005576,GO:0019318,GO:0030246	aldose 1-epimerase activity|extracellular region|hexose metabolic process|carbohydrate binding	ko00052,ko00010	Galactose metabolism|Glycolysis / Gluconeogenesis
LOC109206611	10.8284	8.82887	7.73524		0.187557	0.214822	0.426013	LOC109206611	0.276130667	9.130836667	root	0.969758449	LOC109206611	GeneID:109206611	GO:0016758	transferase activity, transferring hexosyl groups
LOC109206612	2.09961	3.58931	2.25694		0.193029	0.275354	0.394671	LOC109206612	0.287684667	2.64862	root	0.891383186	#N/A	GeneID:109206612	GO:0000278,GO:0000775,GO:0000790,GO:0003682,GO:0005634,GO:0005654,GO:0006261,GO:0006281,GO:0006974,GO:0030702,GO:0031298,GO:0043596,GO:0061641,GO:1903461	mitotic cell cycle|chromosome, centromeric region|nuclear chromatin|chromatin binding|nucleus|nucleoplasm|DNA-dependent DNA replication|DNA repair|cellular response to DNA damage stimulus|chromatin silencing at centromere|replication fork protection complex|nuclear replication fork|CENP-A containing chromatin organization|Okazaki fragment processing involved in mitotic DNA replication
LOC109206613	16.032	14.95	17.6578		7.33764	8.40089	8.261	LOC109206613	7.999843333	16.21326667	root	0.506586581	#N/A	GeneID:109206613	GO:0004842,GO:0046872,GO:0061630,GO:0090378	ubiquitin-protein transferase activity|metal ion binding|ubiquitin protein ligase activity|seed trichome elongation
LOC109206614	1.85614	2.46231	1.61469		1.62486	1.53016	2.31407	LOC109206614	1.82303	1.977713333	root	0.078213223	#N/A	GeneID:109206614
LOC109206615	12.2301	12.2183	11.5135		3.7465	4.15668	3.43898	LOC109206615	3.78072	11.9873	root	0.684606208	#N/A	GeneID:109206615
LOC109206616	13.0723	10.394	7.74881		16.0059	13.4538	14.2257	LOC109206616	14.5618	10.40503667	Leaf	0.285456697	#N/A	GeneID:109206616	GO:0009506	plasmodesma
LOC109206617	35.2532	33.1303	30.1898		6.38722	8.07324	7.02745	LOC109206617	7.162636667	32.85776667	root	0.782010849	#N/A	GeneID:109206617	GO:0003872,GO:0005524,GO:0006002,GO:0006096,GO:0009507,GO:0046872	6-phosphofructokinase activity|ATP binding|fructose 6-phosphate metabolic process|glycolytic process|chloroplast|metal ion binding	ko00680,ko03018,ko00052,ko01200,ko04152,ko01230,ko00030,ko00051,ko00010	Methane metabolism|RNA degradation|Galactose metabolism|Carbon metabolism|AMPK signaling pathway|Biosynthesis of amino acids|Pentose phosphate pathway|Fructose and mannose metabolism|Glycolysis / Gluconeogenesis
LOC109206618	29.1138	27.779	19.0174		0	0.02027	0	LOC109206618	0.006756667	25.3034	root	0.999732974	#N/A	GeneID:109206618	GO:0004034,GO:0005576,GO:0019318,GO:0030246	aldose 1-epimerase activity|extracellular region|hexose metabolic process|carbohydrate binding	ko00052,ko00010	Galactose metabolism|Glycolysis / Gluconeogenesis
LOC109206620	0.0165258	0	0		0	0	0	LOC109206620	0	0.0055086	root	1	#N/A	GeneID:109206620	GO:0003676,GO:0004523,GO:0046872	nucleic acid binding|RNA-DNA hybrid ribonuclease activity|metal ion binding
LOC109206621	0	0	0		0	0	0	LOC109206621	0	0	Leaf	0	#N/A	GeneID:109206621
LOC109206622	12.8678	13.5585	11.8697		6.39444	6.52491	6.05685	LOC109206622	6.3254	12.76533333	root	0.504486108	#N/A	GeneID:109206622
LOC109206624	1.77626	2.29223	2.22412		2.1804	2.32344	1.86921	LOC109206624	2.12435	2.097536667	Leaf	0.0126219	#N/A	GeneID:109206624
LOC109206625	39.7752	28.235	37.6566		9.92203	8.88084	7.27153	LOC109206625	8.691466667	35.22226667	root	0.753239428	#N/A	GeneID:109206625	GO:0000447,GO:0000472,GO:0000480,GO:0005654,GO:0005730,GO:0031167,GO:0032040	endonucleolytic cleavage in ITS1 to separate SSU-rRNA from 5.8S rRNA and LSU-rRNA from tricistronic rRNA transcript (SSU-rRNA, 5.8S rRNA, LSU-rRNA)|endonucleolytic cleavage to generate mature 5'-end of SSU-rRNA from (SSU-rRNA, 5.8S rRNA, LSU-rRNA)|endonucleolytic cleavage in 5'-ETS of tricistronic rRNA transcript (SSU-rRNA, 5.8S rRNA, LSU-rRNA)|nucleoplasm|nucleolus|rRNA methylation|small-subunit…	ko03008	Ribosome biogenesis in eukaryotes
LOC109206626	10.0689	12.6066	11.9882		1.76197	1.33032	1.44786	LOC109206626	1.513383333	11.55456667	root	0.869022926	#N/A	GeneID:109206626	GO:0005783,GO:0005789,GO:0016021,GO:0016192	endoplasmic reticulum|endoplasmic reticulum membrane|integral component of membrane|vesicle-mediated transport
LOC109206627	6.29444	7.29644	7.30347		5.21393	4.84704	5.52209	LOC109206627	5.194353333	6.964783333	root	0.254197427	#N/A	GeneID:109206627	GO:0005635,GO:0006997,GO:0009504,GO:0016021,GO:0031965,GO:0042803,GO:0046982	nuclear envelope|nucleus organization|cell plate|integral component of membrane|nuclear membrane|protein homodimerization activity|protein heterodimerization activity
LOC109206628	11.2841	7.77697	5.10659		0	0	0	LOC109206628	0	8.055886667	root	1	#N/A	GeneID:109206628	GO:0004034,GO:0005576,GO:0019318,GO:0030246	aldose 1-epimerase activity|extracellular region|hexose metabolic process|carbohydrate binding	ko00052,ko00010	Galactose metabolism|Glycolysis / Gluconeogenesis
LOC109206629	3.11646	3.95967	4.57414		2.89776	3.22319	2.65853	LOC109206629	2.926493333	3.883423333	root	0.246414032	#N/A	GeneID:109206629
LOC109206630	0	0	0		0	0	0	LOC109206630	0	0	Leaf	0	#N/A	GeneID:109206630
LOC109206631	4.9229	3.04631	1.65679		1.66236	1.06194	1.36776	LOC109206631	1.36402	3.208666667	root	0.574895076	LOC109206631	GeneID:109206631	GO:0000145,GO:0005576,GO:0005829,GO:0005886,GO:0006887,GO:0012505,GO:0015031,GO:0070062,GO:1903533,GO:1903553	exocyst|extracellular region|cytosol|plasma membrane|exocytosis|endomembrane system|protein transport|extracellular exosome|regulation of protein targeting|positive regulation of extracellular exosome assembly
LOC109206632	321.701	310.697	319.717		264.931	229.39	283.769	LOC109206632	259.3633333	317.3716667	root	0.182777291	LOC109206632	GeneID:109206632	GO:0003735,GO:0005840,GO:0006412	structural constituent of ribosome|ribosome|translation	ko03010	Ribosome
LOC109206633	0	0	0.173795		0.137109	0	0	LOC109206633	0.045703	0.057931667	root	0.21108778	#N/A	GeneID:109206633	GO:0003978,GO:0005794,GO:0006012,GO:0009832,GO:0016021,GO:0019567,GO:0032580,GO:0033358,GO:0045227,GO:0050373	UDP-glucose 4-epimerase activity|Golgi apparatus|galactose metabolic process|plant-type cell wall biogenesis|integral component of membrane|arabinose biosynthetic process|Golgi cisterna membrane|UDP-L-arabinose biosynthetic process|capsule polysaccharide biosynthetic process|UDP-arabinose 4-epimerase activity	ko00520	Amino sugar and nucleotide sugar metabolism
LOC109206635	0	0	0		0	0	0	LOC109206635	0	0	Leaf	0	#N/A	GeneID:109206635
LOC109206636	0	0	0		0.0272834	0	0	LOC109206636	0.009094467	0	Leaf	1	#N/A	GeneID:109206636	GO:0004672,GO:0004674,GO:0004709,GO:0005524,GO:0005634,GO:0005737,GO:0006970,GO:0009737,GO:0009738,GO:0009789,GO:0023014,GO:0031098,GO:0032147,GO:0046777,GO:1900057,GO:1902457,GO:2000038	protein kinase activity|protein serine/threonine kinase activity|MAP kinase kinase kinase activity|ATP binding|nucleus|cytoplasm|response to osmotic stress|response to abscisic acid|abscisic acid-activated signaling pathway|positive regulation of abscisic acid-activated signaling pathway|signal transduction by protein phosphorylation|stress-activated protein kinase signaling cascade|activation of…
LOC109206637	25.2583	34.6146	26.6805		6.30794	8.62101	9.22531	LOC109206637	8.05142	28.85113333	root	0.72093228	#N/A	GeneID:109206637	GO:0004034,GO:0005576,GO:0019318,GO:0030246	aldose 1-epimerase activity|extracellular region|hexose metabolic process|carbohydrate binding	ko00052,ko00010	Galactose metabolism|Glycolysis / Gluconeogenesis
LOC109206638	0	0	0		0	0	0	LOC109206638	0	0	Leaf	0	#N/A	GeneID:109206638	GO:0000943,GO:0003676,GO:0003964,GO:0004190,GO:0004519,GO:0006310,GO:0015074,GO:0046872	retrotransposon nucleocapsid|nucleic acid binding|RNA-directed DNA polymerase activity|aspartic-type endopeptidase activity|endonuclease activity|DNA recombination|DNA integration|metal ion binding
LOC109206641	47.3208	54.907	75.8088		7.55943	6.48239	8.69973	LOC109206641	7.580516667	59.34553333	root	0.872264748	LOC109206641	GeneID:109206641
LOC109206643	0	0	0		0	0	0	LOC109206643	0	0	Leaf	0	#N/A	GeneID:109206643	GO:0000943,GO:0003676,GO:0003964,GO:0004190,GO:0004519,GO:0006310,GO:0015074,GO:0046872	retrotransposon nucleocapsid|nucleic acid binding|RNA-directed DNA polymerase activity|aspartic-type endopeptidase activity|endonuclease activity|DNA recombination|DNA integration|metal ion binding
LOC109206644	0	0	0		0	0	0	LOC109206644	0	0	Leaf	0	#N/A	GeneID:109206644	GO:0000943,GO:0003676,GO:0003964,GO:0004190,GO:0004519,GO:0008270,GO:0015074	retrotransposon nucleocapsid|nucleic acid binding|RNA-directed DNA polymerase activity|aspartic-type endopeptidase activity|endonuclease activity|zinc ion binding|DNA integration
LOC109206645	0.806416	1.95838	1.93584		2.4751	1.52114	2.05959	LOC109206645	2.01861	1.566878667	Leaf	0.223783362	#N/A	GeneID:109206645
LOC109206646	57.6736	39.8175	63.4184		98.9137	99.7721	102.57	LOC109206646	100.4186	53.6365	Leaf	0.465870865	LOC109206646	GeneID:109206646	GO:0003677,GO:0003700,GO:0005634,GO:0009873	DNA binding|DNA-binding transcription factor activity|nucleus|ethylene-activated signaling pathway
LOC109206647	27.0621	12.8179	15.8136		0	0	0	LOC109206647	0	18.56453333	root	1	LOC109206647	GeneID:109206647	GO:0005524,GO:0006811,GO:0009705,GO:0016021,GO:0022857,GO:0070417	ATP binding|ion transport|plant-type vacuole membrane|integral component of membrane|transmembrane transporter activity|cellular response to cold
LOC109206648	21.6925	24.178	26.5037		14.5187	14.1084	16.923	LOC109206648	15.18336667	24.12473333	root	0.370630694	#N/A	GeneID:109206648	GO:0000381,GO:0000398,GO:0003723,GO:0003729,GO:0005681,GO:0008270,GO:0008380,GO:0045292	regulation of alternative mRNA splicing, via spliceosome|mRNA splicing, via spliceosome|RNA binding|mRNA binding|spliceosomal complex|zinc ion binding|RNA splicing|mRNA cis splicing, via spliceosome	ko03040	Spliceosome
LOC109206649	5.00081	7.78161	5.28322		0.317007	0.386223	0.351076	LOC109206649	0.351435333	6.02188	root	0.941640263	#N/A	GeneID:109206649
LOC109206650	41.0348	34.2834	26.0261		0.639278	0.54184	0.507797	LOC109206650	0.562971667	33.78143333	root	0.983334879	#N/A	GeneID:109206650	GO:0004034,GO:0005576,GO:0019318,GO:0030246	aldose 1-epimerase activity|extracellular region|hexose metabolic process|carbohydrate binding	ko00052,ko00010	Galactose metabolism|Glycolysis / Gluconeogenesis
LOC109206651	8.54684	8.99843	8.39228		4.87512	4.1009	5.30323	LOC109206651	4.75975	8.64585	root	0.44947576	#N/A	GeneID:109206651	GO:0006807,GO:0009536,GO:0016787,GO:0046686	nitrogen compound metabolic process|plastid|hydrolase activity|response to cadmium ion
LOC109206652	18.5228	12.8779	16.1797		45.7131	53.4291	52.724	LOC109206652	50.62206667	15.86013333	Leaf	0.686695262	LOC109206652	GeneID:109206652	GO:0006468,GO:0009231,GO:0009507,GO:0016787,GO:0043621	protein phosphorylation|riboflavin biosynthetic process|chloroplast|hydrolase activity|protein self-association
LOC109206653	5.24826	5.96945	6.02613		5.0216	5.20552	4.61427	LOC109206653	4.94713	5.747946667	root	0.139322216	#N/A	GeneID:109206653
LOC109206654	5.06265	5.95075	5.34759		2.35088	2.33387	2.93794	LOC109206654	2.540896667	5.453663333	root	0.534093597	#N/A	GeneID:109206654
LOC109206655	4.39782	6.25027	5.36793		1.85975	1.70708	1.57453	LOC109206655	1.713786667	5.338673333	root	0.678986415	#N/A	GeneID:109206655
LOC109206656	5.16978	6.46616	5.75273		2.63627	2.28515	2.58231	LOC109206656	2.501243333	5.796223333	root	0.568470159	#N/A	GeneID:109206656
LOC109206657	5.66026	4.66338	5.39882		2.98708	2.92973	2.74923	LOC109206657	2.88868	5.24082	root	0.448811446	#N/A	GeneID:109206657	GO:0000095,GO:0005743,GO:0009941,GO:0016021,GO:0031969	S-adenosyl-L-methionine transmembrane transporter activity|mitochondrial inner membrane|chloroplast envelope|integral component of membrane|chloroplast membrane
LOC109206658	9.377	11.5827	8.63037		4.82773	4.97009	5.56225	LOC109206658	5.120023333	9.863356667	root	0.480904574	#N/A	GeneID:109206658	GO:0003777,GO:0005524,GO:0005871,GO:0005874,GO:0005886,GO:0007018,GO:0008017,GO:0016887	microtubule motor activity|ATP binding|kinesin complex|microtubule|plasma membrane|microtubule-based movement|microtubule binding|ATPase activity
LOC109206659	15.2022	19.4817	15.8786		12.0943	13.5396	10.9781	LOC109206659	12.204	16.85416667	root	0.275906057	#N/A	GeneID:109206659
LOC109206663	0	0	0		0	0	0	LOC109206663	0	0	Leaf	0	#N/A	GeneID:109206663
LOC109206664	0	0	0		0	0	0	LOC109206664	0	0	Leaf	0	#N/A	GeneID:109206664	GO:0000943,GO:0003676,GO:0003964,GO:0004190,GO:0004519,GO:0006310,GO:0015074,GO:0046872	retrotransposon nucleocapsid|nucleic acid binding|RNA-directed DNA polymerase activity|aspartic-type endopeptidase activity|endonuclease activity|DNA recombination|DNA integration|metal ion binding
LOC109206665	0	0	0		0	0	0	LOC109206665	0	0	Leaf	0	#N/A	GeneID:109206665
LOC109206666	4.83157	5.44758	5.39644		1.98198	2.27075	2.17857	LOC109206666	2.143766667	5.225196667	root	0.589725171	#N/A	GeneID:109206666
LOC109206667	0	0	0		0	0	0.142134	LOC109206667	0.047378	0	Leaf	1	#N/A	GeneID:109206667
LOC109206668	0	0	0		0	0	0	LOC109206668	0	0	Leaf	0	#N/A	GeneID:109206668
LOC109206669	0	0	0		0	0	0	LOC109206669	0	0	Leaf	0	#N/A	GeneID:109206669
LOC109206670	4.18886	11.6561	4.04066		0.998852	0.461783	0.977207	LOC109206670	0.812614	6.62854	root	0.877406789	#N/A	GeneID:109206670
LOC109206671	7.03116	3.88686	3.60792		142.337	136.017	133.552	LOC109206671	137.302	4.84198	Leaf	0.964734818	#N/A	GeneID:109206671	GO:0005634,GO:0009507,GO:0009536,GO:0009570	nucleus|chloroplast|plastid|chloroplast stroma
LOC109206672	0	0	0		0	0	0	LOC109206672	0	0	Leaf	0	#N/A	GeneID:109206672	GO:0005576,GO:0005618,GO:0009617,GO:0030599,GO:0042545,GO:0045330,GO:0045490,GO:0046910	extracellular region|cell wall|response to bacterium|pectinesterase activity|cell wall modification|aspartyl esterase activity|pectin catabolic process|pectinesterase inhibitor activity	ko00040,ko00500	Pentose and glucuronate interconversions|Starch and sucrose metabolism
LOC109206673	1.27727	1.69732	0.708073		0.224122	0.235507	0.140266	LOC109206673	0.199965	1.227554333	root	0.837102933	#N/A	GeneID:109206673	GO:0000932,GO:0003729,GO:0006402,GO:0009506,GO:0016032,GO:0032451,GO:0046872,GO:0051213,GO:0070988	P-body|mRNA binding|mRNA catabolic process|plasmodesma|viral process|demethylase activity|metal ion binding|dioxygenase activity|demethylation
LOC109206674	0.0176286	0.0466528	0.00946512		1.67034	1.68549	1.66641	LOC109206674	1.67408	0.024582173	Leaf	0.985316011	LOC109206674	GeneID:109206674
LOC109206676	7.54667	9.66529	7.52866		11.6739	11.6684	10.9535	LOC109206676	11.43193333	8.246873333	Leaf	0.278610792	#N/A	GeneID:109206676	GO:0000828,GO:0000829,GO:0000832,GO:0005524,GO:0005829,GO:0005886,GO:0006020,GO:0032958,GO:0033857,GO:0052723,GO:0052724,GO:0102092,GO:1904966	inositol hexakisphosphate kinase activity|inositol heptakisphosphate kinase activity|inositol hexakisphosphate 5-kinase activity|ATP binding|cytosol|plasma membrane|inositol metabolic process|inositol phosphate biosynthetic process|diphosphoinositol-pentakisphosphate kinase activity|inositol hexakisphosphate 1-kinase activity|inositol hexakisphosphate 3-kinase activity|5-diphosphoinositol pentaki…	ko04070	Phosphatidylinositol signaling system
LOC109206677	0	0	0		0	0	0	LOC109206677	0	0	Leaf	0	#N/A	GeneID:109206677	GO:0004252,GO:0005576,GO:0005618,GO:0009505,GO:0010214,GO:0048046,GO:0048359,GO:0080001	serine-type endopeptidase activity|extracellular region|cell wall|plant-type cell wall|seed coat development|apoplast|mucilage metabolic process involved in seed coat development|mucilage extrusion from seed coat
LOC109206678	0.204625	0.161395	0.492803		22.7569	22.2517	25.1436	LOC109206678	23.38406667	0.286274333	Leaf	0.987757718	#N/A	GeneID:109206678
LOC109206679	2.88824	3.96094	3.43945		3.75909	3.18177	3.53527	LOC109206679	3.492043333	3.429543333	Leaf	0.017897831	#N/A	GeneID:109206679
LOC109206681	0	0	0		0	0	0	LOC109206681	0	0	Leaf	0	#N/A	GeneID:109206681
LOC109206682	0	0	0		0	0	0	LOC109206682	0	0	Leaf	0	#N/A	GeneID:109206682
LOC109206683	0	0	0		0	0	0	LOC109206683	0	0	Leaf	0	#N/A	GeneID:109206683
LOC109206684	4.23166	16.2469	5.9289		1.29284	0.71946	1.12938	LOC109206684	1.047226667	8.802486667	root	0.881030588	LOC109206684	GeneID:109206684	GO:0005509,GO:0005777	calcium ion binding|peroxisome
LOC109206685	49.8276	38.3716	44.5009		3.86428	3.07589	3.22122	LOC109206685	3.38713	44.23336667	root	0.923425905	#N/A	GeneID:109206685	GO:0005768,GO:0005794,GO:0005802,GO:0005975,GO:0016021,GO:0032580,GO:0050378,GO:0050662	endosome|Golgi apparatus|trans-Golgi network|carbohydrate metabolic process|integral component of membrane|Golgi cisterna membrane|UDP-glucuronate 4-epimerase activity|coenzyme binding	ko00520,ko00500	Amino sugar and nucleotide sugar metabolism|Starch and sucrose metabolism
LOC109206686	0.104582	0	0.0639705		5.3419	4.89943	5.28875	LOC109206686	5.176693333	0.056184167	Leaf	0.989146707	#N/A	GeneID:109206686	GO:0005576,GO:0016042,GO:0016298	extracellular region|lipid catabolic process|lipase activity
LOC109206687	23.561	24.5287	17.9334		8.24963	8.67059	9.4704	LOC109206687	8.796873333	22.0077	root	0.600282023	#N/A	GeneID:109206687	GO:0000079,GO:0007049,GO:0019901,GO:0051301	regulation of cyclin-dependent protein serine/threonine kinase activity|cell cycle|protein kinase binding|cell division
LOC109206688	11.9956	14.8071	12.0782		9.0797	9.56238	9.72658	LOC109206688	9.45622	12.9603	root	0.270370285	#N/A	GeneID:109206688	GO:0005634,GO:0005886,GO:0009651,GO:0009737,GO:0010187,GO:0016567	nucleus|plasma membrane|response to salt stress|response to abscisic acid|negative regulation of seed germination|protein ubiquitination
LOC109206689	0	0	0		0	0	0	LOC109206689	0	0	Leaf	0	#N/A	GeneID:109206689	GO:0003676,GO:0004523,GO:0046872	nucleic acid binding|RNA-DNA hybrid ribonuclease activity|metal ion binding
LOC109206690	0	0	0		0	0	0	LOC109206690	0	0	Leaf	0	#N/A	GeneID:109206690
LOC109206691	0	0	0		0	0	0	LOC109206691	0	0	Leaf	0	#N/A	GeneID:109206691
LOC109206692	159.286	148.663	178.529		15.5862	15.5602	14.3219	LOC109206692	15.1561	162.1593333	root	0.906535753	#N/A	GeneID:109206692	GO:0005507,GO:0005886,GO:0009506,GO:0010286,GO:0030001,GO:0031965,GO:0032791,GO:0046870	copper ion binding|plasma membrane|plasmodesma|heat acclimation|metal ion transport|nuclear membrane|lead ion binding|cadmium ion binding
LOC109206693	10.9155	15.0603	11.3545		0.927605	1.00745	1.33278	LOC109206693	1.089278333	12.44343333	root	0.912461593	#N/A	GeneID:109206693	GO:0005634,GO:0005829,GO:0006325,GO:0080008	nucleus|cytosol|chromatin organization|Cul4-RING E3 ubiquitin ligase complex
LOC109206694	25.5573	27.9387	35.9317		13.907	13.1241	15.2724	LOC109206694	14.10116667	29.80923333	root	0.526953058	#N/A	GeneID:109206694	GO:0003677,GO:0003700,GO:0005634,GO:0010043	DNA binding|DNA-binding transcription factor activity|nucleus|response to zinc ion
LOC109206695	20.5995	31.2528	40.273		3.31764	3.96986	4.58409	LOC109206695	3.957196667	30.70843333	root	0.871136485	#N/A	GeneID:109206695
LOC109206697	0	0	0		0	0	0	LOC109206697	0	0	Leaf	0	#N/A	GeneID:109206697
LOC109206698	108.277	98.8941	87.4228		25.7694	26.357	24.4253	LOC109206698	25.51723333	98.19796667	root	0.740144993	#N/A	GeneID:109206698	GO:0000028,GO:0000462,GO:0003729,GO:0003735,GO:0005730,GO:0006412,GO:0022626,GO:0022627,GO:0042788,GO:0048027,GO:0070181	ribosomal small subunit assembly|maturation of SSU-rRNA from tricistronic rRNA transcript (SSU-rRNA, 5.8S rRNA, LSU-rRNA)|mRNA binding|structural constituent of ribosome|nucleolus|translation|cytosolic ribosome|cytosolic small ribosomal subunit|polysomal ribosome|mRNA 5'-UTR binding|small ribosomal subunit rRNA binding	ko03010	Ribosome
LOC109206699	0	0	0		0	0	0	LOC109206699	0	0	Leaf	0	#N/A	GeneID:109206699	GO:0004564,GO:0005576,GO:0005618,GO:0005975	beta-fructofuranosidase activity|extracellular region|cell wall|carbohydrate metabolic process	ko00500,ko00052	Starch and sucrose metabolism|Galactose metabolism
LOC109206700	3.80614	4.22165	3.92002		1.80767	1.30495	1.27086	LOC109206700	1.46116	3.982603333	root	0.633114353	#N/A	GeneID:109206700
LOC109206701	56.5174	46.2479	29.0065		6.54275	6.86336	6.83679	LOC109206701	6.747633333	43.92393333	root	0.846379119	LOC109206701	GeneID:109206701	GO:0004864,GO:0005634,GO:0005737,GO:0005886,GO:0009737,GO:0009738,GO:0009789,GO:0010427,GO:0038023,GO:0042803,GO:0080163	protein phosphatase inhibitor activity|nucleus|cytoplasm|plasma membrane|response to abscisic acid|abscisic acid-activated signaling pathway|positive regulation of abscisic acid-activated signaling pathway|abscisic acid binding|signaling receptor activity|protein homodimerization activity|regulation of protein serine/threonine phosphatase activity	ko04075	Plant hormone signal transduction
LOC109206702	6.99775	7.47096	8.31813		3.91827	4.12116	4.26077	LOC109206702	4.100066667	7.595613333	root	0.460205978	#N/A	GeneID:109206702	GO:0003993,GO:0005576,GO:0046872	acid phosphatase activity|extracellular region|metal ion binding
LOC109206703	8.81663	8.21043	8.91491		3.55328	3.86293	3.5324	LOC109206703	3.649536667	8.647323333	root	0.577957649	#N/A	GeneID:109206703	GO:0000381,GO:0000932,GO:0003723,GO:0003729,GO:0005634,GO:0005737,GO:0006397,GO:0006417,GO:0008380,GO:0009845,GO:0043484	regulation of alternative mRNA splicing, via spliceosome|P-body|RNA binding|mRNA binding|nucleus|cytoplasm|mRNA processing|regulation of translation|RNA splicing|seed germination|regulation of RNA splicing
LOC109206704	1.90612	1.63027	1.55542		0.228249	0.189354	0.304066	LOC109206704	0.240556333	1.69727	root	0.858268671	#N/A	GeneID:109206704
LOC109206705	5.97976	6.05244	4.96704		57.7325	54.8272	55.2552	LOC109206705	55.9383	5.666413333	Leaf	0.898702439	#N/A	GeneID:109206705	GO:0004176,GO:0004222,GO:0005524,GO:0005739,GO:0005743,GO:0006508,GO:0009408,GO:0009507,GO:0009535,GO:0009536,GO:0009941,GO:0010304,GO:0016021,GO:0046872	ATP-dependent peptidase activity|metalloendopeptidase activity|ATP binding|mitochondrion|mitochondrial inner membrane|proteolysis|response to heat|chloroplast|chloroplast thylakoid membrane|plastid|chloroplast envelope|PSII associated light-harvesting complex II catabolic process|integral component of membrane|metal ion binding	ko04139	Regulation of mitophagy - yeast
LOC109206706	0.0198153	0.0206956	0.127026		0	0	0	LOC109206706	0	0.055845633	root	1	#N/A	GeneID:109206706
LOC109206708	10.4522	15.1119	9.59948		10.5579	10.7816	12.166	LOC109206708	11.1685	11.72119333	root	0.047153333	#N/A	GeneID:109206708
LOC109206709	0	0	0		0	0	0	LOC109206709	0	0	Leaf	0	#N/A	GeneID:109206709
LOC109206711	0	0	0		0	0	0	LOC109206711	0	0	Leaf	0	#N/A	GeneID:109206711
LOC109206712	0	0	0		0	0	0	LOC109206712	0	0	Leaf	0	#N/A	GeneID:109206712			ko03430,ko03030,ko03460,ko03440,ko03420	Mismatch repair|DNA replication|Fanconi anemia pathway|Homologous recombination|Nucleotide excision repair
LOC109206713	11.1824	14.7465	5.19343		0	0.00957282	0.0788339	LOC109206713	0.029468907	10.37411	root	0.99715938	#N/A	GeneID:109206713
LOC109206714	1.34244	2.00741	0.267794		0.285532	0.41642	0.389687	LOC109206714	0.363879667	1.205881333	root	0.698245875	#N/A	GeneID:109206714
LOC109206715	1.74768	3.57607	0.0792979		0	0	0	LOC109206715	0	1.801015967	root	1	#N/A	GeneID:109206715
LOC109206716	5.4201	7.03317	6.27071		3.40198	3.33902	2.52906	LOC109206716	3.09002	6.241326667	root	0.504909747	#N/A	GeneID:109206716	GO:0005634,GO:0005635,GO:0005643,GO:0005829,GO:0006606,GO:0008536,GO:0008565,GO:0016973,GO:0034399,GO:0061608	nucleus|nuclear envelope|nuclear pore|cytosol|protein import into nucleus|Ran GTPase binding|protein transporter activity|poly(A)+ mRNA export from nucleus|nuclear periphery|nuclear import signal receptor activity
LOC109206717	0.014795	0.0461351	0.316033		32.5733	30.3418	31.7449	LOC109206717	31.55333333	0.125654367	Leaf	0.996017715	#N/A	GeneID:109206717	GO:0003727,GO:0005774,GO:0006396,GO:0006397,GO:0006417,GO:0009507,GO:0009570,GO:0009657,GO:0009941,GO:0010114,GO:0031969,GO:0043621,GO:1901918	single-stranded RNA binding|vacuolar membrane|RNA processing|mRNA processing|regulation of translation|chloroplast|chloroplast stroma|plastid organization|chloroplast envelope|response to red light|chloroplast membrane|protein self-association|negative regulation of exoribonuclease activity
LOC109206718	1.17784	2.2564	0.477023		0	0	0	LOC109206718	0	1.303754333	root	1	LOC109206718	GeneID:109206718	GO:0004674,GO:0005524,GO:0005886,GO:0016021	protein serine/threonine kinase activity|ATP binding|plasma membrane|integral component of membrane
LOC109206719	0.0471829	0.0162042	0.0835936		5162.47	4727.41	4504.06	LOC109206719	4797.98	0.048993567	Leaf	0.999989789	#N/A	GeneID:109206719	GO:0006006,GO:0009507,GO:0019253,GO:0047100,GO:0050661,GO:0051287	glucose metabolic process|chloroplast|reductive pentose-phosphate cycle|glyceraldehyde-3-phosphate dehydrogenase (NADP+) (phosphorylating) activity|NADP binding|NAD binding	ko00710,ko01200	Carbon fixation in photosynthetic organisms|Carbon metabolism
LOC109206720	0.484315	0.569342	0.294541		64.476	67.1378	63.0874	LOC109206720	64.9004	0.449399333	Leaf	0.993075554	#N/A	GeneID:109206720	GO:0000293,GO:0006811,GO:0009507,GO:0009767,GO:0016021,GO:0031969,GO:0046872	ferric-chelate reductase activity|ion transport|chloroplast|photosynthetic electron transport chain|integral component of membrane|chloroplast membrane|metal ion binding
LOC109206721	0	0	0		0	0	0	LOC109206721	0	0	Leaf	0	#N/A	GeneID:109206721
LOC109206724	7.89252	7.11994	8.23198		3.56351	3.43381	3.65721	LOC109206724	3.55151	7.748146667	root	0.541631031	#N/A	GeneID:109206724
LOC109206725	1.27797	1.54256	0.892872		0.868962	1.44844	1.54261	LOC109206725	1.286670667	1.237800667	Leaf	0.037981747	#N/A	GeneID:109206725
LOC109206726	25.8269	21.9196	34.4061		8.26315	9.20979	9.46146	LOC109206726	8.978133333	27.3842	root	0.672141843	#N/A	GeneID:109206726
LOC109206727	10.2864	10.7247	5.6996		0.0214816	0.0526808	0.0217293	LOC109206727	0.0319639	8.903566667	root	0.996409989	#N/A	GeneID:109206727
LOC109206728	1.03545	1.0543	1.03323		0.115143	0.278511	0.219716	LOC109206728	0.204456667	1.040993333	root	0.803594643	LOC109206728	GeneID:109206728
LOC109206729	9.69689	9.8619	9.5596		4.06494	4.60686	4.02794	LOC109206729	4.233246667	9.70613	root	0.563858441	#N/A	GeneID:109206729	GO:0000166,GO:0004843,GO:0016579	nucleotide binding|thiol-dependent ubiquitin-specific protease activity|protein deubiquitination
LOC109206730	0	0	0		0	0	0	LOC109206730	0	0	Leaf	0	#N/A	GeneID:109206730	GO:0000943,GO:0003676,GO:0003964,GO:0004190,GO:0004519,GO:0006310,GO:0015074,GO:0046872	retrotransposon nucleocapsid|nucleic acid binding|RNA-directed DNA polymerase activity|aspartic-type endopeptidase activity|endonuclease activity|DNA recombination|DNA integration|metal ion binding
LOC109206732	37.9151	37.1987	38.1091		19.7644	20.103	19.9234	LOC109206732	19.93026667	37.74096667	root	0.47191955	#N/A	GeneID:109206732	GO:0003729,GO:0003735,GO:0005840,GO:0006357,GO:0006368,GO:0006412,GO:0032044,GO:0032784	mRNA binding|structural constituent of ribosome|ribosome|regulation of transcription by RNA polymerase II|transcription elongation from RNA polymerase II promoter|translation|DSIF complex|regulation of DNA-templated transcription, elongation
LOC109206733	16.2079	16.1801	12.7177		5.72758	4.56896	4.76704	LOC109206733	5.021193333	15.03523333	root	0.666038217	#N/A	GeneID:109206733	GO:0000139,GO:0000329,GO:0005794,GO:0016021,GO:0022857,GO:0055085	Golgi membrane|fungal-type vacuole membrane|Golgi apparatus|integral component of membrane|transmembrane transporter activity|transmembrane transport
LOC109206734	13.3416	12.8957	17.0748		18.0009	14.8516	14.7109	LOC109206734	15.85446667	14.43736667	Leaf	0.089381751	#N/A	GeneID:109206734	GO:0003677,GO:0046872	DNA binding|metal ion binding
LOC109206735	2.02973	1.92611	1.68204		0.643987	0.840814	0.354551	LOC109206735	0.613117333	1.879293333	root	0.673751126	#N/A	GeneID:109206735
[truncated: 32,695 more rows]
