# Supplementary material for: DNA methylation valley as a distinguishing feature occurs in root-specific expressed nicotine-related genes in Nicotiana attenuata
Source: Front Plant Sci. 2025 Aug 5;16:1647622. doi: 10.3389/fpls.2025.1647622 (PMC12361153; doi:10.3389/fpls.2025.1647622)
Supplement: Supplementary Table 4 — All primers used in this study. [file Table4.xlsx]

## Sheet: Primers
real-time PCR primers	Primer sequence(5’-3’)	Aim	Designed from
TAH15	GCTCTTTGAGTCAGCA	qPCR for NaPMTs	NaPMT1.1(XM_019402710.1)
TAH16	GGAAATCCACCATTCTCTGTGTG		NaPMT1.1(XM_019402712.1)
TAH17	TGAATCCAGCTGACGAAACCT	qPCR for NaERF1-like	XM_019407557.1
TAH 18	GTTGCTTGAACTCATGGGCG
NaActin_F	GGTCGTACCACCGGTATTGTG	qPCR for NaActin	XM_019369242.1
NaActin_R	GTCAAGACGGAGAATGGCATG
TAH44	AACGCCGTTAGCTGTTCAGT	qPCR for NaODC1	XM_019389355.1
TAH45	GCAGCTCCGGTAACTGGTAA
TAH78-F	GTACAAGAGGGACCTCTGCC	qPCR for NaA622	XM_019369332.1
TAH79-R	ACTCGTCGACGGTTGTGTAT
TAH82-F	TTTGGGCAATCAGAGGTGGC	qPCR for NaBBLs	NaBBLb(XM_019395575.1)
TAH83-R	TGAGCCACGTATTGTTTGGAT		NaBBLa(XM_019396928.1)
T592-F	GGGTTGAGGTTGAAACCAGG	qPCR for NaQPT2	XM_019378353.1
T593-R	ATTTCCTGAAGCCTCCGTGT
T594-F	GCTGCACACCCTTCTACCAT	qPCR for NaQPT1	XM_019401153.1
T595-R	AGAGCTTTGCTGACACCTCC
T598-F	GACGGTCGAGACGACTTACA	qPCR for NaMPO2	XM_019399922.1
T599-R	ACAACCCCGGTGCTATTGTG
